# Supplementary material for: Transcriptome profile changes in the jejunum of nonhuman primates exposed to supralethal dose of total- or partial-body radiation
Source: BMC Genomics. 2023 May 22;24:274. doi: 10.1186/s12864-023-09385-3 (PMC10201771; doi:10.1186/s12864-023-09385-3)
Supplement: Supplementary file 1 — Additional file 1: Supplementary Tables. [file 12864_2023_9385_MOESM1_ESM.xlsx]

## Sheet: ST1
ST1: TBI_Healthy_vs_Vehicle_jejunum
Ensemble ID	Gene Name	FoldChange	pvalue	padj
ENSMMUG00000003405	MMP7	232.333	9.30345e-38	1.30186e-34
ENSMMUG00000004815	LCN15	113.429	4.45685e-15	5.89287e-13
ENSMMUG00000058338	SCGB1D4	109.241	3.5229e-10	1.51203e-08
ENSMMUG00000008653	FOSL1	101.279	1.81115e-15	2.69141e-13
ENSMMUG00000060627		69.2962	4.12039e-05	0.000327602
ENSMMUG00000014182	SERPINB5	62.2291	1.67374e-26	9.36849e-24
ENSMMUG00000010306	CLCA4	56.4688	1.67351e-10	7.8518e-09
ENSMMUG00000063236	BEST2	54.3386	0.00273481	0.0106904
ENSMMUG00000021849	DHRS2	50.4408	1.04668e-30	8.78792e-28
ENSMMUG00000060415	TMEM88B	43.5984	1.37571e-06	1.89663e-05
ENSMMUG00000060384	ANKRD65	42.4764	1.54777e-57	5.19804e-54
ENSMMUG00000055243		40.4749	4.99733e-09	1.47738e-07
ENSMMUG00000051585		38.4169	2.40242e-06	3.04464e-05
ENSMMUG00000054896	LOC709619	37.4742	1.99821e-13	1.91737e-11
ENSMMUG00000007664	SLC10A2	36.0767	0.00249929	0.00995922
ENSMMUG00000001407	SLC5A11	34.9885	8.39519e-07	1.26206e-05
ENSMMUG00000057900		31.2798	0.00213454	0.00877007
ENSMMUG00000059154	(KLK10)	30.7541	1.26763e-14	1.50964e-12
ENSMMUG00000001879	ANXA10	30.6424	1.501e-09	5.15436e-08
ENSMMUG00000054300	LOC709451	29.9279	1.83392e-18	4.12132e-16
ENSMMUG00000054560	RSPO2	29.2072	4.39658e-65	2.46091e-61
ENSMMUG00000046449	ANGPTL3	27.4053	1.19902e-21	4.28381e-19
ENSMMUG00000008847	SH2D5	26.7986	3.4547e-10	1.49514e-08
ENSMMUG00000059651	(A0A5F7ZMX5_MACMU)	24.1763	1.22966e-30	9.83263e-28
ENSMMUG00000058181		23.7306	4.14665e-12	2.90127e-10
ENSMMUG00000004932	MSX2	23.0683	2.369e-08	5.83413e-07
ENSMMUG00000016454	HPD	22.6954	3.55081e-12	2.51583e-10
ENSMMUG00000022983	ADGRF1	21.7181	2.2347e-29	1.501e-26
ENSMMUG00000060236	CIDEA	21.2906	0.000153656	0.000969629
ENSMMUG00000013680	FAM151A	21.1137	6.23513e-06	6.69867e-05
ENSMMUG00000016584	MELTF	20.9966	1.64572e-05	0.000150845
ENSMMUG00000056848		20.8882	2.0451e-06	2.64164e-05
ENSMMUG00000022677	GJB3	19.572	9.82608e-08	1.99275e-06
ENSMMUG00000012328	SLC30A2	19.4728	1.42409e-10	6.8129e-09
ENSMMUG00000050086		19.243	1.00009e-05	9.93109e-05
ENSMMUG00000059572	(LOC708874)	17.2916	1.02621e-13	1.05074e-11
ENSMMUG00000061767		17.1747	3.57365e-08	8.35776e-07
ENSMMUG00000029122	LOC709712	16.5629	5.08066e-11	2.72168e-09
ENSMMUG00000012466	BBC3	16.0789	3.02669e-36	3.90955e-33
ENSMMUG00000060102	CRLF1	15.6681	1.34938e-06	1.86492e-05
ENSMMUG00000063099	PI3	15.5371	2.14008e-05	0.000187755
ENSMMUG00000015031	EDA2R	15.3644	6.30146e-49	1.32268e-45
ENSMMUG00000058260	LOC702286	14.9372	4.88414e-09	1.45158e-07
ENSMMUG00000002684	ADIPOQ	14.884	0.000918386	0.0043089
ENSMMUG00000032142	C8G	14.7235	3.09202e-07	5.28191e-06
ENSMMUG00000054516	C2H2orf66	14.3895	5.87137e-07	9.23147e-06
ENSMMUG00000055006		13.6856	2.30456e-05	0.000200197
ENSMMUG00000063911	DMRTB1	13.435	4.08286e-05	0.00032508
ENSMMUG00000022777	FRMD5	13.4125	4.0239e-15	5.36264e-13
ENSMMUG00000000658	CDHR1	13.4056	0.00840595	0.0266577
ENSMMUG00000022971	CTSV	12.7043	6.26713e-12	4.20951e-10
ENSMMUG00000023801	LCN2	12.4603	1.98642e-10	9.11366e-09
ENSMMUG00000051313		12.46	2.50365e-07	4.38386e-06
ENSMMUG00000019505	EIF1/LOC718407	12.3579	3.20853e-16	5.18055e-14
ENSMMUG00000009076	PRG4	12.1112	8.72345e-06	8.81373e-05
ENSMMUG00000059334		11.9962	7.27785e-05	0.000526312
ENSMMUG00000058909		11.8151	0.000134198	0.000866392
ENSMMUG00000049855		11.7751	0.00103628	0.0047832
ENSMMUG00000049822	MT2A	11.7466	8.27398e-10	3.12921e-08
ENSMMUG00000056794	CST6	11.6629	2.64239e-33	2.95807e-30
ENSMMUG00000062582	PTX3	11.5783	9.81191e-07	1.43521e-05
ENSMMUG00000002038	CEMIP	11.3582	1.69946e-13	1.64007e-11
ENSMMUG00000057864	SFTA2	11.3227	5.76138e-05	0.0004352
ENSMMUG00000050122	GDF15	11.1794	4.87946e-32	4.81976e-29
ENSMMUG00000059521	PIP	11.098	0.000786283	0.00379186
ENSMMUG00000015276	PHKG1	11.0611	4.02661e-20	1.16577e-17
ENSMMUG00000013587	PLCD3	11.0315	1.35678e-68	2.2783e-64
ENSMMUG00000055214	ART4	10.8013	1.62683e-05	0.000149604
ENSMMUG00000044778	S100A8	10.728	0.00077175	0.0037325
ENSMMUG00000011970	NPTX2	10.6753	0.000386782	0.00210803
ENSMMUG00000001802	ST6GAL2	10.4881	4.11938e-10	1.72501e-08
ENSMMUG00000007917	CA4	10.4763	1.47324e-05	0.000137132
ENSMMUG00000020868	HOXB8	10.3845	3.60452e-06	4.25948e-05
ENSMMUG00000001505	KRT23	10.2912	1.65309e-06	2.20132e-05
ENSMMUG00000011114	DMP1	10.2312	0.00119265	0.00538651
ENSMMUG00000032643	mml-mir-675	10.2111	5.38803e-15	6.90654e-13
ENSMMUG00000047008	A0A1D5Q6Q1_MACMU	9.96744	1.63084e-52	3.91215e-49
ENSMMUG00000061978	A0A5F8A959_MACMU)	9.92607	2.20246e-06	2.82318e-05
ENSMMUG00000052576	GARIN4	9.83445	9.61116e-08	1.95625e-06
ENSMMUG00000021354	CRHBP	9.73123	0.000221837	0.00132095
ENSMMUG00000000839		9.73096	7.83744e-06	8.09386e-05
ENSMMUG00000010000	KRT7	9.65987	3.4605e-12	2.46223e-10
ENSMMUG00000064479		9.58895	8.64605e-14	8.962e-12
ENSMMUG00000001286	NPTX1	9.5794	0.000433899	0.00231523
ENSMMUG00000012841	KLK3	9.44589	0.00473165	0.0167448
ENSMMUG00000021302	FGB	9.32673	0.000129859	0.00084683
ENSMMUG00000011564	TMC3	9.23779	3.63438e-06	4.2827e-05
ENSMMUG00000022690	GALNT15	9.118	4.28751e-08	9.71605e-07
ENSMMUG00000016727	CDH16	8.98575	2.41014e-05	0.000207757
ENSMMUG00000038049		8.86889	4.98522e-10	2.02203e-08
ENSMMUG00000018797	CNTN2	8.85627	1.21903e-14	1.48333e-12
ENSMMUG00000056419	MT1X	8.52274	9.07423e-10	3.35627e-08
ENSMMUG00000010847	DKK1	8.51688	1.16662e-05	0.000113433
ENSMMUG00000003772	PRDM9	8.44006	0.000749921	0.00364266
ENSMMUG00000004164	SLC9A4	8.42627	0.000191008	0.00116506
ENSMMUG00000016887	WIF1	8.40026	0.000203558	0.00122955
ENSMMUG00000061689	PHLDA3	8.39915	1.89349e-46	3.53283e-43
ENSMMUG00000052505	HOXB9	8.36607	0.00384614	0.0141304
ENSMMUG00000029177	TMEM179	8.30085	1.964e-07	3.56151e-06
ENSMMUG00000064226		8.28522	0.000459355	0.00242562
ENSMMUG00000013250	CCL20	8.27347	1.21519e-11	7.64252e-10
ENSMMUG00000063633	HS3ST6	8.20791	2.01729e-11	1.19697e-09
ENSMMUG00000019262	CACNA1D	7.87406	5.2234e-10	2.09836e-08
ENSMMUG00000057060		7.84529	6.25166e-06	6.71214e-05
ENSMMUG00000051974	PSAPL1	7.77248	8.0731e-11	4.13303e-09
ENSMMUG00000051444	CXCL3	7.67826	3.15195e-13	2.86095e-11
ENSMMUG00000013865	SLC25A47	7.65171	0.00131831	0.00586414
ENSMMUG00000013649	MYOC	7.59096	8.91126e-08	1.8338e-06
ENSMMUG00000055929		7.52139	1.50844e-06	2.04272e-05
ENSMMUG00000011288	HAMP	7.46557	0.000982052	0.00456678
ENSMMUG00000064554	LRRN4	7.40042	1.81746e-06	2.39363e-05
ENSMMUG00000052448	A0A5F8ATE4_MACMU	7.32088	1.18117e-06	1.67803e-05
ENSMMUG00000060196	INHBB	7.25212	2.23346e-07	3.98558e-06
ENSMMUG00000019111	TRIM29	7.24045	1.4133e-09	4.88317e-08
ENSMMUG00000056177		7.13557	1.87595e-07	3.41289e-06
ENSMMUG00000056827	MLNR	7.05605	9.81729e-10	3.56822e-08
ENSMMUG00000016452	TSPAN1	7.04518	9.44369e-12	6.0758e-10
ENSMMUG00000021332	CPXM1	7.02484	1.81804e-09	6.13022e-08
ENSMMUG00000008709	CHIT1	6.95267	7.95585e-05	0.00056704
ENSMMUG00000011741	SYT12	6.9294	2.99645e-10	1.32713e-08
ENSMMUG00000027131	MIR23B	6.86167	3.41498e-07	5.75747e-06
ENSMMUG00000008748	DUOXA1	6.84865	0.00620321	0.0208204
ENSMMUG00000004712	LPL	6.83075	0.000172472	0.00106869
ENSMMUG00000022218	ANXA3	6.81127	9.81628e-24	4.12087e-21
ENSMMUG00000012467	FAM227A	6.80676	4.34692e-11	2.38667e-09
ENSMMUG00000012892	TNFSF15	6.61192	2.54456e-12	1.86084e-10
ENSMMUG00000015329	MX1	6.59536	2.58917e-08	6.26474e-07
ENSMMUG00000058290	CCDC3	6.51261	2.19439e-07	3.92839e-06
ENSMMUG00000014216	TUBB4A	6.40023	1.79752e-06	2.37109e-05
ENSMMUG00000061088		6.37524	1.665e-08	4.28158e-07
ENSMMUG00000004020	FUT1	6.37114	3.51073e-10	1.5116e-08
ENSMMUG00000053127		6.33315	3.83501e-06	4.46275e-05
ENSMMUG00000063272	(LOC106998845)	6.29316	1.58745e-05	0.000146626
ENSMMUG00000061626	SHISAL1	6.29063	8.53154e-17	1.47692e-14
ENSMMUG00000018652	HGF	6.28389	1.20962e-09	4.27621e-08
ENSMMUG00000057425	APOA5	6.28201	1.54081e-05	0.000142631
ENSMMUG00000012102	SLC22A31	6.27234	0.00200754	0.00831336
ENSMMUG00000022191	LVRN	6.25454	4.65433e-07	7.52218e-06
ENSMMUG00000006027	TTYH1	6.23725	1.07736e-12	8.6951e-11
ENSMMUG00000004074	BMP7	6.23067	2.75289e-17	5.3134e-15
ENSMMUG00000061712		6.22318	2.25942e-11	1.31736e-09
ENSMMUG00000028729	KLK4	6.19304	0.00380751	0.014048
ENSMMUG00000060764		6.12259	0.00691374	0.0227237
ENSMMUG00000046222	TNNI1	6.1207	1.12487e-07	2.22746e-06
ENSMMUG00000053668	TMEM215	6.06982	0.00681292	0.0224671
ENSMMUG00000003200	FAP	6.04504	1.19197e-09	4.23163e-08
ENSMMUG00000012488	ALDH1L1	6.04171	1.9474e-12	1.4664e-10
ENSMMUG00000051521	Metazoa_SRP	5.98184	2.61812e-05	0.000223409
ENSMMUG00000019996	ENC1	5.98035	5.10275e-27	3.06019e-24
ENSMMUG00000011454	IFI6	5.96805	8.28378e-07	1.25053e-05
ENSMMUG00000033398	mml-mir-876	5.96299	0.000322192	0.00180462
ENSMMUG00000012293	CDH10	5.95303	3.93841e-06	4.56725e-05
ENSMMUG00000011426	TIMP1	5.91731	1.16266e-09	4.14509e-08
ENSMMUG00000011514	COCH	5.91073	5.88326e-06	6.41088e-05
ENSMMUG00000000048	SCEL	5.89652	0.000166059	0.0010343
ENSMMUG00000060082	CACNG4	5.87417	0.00589685	0.020013
ENSMMUG00000012107	CYYR1	5.78823	2.02514e-12	1.51813e-10
ENSMMUG00000063594	(A0A5F8ARA0_MACMU)	5.76542	1.80157e-06	2.37457e-05
ENSMMUG00000005177	PLK2	5.75411	3.15425e-56	8.8277e-53
ENSMMUG00000018103	CEACAM5	5.74804	3.95913e-18	8.5233e-16
ENSMMUG00000019199	LOC702037	5.67176	0.000487815	0.0025447
ENSMMUG00000015445	KLK8	5.66775	5.7956e-06	6.34004e-05
ENSMMUG00000050587	TFF1	5.66087	0.00322773	0.0122486
ENSMMUG00000008355	MUC20	5.64346	1.29987e-07	2.5089e-06
ENSMMUG00000055991	A0A5F7ZBW9_MACMU	5.63249	4.31315e-06	4.92028e-05
ENSMMUG00000057506	LOC107001032	5.61475	1.77347e-06	2.34674e-05
ENSMMUG00000049998	TACR3	5.60353	0.000143686	0.000915319
ENSMMUG00000060957		5.59041	1.84892e-06	2.42745e-05
ENSMMUG00000003501	LOC696692	5.56608	5.69636e-09	1.65777e-07
ENSMMUG00000021131	RGS7BP	5.54433	1.93351e-09	6.45477e-08
ENSMMUG00000062594		5.51729	5.46975e-07	8.68129e-06
ENSMMUG00000049589		5.50284	9.56197e-05	0.000655901
ENSMMUG00000008711	CHI3L1	5.50248	0.000112726	0.000753842
ENSMMUG00000003721	KLF15	5.49084	8.9034e-07	1.32306e-05
ENSMMUG00000061812		5.45949	3.27354e-09	1.01396e-07
ENSMMUG00000008239		5.4397	0.00516933	0.0180314
ENSMMUG00000041404	SLURP2	5.42167	3.33846e-11	1.90032e-09
ENSMMUG00000020203	NSG1	5.39971	7.66525e-15	9.75112e-13
ENSMMUG00000063435		5.39504	0.0069456	0.0228106
ENSMMUG00000020581	TFPI2	5.35322	0.0058398	0.0198586
ENSMMUG00000002501	RNF182	5.31745	7.56546e-06	7.87596e-05
ENSMMUG00000054865		5.30977	0.015941	0.0449657
ENSMMUG00000059882	AWAT1	5.29437	0.00620467	0.0208211
ENSMMUG00000016753	DNAH3	5.26203	1.23453e-14	1.49138e-12
ENSMMUG00000041104	GLB1L2	5.21531	4.03043e-06	4.64509e-05
ENSMMUG00000059629		5.1647	9.13728e-05	0.000633498
ENSMMUG00000000482	FLRT1	5.13224	5.02039e-08	1.11364e-06
ENSMMUG00000010514	SLC6A20	5.12942	2.58889e-06	3.23698e-05
ENSMMUG00000040413	KRT13	5.11685	0.00229166	0.00927197
ENSMMUG00000013445	LOC694492	5.1146	6.50347e-12	4.35085e-10
ENSMMUG00000002382	SERPINF2	5.09087	1.62362e-05	0.000149391
ENSMMUG00000055586	DEPP1	5.06158	8.57824e-07	1.28269e-05
ENSMMUG00000021008	ASB14	5.01548	4.02832e-06	4.64509e-05
ENSMMUG00000052765	BARX2	5.00338	0.000163202	0.00101801
ENSMMUG00000021987	GPX2	4.98307	3.07521e-09	9.61618e-08
ENSMMUG00000003674	TREM1	4.97989	1.89321e-12	1.4385e-10
ENSMMUG00000043963	KLK11	4.97374	0.000141443	0.000903772
ENSMMUG00000013346	MEDAG	4.97169	7.09541e-10	2.72023e-08
ENSMMUG00000043529	H9H440_MACMU	4.97144	0.00267554	0.0105242
ENSMMUG00000010083	NOS2	4.95619	8.33395e-10	3.13775e-08
ENSMMUG00000064228		4.95551	0.010969	0.0332175
ENSMMUG00000007612	LRP8	4.94601	2.30306e-05	0.000200171
ENSMMUG00000003283	ELFN1	4.94116	0.000108672	0.000729636
ENSMMUG00000038178	VWC2	4.91537	2.57642e-05	0.000220618
ENSMMUG00000033366	mml-mir-873	4.90968	0.000152589	0.000963987
ENSMMUG00000044640		4.89301	4.52411e-05	0.000354663
ENSMMUG00000018363	CYP2B6	4.88306	0.00780737	0.0250768
ENSMMUG00000009881	WT1	4.86728	0.000138657	0.000887996
ENSMMUG00000003216	ZMAT3	4.83934	3.47323e-68	2.91612e-64
ENSMMUG00000011042	CD70	4.83837	0.00326015	0.0123521
ENSMMUG00000059457		4.81238	5.71725e-05	0.000432646
ENSMMUG00000004475	MMP2	4.8067	5.10294e-26	2.67777e-23
ENSMMUG00000009055	NELL1	4.77723	3.37755e-07	5.70942e-06
ENSMMUG00000022656	PLIN4	4.76	2.19811e-12	1.62602e-10
ENSMMUG00000014245	HRH2	4.7595	1.27349e-05	0.000121848
ENSMMUG00000012620	YPEL4	4.75724	1.44938e-06	1.97549e-05
ENSMMUG00000020644	CHRDL2	4.7524	1.43687e-05	0.000134492
ENSMMUG00000058761	DDB2	4.72412	7.76919e-34	9.31859e-31
ENSMMUG00000003143	THBS4	4.72202	0.000264135	0.00153154
ENSMMUG00000000683	KCNG1	4.71311	0.00010472	0.000707632
ENSMMUG00000013099	PAPPA	4.71065	2.08998e-18	4.61776e-16
ENSMMUG00000005778	FOXC1	4.70045	8.10235e-06	8.29096e-05
ENSMMUG00000014636	PSD2	4.6952	9.53557e-11	4.82293e-09
ENSMMUG00000062912	GAS1	4.68389	4.82655e-10	1.96717e-08
ENSMMUG00000008518	PLPPR5	4.68369	2.68541e-05	0.000227859
ENSMMUG00000010827	BLOC1S2	4.68067	9.263e-06	9.26963e-05
ENSMMUG00000003848	PLA2G4D	4.67508	7.42666e-07	1.13855e-05
ENSMMUG00000026885	MIR27B	4.67076	1.92493e-06	2.51349e-05
ENSMMUG00000007115	RALYL	4.65123	1.88683e-06	2.4695e-05
ENSMMUG00000063450		4.65122	0.00320013	0.0121714
ENSMMUG00000059650	FMN2	4.61845	1.40085e-06	1.92025e-05
ENSMMUG00000018206	MMP24	4.61695	2.76662e-06	3.40966e-05
ENSMMUG00000005915	DYNC1I1	4.60696	1.4747e-07	2.80443e-06
ENSMMUG00000062019	(A0A5F7ZA26_MACMU)	4.60081	8.0868e-07	1.22779e-05
ENSMMUG00000015987	RIN1	4.59081	6.72741e-18	1.36104e-15
ENSMMUG00000004500	HEPHL1	4.58104	1.84589e-05	0.000165755
ENSMMUG00000055447	MDM2	4.57404	6.25224e-62	2.62469e-58
ENSMMUG00000008188	BNC1	4.56875	6.53715e-05	0.000481878
ENSMMUG00000013855	SFN	4.56761	5.88524e-28	3.66018e-25
ENSMMUG00000006441	OASL	4.56672	9.88403e-05	0.00067359
ENSMMUG00000009963	PLTP	4.558	1.1742e-29	8.57268e-27
ENSMMUG00000058820		4.54494	1.59417e-05	0.000147084
ENSMMUG00000053130	CXCL11	4.53707	0.00427964	0.0154247
ENSMMUG00000019402	CTHRC1	4.53473	1.70575e-05	0.000155246
ENSMMUG00000058428	SOCS3	4.52079	4.11893e-05	0.000327602
ENSMMUG00000048816	HAND2	4.51384	2.88019e-10	1.28287e-08
ENSMMUG00000060858		4.51379	0.0107266	0.0326425
ENSMMUG00000003348	NEFL	4.5128	7.40259e-08	1.56752e-06
ENSMMUG00000021031	TRNP1	4.50624	1.11208e-07	2.20474e-06
ENSMMUG00000057439		4.5015	0.000113664	0.000759508
ENSMMUG00000061483	PCDHB2	4.49096	5.25897e-11	2.80345e-09
ENSMMUG00000064140	GAL	4.46573	2.63877e-08	6.34817e-07
ENSMMUG00000055047	CH25H	4.46379	1.26572e-14	1.50964e-12
ENSMMUG00000008685	SLC28A3	4.45342	0.000161367	0.00100812
ENSMMUG00000032222	HTR1D	4.44713	0.000125729	0.000823735
ENSMMUG00000008693	C3	4.43722	4.23211e-05	0.000335849
ENSMMUG00000009912	FGF9	4.40264	3.84705e-08	8.86551e-07
ENSMMUG00000022964		4.37018	3.41379e-24	1.50854e-21
ENSMMUG00000010164	VGF	4.36347	7.2912e-05	0.000527051
ENSMMUG00000012618	SERPING1	4.36127	2.00843e-08	5.02735e-07
ENSMMUG00000007086	NNMT	4.35257	6.50005e-06	6.92217e-05
ENSMMUG00000015939	ISM1	4.34427	0.000247186	0.00144525
ENSMMUG00000050210	GPRIN2	4.34132	0.000258968	0.00150692
ENSMMUG00000021249	TMIE	4.33692	7.68335e-06	7.96074e-05
ENSMMUG00000051879	CLIP3	4.33301	6.16909e-12	4.1603e-10
ENSMMUG00000000835	MSLN	4.32511	2.91352e-06	3.5581e-05
ENSMMUG00000059112	(A0A5F8A269_MACMU)	4.30535	0.000101072	0.000686573
ENSMMUG00000023778	FBXO32	4.28272	1.28007e-10	6.2304e-09
ENSMMUG00000056265		4.26609	4.1173e-06	4.73546e-05
ENSMMUG00000015968	CMPK2	4.2643	3.15584e-05	0.000260535
ENSMMUG00000061959	(LOC697687)	4.25639	1.82603e-05	0.000164236
ENSMMUG00000000887	ADHFE1	4.25229	9.79891e-08	1.98964e-06
ENSMMUG00000005170	UNC45B	4.22609	0.00734348	0.0238681
ENSMMUG00000002467	CCL23	4.21565	0.000237968	0.00140062
ENSMMUG00000004010	SLC14A2	4.2057	2.65619e-05	0.00022618
ENSMMUG00000057343	UPK1B	4.20378	0.000199933	0.00121201
ENSMMUG00000012784	TINAG	4.19005	5.58012e-05	0.00042495
ENSMMUG00000015661	PTPRU	4.18971	8.40001e-12	5.48844e-10
ENSMMUG00000021862	PLA2G2A	4.17259	0.0050415	0.0176626
ENSMMUG00000002368	CCND1	4.15968	1.28537e-20	4.15077e-18
ENSMMUG00000014825	RARRES1	4.15615	5.60002e-06	6.15819e-05
ENSMMUG00000000135	SLC1A1	4.13587	8.07973e-09	2.26125e-07
ENSMMUG00000022516	AEN	4.10178	3.39572e-19	8.5106e-17
ENSMMUG00000001322	ASCL2	4.10075	5.47733e-05	0.00041788
ENSMMUG00000056121		4.08503	5.11459e-05	0.000393603
ENSMMUG00000053478		4.08302	1.2019e-06	1.70171e-05
ENSMMUG00000032306	ZFYVE28	4.07971	0.000393958	0.00213605
ENSMMUG00000006912	FZD10	4.07593	0.00240805	0.00965434
ENSMMUG00000013050	HAS1	4.07443	0.0112564	0.0339166
ENSMMUG00000063430	(A0A5F7ZPW5_MACMU)	4.0627	0.000592101	0.00299385
ENSMMUG00000064532		4.05667	2.68502e-05	0.000227859
ENSMMUG00000016941	GAL3ST2	4.04466	0.00263737	0.0103935
ENSMMUG00000063274	(A0A5F7ZLY1_MACMU)	4.0446	0.000821357	0.00393053
ENSMMUG00000020903	CXCL10	4.01662	0.000236343	0.00139321
ENSMMUG00000032231	NBL1	3.99815	2.53611e-26	1.37375e-23
ENSMMUG00000064046		3.99639	5.69002e-07	8.97997e-06
ENSMMUG00000010967	TRIML2	3.9921	0.00180488	0.0075997
ENSMMUG00000001300	ACKR1	3.95902	1.37803e-11	8.48738e-10
ENSMMUG00000008452	DCDC2	3.95435	0.00294952	0.011378
ENSMMUG00000006442	KCNB1	3.95379	2.49956e-10	1.12527e-08
ENSMMUG00000011842	ADRA2B	3.95336	0.000594686	0.00300425
ENSMMUG00000021641	PRELP	3.94502	7.08913e-09	2.00743e-07
ENSMMUG00000014027	NOS1	3.94341	1.98469e-05	0.000176518
ENSMMUG00000023324	PWWP3B	3.94016	0.000485736	0.00253622
ENSMMUG00000018058	ABCG1	3.93754	1.34753e-07	2.5936e-06
ENSMMUG00000042038	CAPN8	3.9359	8.53228e-07	1.27809e-05
ENSMMUG00000020765	RRM2B	3.93486	1.25003e-25	6.36076e-23
ENSMMUG00000001308	VSTM2A	3.93141	0.00189372	0.00790833
ENSMMUG00000008911	SLC16A9	3.92589	2.36742e-05	0.000204495
ENSMMUG00000007952	FMO3	3.91903	4.43734e-06	5.03119e-05
ENSMMUG00000000406	DNASE2B	3.91449	2.19105e-13	2.09046e-11
ENSMMUG00000052787	IL1A	3.91081	0.0135461	0.0394086
ENSMMUG00000057828	FGF1	3.90977	1.59417e-16	2.70397e-14
ENSMMUG00000009926	SERPINE1	3.90302	5.83648e-05	0.000439687
ENSMMUG00000017381	RGMA	3.88026	5.95342e-17	1.05231e-14
ENSMMUG00000012298	C3H21orf62	3.8653	6.27268e-06	6.71753e-05
ENSMMUG00000042643	GPX3	3.85471	9.8706e-10	3.57985e-08
ENSMMUG00000064297	IER3	3.84617	2.55672e-19	6.605e-17
ENSMMUG00000011849	SNCG	3.83702	5.4738e-06	6.04181e-05
ENSMMUG00000017031	SLC27A6	3.8328	0.000449048	0.00238772
ENSMMUG00000048801	TMEM229B	3.83084	2.94461e-09	9.2769e-08
ENSMMUG00000062096	NKX3-2	3.82863	1.81847e-08	4.64068e-07
ENSMMUG00000001640	SIX4	3.82121	1.31617e-06	1.82503e-05
ENSMMUG00000011478	ATP2B3	3.81378	0.000134752	0.000869288
ENSMMUG00000056608	DDIT4L	3.81378	1.67699e-11	1.00932e-09
ENSMMUG00000015851	SFRP2	3.804	2.42709e-05	0.000209111
ENSMMUG00000013832	ABCB11	3.79739	0.000733584	0.00357572
ENSMMUG00000014383	CA1	3.79413	0.00234971	0.00946422
ENSMMUG00000012377	TMEM130	3.78979	4.17086e-08	9.49011e-07
ENSMMUG00000012124	RNF39	3.78471	3.58979e-06	4.25404e-05
ENSMMUG00000005127	PLXNA4	3.78256	3.72521e-06	4.37133e-05
ENSMMUG00000010599	TBX18	3.77804	0.000292412	0.00167013
ENSMMUG00000000647	C1H1orf141	3.77604	0.00532491	0.018482
ENSMMUG00000012029	SULF2	3.75841	1.08481e-19	2.89144e-17
ENSMMUG00000049755	LRRC3	3.75754	6.71829e-13	5.75579e-11
ENSMMUG00000018398	EFNA5	3.75386	6.8368e-08	1.4662e-06
ENSMMUG00000046186	STC1	3.74767	0.00010686	0.000720352
ENSMMUG00000006328	DPP6	3.74038	4.16387e-06	4.78247e-05
ENSMMUG00000011123	F7GDX4_MACMU	3.73889	0.0074459	0.0241327
ENSMMUG00000015177	CARTPT	3.73737	5.67862e-06	6.2283e-05
ENSMMUG00000007814	GPM6A	3.72688	6.7483e-08	1.45093e-06
ENSMMUG00000058881	BMP8B)	3.72329	7.87403e-05	0.000562881
ENSMMUG00000013458	HOXA7	3.72291	1.53383e-13	1.49744e-11
ENSMMUG00000004860	FST	3.72221	5.00615e-05	0.000387032
ENSMMUG00000007796	FXYD6	3.72132	1.99151e-08	5.0062e-07
ENSMMUG00000014633	ETV4	3.70661	6.9652e-05	0.000506758
ENSMMUG00000049447	A0A5F7ZZA2_MACMU	3.69876	0.000817734	0.00391431
ENSMMUG00000014396	FRZB	3.68511	2.21343e-07	3.95825e-06
ENSMMUG00000002657	OLFM4	3.68417	0.000114186	0.000762393
ENSMMUG00000000763	CNR1	3.67713	3.93626e-07	6.50567e-06
ENSMMUG00000017533	IFIT1	3.67285	2.4053e-05	0.000207446
ENSMMUG00000007085	ZBTB16	3.67136	0.00904511	0.0283686
ENSMMUG00000047665	A0A1D5Q0Q7_MACMU	3.66805	0.0160673	0.0452461
ENSMMUG00000059052		3.65765	0.00308857	0.0118193
ENSMMUG00000001016	APOBEC3H	3.65163	5.73985e-17	1.02536e-14
ENSMMUG00000020651	SLC24A2	3.64854	0.000157019	0.000984197
ENSMMUG00000058742	(A0A5F7ZCU5_MACMU)	3.64724	0.00234082	0.00943746
ENSMMUG00000016523	NEK5	3.63296	0.0140893	0.0407418
ENSMMUG00000014867	EPHA7	3.63146	8.09117e-08	1.68152e-06
ENSMMUG00000059607	(LOC106992821)	3.62699	0.0168846	0.0471208
ENSMMUG00000043712	NUDT11	3.62601	6.9548e-10	2.68471e-08
ENSMMUG00000013446	LOC694628	3.62517	0.0002279	0.0013513
ENSMMUG00000001782	LINGO1	3.62118	2.12635e-05	0.000187039
ENSMMUG00000016102	KCNH1	3.59926	5.75283e-06	6.29736e-05
ENSMMUG00000017290	MAPK4	3.58814	1.52137e-08	3.95991e-07
ENSMMUG00000055145		3.58425	2.49207e-09	8.04746e-08
ENSMMUG00000021059	LRRC4B	3.58203	2.95759e-05	0.000246608
ENSMMUG00000013416	PPP2R2C	3.55578	0.00118998	0.00537878
ENSMMUG00000010157	F7CL83_MACMU	3.55244	0.0142746	0.0411642
ENSMMUG00000019731	DPYSL5	3.55092	3.55667e-05	0.00028852
ENSMMUG00000052184	INKA2	3.5488	4.11018e-10	1.72501e-08
ENSMMUG00000018670	STMN4	3.54361	0.000455747	0.00241493
ENSMMUG00000062282		3.5376	4.62571e-08	1.03795e-06
ENSMMUG00000000623	P3H2	3.53679	1.39358e-07	2.6592e-06
ENSMMUG00000051296	PHOX2B	3.53299	6.3658e-05	0.000471732
ENSMMUG00000058765		3.52873	0.00356171	0.0133025
ENSMMUG00000011211	BRSK2	3.52708	0.000130779	0.000849467
ENSMMUG00000011245	CRISPLD2	3.5268	1.1525e-09	4.1264e-08
ENSMMUG00000051917	LRRC73	3.52588	4.24703e-05	0.000336874
ENSMMUG00000019727	FMO2	3.52396	0.00338843	0.0127747
ENSMMUG00000043801	CXCL9	3.52077	0.00172136	0.00731036
ENSMMUG00000018176	CLVS2	3.50496	0.000178367	0.00110013
ENSMMUG00000001569	IFI44L	3.48803	3.26233e-05	0.000267616
ENSMMUG00000050184	RETN	3.4862	0.00396499	0.0145023
ENSMMUG00000049292	REG1A	3.48378	0.00195158	0.00811766
ENSMMUG00000016552	INF2	3.48329	7.77236e-13	6.54948e-11
ENSMMUG00000023408	MYOM2	3.48123	4.14428e-07	6.77851e-06
ENSMMUG00000015825	SCN5A	3.47693	8.60791e-05	0.000603021
ENSMMUG00000021692	PTGIS	3.47438	1.42652e-05	0.000133672
ENSMMUG00000028749	APOC1	3.44106	4.22069e-08	9.59051e-07
ENSMMUG00000056497		3.4376	6.13859e-05	0.000457317
ENSMMUG00000021324	ARL4D	3.43731	3.52936e-08	8.2812e-07
ENSMMUG00000023701	LRG1	3.43727	0.00425271	0.0153474
ENSMMUG00000057643		3.43517	2.04882e-05	0.000181263
ENSMMUG00000016867	ASB16	3.43198	4.75985e-07	7.64463e-06
ENSMMUG00000016596	OLFM2	3.42798	5.31681e-09	1.5598e-07
ENSMMUG00000051052	A0A5F8AJ74_MACMU	3.42504	0.0083198	0.0264295
ENSMMUG00000054142	MT1E	3.41887	0.00031525	0.00177164
ENSMMUG00000014430	FOSB	3.41767	0.000575381	0.00292445
ENSMMUG00000053801	VWA1	3.40725	1.38117e-10	6.66456e-09
ENSMMUG00000012768	HCN2	3.40288	0.00359811	0.0134027
ENSMMUG00000021559	JCAD	3.39529	4.06619e-08	9.28973e-07
ENSMMUG00000064694	AHNAK2	3.3907	1.11131e-08	3.00019e-07
ENSMMUG00000022935	BRINP2	3.38856	0.00187038	0.00782057
ENSMMUG00000026913	mml-mir-214	3.38742	0.000338161	0.00188089
ENSMMUG00000048824	EVA1C	3.38584	1.87543e-08	4.75712e-07
ENSMMUG00000056831	KCNJ12	3.38347	2.4811e-05	0.000213327
ENSMMUG00000008752	DUOX1	3.3824	0.00387741	0.0142245
ENSMMUG00000062202	HLX	3.37747	1.13736e-11	7.17992e-10
ENSMMUG00000003304	EPHB3	3.37008	1.45425e-06	1.97901e-05
ENSMMUG00000044029	C1QTNF6	3.36854	0.00163661	0.00699465
ENSMMUG00000016342	HRCT1	3.36688	6.72317e-05	0.000491491
ENSMMUG00000006796	BHMT2	3.36579	2.89382e-05	0.00024236
ENSMMUG00000055964	CDKN1A	3.36525	3.49156e-20	1.0286e-17
ENSMMUG00000011563	CAMK2A	3.36128	1.2674e-12	9.99166e-11
ENSMMUG00000017574	ZCCHC12	3.36116	3.63066e-05	0.000294096
ENSMMUG00000062934	GEM	3.36062	7.39509e-11	3.80915e-09
ENSMMUG00000022839	ESR2	3.35986	1.22187e-08	3.23621e-07
ENSMMUG00000000215	HIF3A	3.35235	0.000261784	0.00152107
ENSMMUG00000006005	CBLN4	3.35195	0.0156743	0.0443328
ENSMMUG00000064515	U4	3.34784	0.0105636	0.0322246
ENSMMUG00000044344	VASN	3.34676	0.000167007	0.00103904
ENSMMUG00000012605	SLCO2A1	3.3461	7.07057e-10	2.71691e-08
ENSMMUG00000047349	UPK3B	3.33997	0.0037007	0.0137028
ENSMMUG00000000697	TAGLN3	3.33179	2.49456e-05	0.000214264
ENSMMUG00000041230		3.32914	0.00231807	0.00935921
ENSMMUG00000062580		3.325	0.00438087	0.0157238
ENSMMUG00000052227		3.31663	0.00209956	0.00864877
ENSMMUG00000028889	LOC711174	3.31312	0.00106622	0.00489984
ENSMMUG00000052495	JPH3	3.31255	0.00697207	0.0228751
ENSMMUG00000063472	(A0A5F7ZTZ5_MACMU)	3.30312	0.00012852	0.000839075
ENSMMUG00000049812	GALR2	3.30248	0.00175913	0.00744813
ENSMMUG00000005847	HS6ST3	3.30089	8.33362e-06	8.49654e-05
ENSMMUG00000010335	CNIH3	3.29143	2.92998e-05	0.000244777
ENSMMUG00000049583	RRAD	3.28799	4.8288e-08	1.07683e-06
ENSMMUG00000018925	TGM2	3.28656	1.59942e-14	1.87814e-12
ENSMMUG00000056888		3.28211	0.000128127	0.000836836
ENSMMUG00000038138	MDK	3.27966	3.88507e-07	6.44009e-06
ENSMMUG00000019504	ALDH1A2	3.27951	1.16991e-10	5.79504e-09
ENSMMUG00000008834	KLB	3.27563	0.00120664	0.0054409
ENSMMUG00000022350	FOXD3	3.27243	0.000148162	0.000940618
ENSMMUG00000014273	CATSPERG	3.26557	9.51586e-10	3.48679e-08
ENSMMUG00000058540	F2RL3	3.26534	4.06823e-05	0.000324531
ENSMMUG00000022961	SLC11A2	3.26392	1.07689e-06	1.55087e-05
ENSMMUG00000011154	ARHGAP36	3.26127	0.00161876	0.00692542
ENSMMUG00000001923	LMOD1	3.26099	4.82853e-07	7.7441e-06
ENSMMUG00000006548	KIAA1549	3.25841	3.53246e-15	4.90224e-13
ENSMMUG00000011142	CAPN2	3.25712	2.32165e-11	1.34432e-09
ENSMMUG00000013405	ADAMTS5	3.25401	3.01068e-07	5.15344e-06
ENSMMUG00000018245	EPHA2	3.25332	2.21425e-13	2.10066e-11
ENSMMUG00000001522	ASS1	3.25059	4.93691e-10	2.00728e-08
ENSMMUG00000031129	LRRN4CL	3.24922	1.37166e-07	2.63233e-06
ENSMMUG00000018578	BORCS5	3.24736	2.05698e-12	1.53514e-10
ENSMMUG00000013378	EPOP	3.24668	0.00350617	0.0131272
ENSMMUG00000003265	LEPR	3.24126	2.31595e-07	4.11093e-06
ENSMMUG00000042148	PRIMA1	3.23597	1.16731e-07	2.29256e-06
ENSMMUG00000046695	RGS9BP	3.23374	0.000444867	0.00236758
ENSMMUG00000062376		3.23168	2.33285e-06	2.97217e-05
ENSMMUG00000016968	KCNAB1	3.22753	3.89328e-08	8.95562e-07
ENSMMUG00000019868	NKD1	3.22727	3.72248e-10	1.57547e-08
ENSMMUG00000015969	RSAD2	3.22716	3.13814e-06	3.79378e-05
ENSMMUG00000044983	SMIM10L2A	3.22693	5.64358e-05	0.000427842
ENSMMUG00000010589	NEBL	3.22243	0.000136744	0.000879971
ENSMMUG00000052336	CHST3	3.21422	4.59187e-09	1.37445e-07
ENSMMUG00000000519	VGLL3	3.21346	1.32582e-05	0.000125847
ENSMMUG00000060343		3.21017	1.04822e-07	2.11053e-06
ENSMMUG00000014764	WASF1	3.204	7.04644e-10	2.71385e-08
ENSMMUG00000029059	TUBB3	3.20039	3.84411e-08	8.86551e-07
ENSMMUG00000017659	FBLN2	3.19815	1.62171e-07	3.02779e-06
ENSMMUG00000031111	LRRC10B	3.19723	0.000119306	0.000789042
ENSMMUG00000038216	C9H10orf113	3.19503	5.49124e-05	0.00041875
ENSMMUG00000006345	CRB2	3.19031	0.00267076	0.0105128
ENSMMUG00000020009	ROR2	3.1838	2.55416e-08	6.18896e-07
ENSMMUG00000038492	LYPD6	3.17415	6.26056e-05	0.000465371
ENSMMUG00000010621	HAND1	3.17173	1.42308e-07	2.71242e-06
ENSMMUG00000016052	SEZ6L	3.16902	0.000959636	0.00447368
ENSMMUG00000060514	(A0A5F8A118_MACMU)	3.16012	0.000403126	0.00217802
ENSMMUG00000013115	GFAP	3.1576	0.000118064	0.00078268
ENSMMUG00000012539	MTURN	3.15598	2.5525e-08	6.18896e-07
ENSMMUG00000027345	U6	3.15543	0.000731368	0.00356802
ENSMMUG00000009895	KRT16	3.15046	2.17273e-06	2.78933e-05
ENSMMUG00000013443	BOC	3.15036	2.52869e-09	8.12462e-08
ENSMMUG00000008034	HSD11B2	3.14975	0.000432093	0.00230853
ENSMMUG00000041725	LOC710287	3.14903	0.00545643	0.0188528
ENSMMUG00000004463	GRHL3	3.14749	2.1206e-09	7.0235e-08
ENSMMUG00000042420	PNMA2	3.14635	7.45754e-06	7.77325e-05
ENSMMUG00000012278	TMOD1	3.13663	5.39726e-08	1.18627e-06
ENSMMUG00000062837		3.13499	0.00672952	0.0222445
ENSMMUG00000030838	STON1	3.13286	2.43862e-07	4.29689e-06
ENSMMUG00000018390	KCNMA1	3.13219	6.80469e-09	1.93997e-07
ENSMMUG00000014171	C7	3.13075	8.82916e-07	1.31541e-05
ENSMMUG00000021618	PALD1	3.1298	9.35256e-07	1.37609e-05
ENSMMUG00000016104	CSPG4	3.12769	4.38763e-10	1.8147e-08
ENSMMUG00000022865	JPH2	3.12313	3.99306e-10	1.68274e-08
ENSMMUG00000042046	C14H11orf87	3.12312	0.00508475	0.0177919
ENSMMUG00000059444	NSG2	3.12081	7.51962e-08	1.58805e-06
ENSMMUG00000060885		3.11901	3.14301e-07	5.34726e-06
ENSMMUG00000002103	DNER	3.11414	4.81037e-05	0.000374655
ENSMMUG00000050713		3.11004	0.00510078	0.0178405
ENSMMUG00000023736	CHRNA3	3.10901	4.65358e-06	5.24449e-05
ENSMMUG00000006295	MMP19	3.10891	2.74233e-08	6.53181e-07
ENSMMUG00000060742	HBEGF	3.10684	0.000358272	0.00197638
ENSMMUG00000056679	Metazoa_SRP	3.10672	0.00830414	0.0263947
ENSMMUG00000023251	KANK2	3.10245	6.55224e-09	1.88077e-07
ENSMMUG00000022526	EEF1A2	3.10195	1.14416e-06	1.63487e-05
ENSMMUG00000008425	PFKFB1	3.08764	0.0118471	0.0353287
ENSMMUG00000003638	LOXL1	3.08697	3.53358e-08	8.2812e-07
ENSMMUG00000012988	CACNA1C	3.0848	4.29462e-10	1.78503e-08
ENSMMUG00000016354	IQCN	3.08083	0.00317144	0.0120814
ENSMMUG00000056365	TTC9	3.07938	8.51633e-07	1.27684e-05
ENSMMUG00000065139	(LOC721121)	3.07774	3.99841e-10	1.68274e-08
ENSMMUG00000016880	SLC39A8	3.07277	4.26105e-05	0.000337776
ENSMMUG00000008420	RSPO1	3.07011	3.11576e-06	3.77216e-05
ENSMMUG00000002933	NR1D1	3.06282	0.00602252	0.0203604
ENSMMUG00000047370	IGLON5	3.05918	0.0160012	0.0450978
ENSMMUG00000006068	TMEM100	3.05736	1.18936e-05	0.000115287
ENSMMUG00000000145	PDPN	3.05723	1.23696e-09	4.36366e-08
ENSMMUG00000008075	IGSF11	3.052	1.00016e-06	1.46041e-05
ENSMMUG00000029809	LOC710876	3.05089	0.000180207	0.00110925
ENSMMUG00000014710	FFAR4	3.04999	0.000835666	0.00399331
ENSMMUG00000038117	INSYN1	3.04736	1.24208e-05	0.000119593
ENSMMUG00000006102	ZNF503	3.04572	1.2328e-15	1.89919e-13
ENSMMUG00000022140	F6TZ10_MACMU	3.04545	2.14156e-10	9.77203e-09
ENSMMUG00000006861	DNAH10	3.04286	0.00953432	0.0295656
ENSMMUG00000007213	SPATA17	3.03921	0.0049856	0.0174996
ENSMMUG00000052626	PAQR8	3.03918	4.22142e-07	6.89157e-06
ENSMMUG00000019149	KLHL38	3.03672	0.000255552	0.00148795
ENSMMUG00000014305	APOE	3.03565	1.43151e-12	1.11287e-10
ENSMMUG00000003718	TLE1	3.03063	1.27381e-17	2.5464e-15
ENSMMUG00000007876	SMTNL2	3.02914	0.000377809	0.00206718
ENSMMUG00000019835	CD5L	3.02913	0.00700996	0.022977
ENSMMUG00000051910		3.02146	3.94664e-05	0.000316032
ENSMMUG00000004869	NPTXR	3.02025	0.000293725	0.00167421
ENSMMUG00000001141	BNC2	3.01844	2.43148e-07	4.29332e-06
ENSMMUG00000008153	NPR1	3.01535	4.52155e-12	3.12452e-10
ENSMMUG00000007972	PRKCG	3.01215	0.00280972	0.0109139
ENSMMUG00000005985	BCL2L1	3.00498	1.60741e-26	9.30745e-24
ENSMMUG00000021267	KCNN4	3.00383	2.13687e-05	0.000187633
ENSMMUG00000018766	LRRTM3	3.00221	0.000433777	0.00231523
ENSMMUG00000007419	FGF2	3.00213	6.12099e-09	1.76987e-07
ENSMMUG00000005355	TIMP2	3.00209	1.911e-09	6.39233e-08
ENSMMUG00000056942	MN1	2.99897	1.0652e-06	1.53932e-05
ENSMMUG00000062333	(A0A5F8AHW3_MACMU)	2.99774	6.05983e-05	0.000452856
ENSMMUG00000023112	ADRA1A	2.99771	7.0088e-05	0.000509489
ENSMMUG00000002041	ADGRD1	2.99653	1.63158e-06	2.17453e-05
ENSMMUG00000021243	ZBTB47	2.99502	3.84453e-09	1.1674e-07
ENSMMUG00000020186	SLC20A2	2.99049	2.28309e-11	1.32656e-09
ENSMMUG00000010002	KRT80	2.98824	0.000996604	0.00462292
ENSMMUG00000004046	TYMS	2.98619	1.19068e-14	1.46437e-12
ENSMMUG00000001635	ZNF703	2.98382	2.43953e-20	7.58604e-18
ENSMMUG00000051060		2.98174	0.00376984	0.013925
ENSMMUG00000011773	HTR2B	2.97977	3.89919e-05	0.000313129
ENSMMUG00000008538	MFAP4	2.97636	3.52976e-10	1.51203e-08
ENSMMUG00000004215	LRATD1	2.97609	5.32205e-45	8.93679e-42
ENSMMUG00000065380	COX2	2.97373	0.000521555	0.00269392
ENSMMUG00000060898		2.9734	0.012981	0.0379949
ENSMMUG00000019753	APLP1	2.9721	2.40875e-06	3.04805e-05
ENSMMUG00000002993	PSD	2.96715	2.38821e-08	5.86298e-07
ENSMMUG00000009310	MYT1L	2.96709	0.00257377	0.0101979
ENSMMUG00000013785	TNS1	2.96435	1.16681e-09	4.15108e-08
ENSMMUG00000020930	REEP1	2.96141	1.09563e-05	0.00010753
ENSMMUG00000063044	ANXA13	2.96061	6.49864e-05	0.000479882
ENSMMUG00000019467	IRS1	2.95958	5.16186e-06	5.7462e-05
ENSMMUG00000000164	PODXL2	2.95637	0.000212871	0.00128027
ENSMMUG00000013987	SLC7A14	2.94992	7.10133e-05	0.000514877
ENSMMUG00000020716	LOC705310	2.94962	0.00972676	0.0300242
ENSMMUG00000017822	PPL	2.94898	3.13189e-10	1.37313e-08
ENSMMUG00000023295	GJB6	2.9489	0.00419859	0.015188
ENSMMUG00000001921	SHISA4	2.94844	7.94675e-08	1.66179e-06
ENSMMUG00000047302	CTF1	2.94808	0.00090316	0.0042529
ENSMMUG00000021176	SLC16A11	2.94488	0.00067521	0.00334239
ENSMMUG00000004943	TOR4A	2.94402	6.03882e-11	3.17881e-09
ENSMMUG00000051265	A0A5F8A4T6_MACMU	2.94066	6.813e-05	0.000496761
ENSMMUG00000010291	NR0B2	2.94021	0.000816757	0.00391074
ENSMMUG00000009840	FAM227B	2.9342	0.00583507	0.0198466
ENSMMUG00000062845		2.93013	7.65829e-06	7.95287e-05
ENSMMUG00000002389	HSPB6	2.92662	5.27124e-08	1.16117e-06
ENSMMUG00000003379	L1CAM	2.92421	1.87001e-09	6.28025e-08
ENSMMUG00000004616	PLAUR	2.92169	1.14585e-05	0.000111737
ENSMMUG00000000892	KCNQ3	2.91989	0.0060799	0.0205131
ENSMMUG00000059011	A0A5F8AF03_MACMU)	2.91811	3.72782e-06	4.37134e-05
ENSMMUG00000026917	MIR29A	2.91703	0.00277783	0.0108301
ENSMMUG00000002690	SP5	2.91508	4.42993e-05	0.000348255
ENSMMUG00000006306	KCP	2.91402	0.000660037	0.00328006
ENSMMUG00000039337	SSTR1	2.91379	0.00227384	0.00921611
ENSMMUG00000003053	APC2	2.91186	1.13734e-08	3.05111e-07
ENSMMUG00000053051	A0A1D5RCU1_MACMU	2.90917	0.000619962	0.00311502
ENSMMUG00000008793	SPP1	2.90412	2.66181e-05	0.000226544
ENSMMUG00000050929	GNAL	2.89933	2.80162e-05	0.000235342
ENSMMUG00000015310	TACR2	2.89771	9.7045e-07	1.42197e-05
ENSMMUG00000050257	A0A5F7ZDP3_MACMU	2.89614	0.000247001	0.00144467
ENSMMUG00000005028	PDE4C	2.88279	1.75929e-05	0.000159256
ENSMMUG00000003190	CCDC8	2.88147	1.07026e-07	2.14461e-06
ENSMMUG00000018356	FLACC1	2.88078	0.00400403	0.0146048
ENSMMUG00000040063	FNDC10	2.8807	0.00232289	0.00937419
ENSMMUG00000009833	SHC4	2.87344	1.46496e-05	0.000136513
ENSMMUG00000062283	HOXB6	2.87335	8.65278e-06	8.74759e-05
ENSMMUG00000006035	THBS1	2.87016	3.01446e-09	9.46147e-08
ENSMMUG00000003439	NFIC	2.86702	2.18527e-15	3.19088e-13
ENSMMUG00000005902	FRMPD1	2.86662	2.6761e-05	0.000227419
ENSMMUG00000013270	RBPMS2	2.86617	3.59991e-07	6.02088e-06
ENSMMUG00000009067	FGF5	2.86544	0.000513616	0.00265864
ENSMMUG00000023214	PAPPA2	2.86476	0.00714275	0.0233348
ENSMMUG00000056314	U2	2.86316	0.000694047	0.00341973
ENSMMUG00000001730	AMOTL1	2.86272	1.35399e-06	1.86975e-05
ENSMMUG00000020907	ART3	2.86244	0.00388681	0.0142505
ENSMMUG00000040121	EHD2	2.85919	9.53095e-10	3.48679e-08
ENSMMUG00000055290	NTN1	2.85395	6.58517e-20	1.84297e-17
ENSMMUG00000051221		2.85282	0.00192786	0.00803291
ENSMMUG00000016666	CHRDL1	2.84957	9.27997e-10	3.42482e-08
ENSMMUG00000038415		2.84886	0.000276589	0.00159222
ENSMMUG00000015918	KCNQ2	2.84885	0.000347619	0.00192775
ENSMMUG00000011420	SYN1	2.84784	2.60939e-06	3.25776e-05
ENSMMUG00000040100	FOS	2.84698	0.000183294	0.00112619
ENSMMUG00000003046	GAMT	2.84676	5.49349e-08	1.20426e-06
ENSMMUG00000062601		2.84398	0.00552186	0.0190162
ENSMMUG00000059147	CYP2A24	2.83858	0.000491189	0.00255846
ENSMMUG00000031976	PRPH	2.83848	2.88866e-07	4.98012e-06
ENSMMUG00000057981	GPRC5A	2.83725	0.00604479	0.0204069
ENSMMUG00000009885	LRP1B	2.8363	4.28384e-05	0.000338673
ENSMMUG00000051420	HOXB5	2.83407	0.000284791	0.00163439
ENSMMUG00000039441	MAB21L2	2.83294	8.55305e-06	8.66764e-05
ENSMMUG00000017833	ATP1A2	2.83225	6.08829e-07	9.54571e-06
ENSMMUG00000022507	GXYLT2	2.83083	2.8174e-05	0.00023643
ENSMMUG00000057673	PCDHB5	2.82937	1.00891e-09	3.64335e-08
ENSMMUG00000011690	DSC1	2.82906	0.00478423	0.0168952
ENSMMUG00000063415	CCDC89	2.82566	0.000689094	0.00340231
ENSMMUG00000004837	SYT8	2.82366	0.0127605	0.0374802
ENSMMUG00000020739	IL1R2	2.82335	0.0037798	0.0139526
ENSMMUG00000001479	LAMC2	2.82118	8.28768e-05	0.00058498
ENSMMUG00000023657	CLDN12	2.81892	1.59867e-18	3.72845e-16
ENSMMUG00000052688	PTGDS	2.81559	2.72972e-05	0.000230686
ENSMMUG00000050705	Metazoa_SRP	2.81263	0.00706434	0.0231237
ENSMMUG00000015355	RSPO3	2.8121	2.89316e-06	3.54354e-05
ENSMMUG00000021548	NIPAL4	2.80925	0.0048998	0.0172273
ENSMMUG00000008399	SV2B	2.80753	9.39109e-05	0.000647516
ENSMMUG00000037622	OSR1	2.80637	4.3665e-08	9.85514e-07
ENSMMUG00000044257	MX2	2.80498	3.06741e-07	5.24521e-06
ENSMMUG00000039139	RIMS3	2.80491	1.52509e-06	2.05862e-05
ENSMMUG00000057406		2.7968	2.72714e-06	3.37217e-05
ENSMMUG00000017427	ATP1A3	2.79651	7.90382e-09	2.22313e-07
ENSMMUG00000049227	IER5L	2.79449	1.5694e-09	5.3673e-08
ENSMMUG00000020416	MTSS2	2.79439	4.94932e-09	1.46577e-07
ENSMMUG00000064304		2.79432	1.32708e-05	0.000125847
ENSMMUG00000064486	MAPK8IP2	2.79211	0.000636845	0.00318365
ENSMMUG00000057254	SMCO3	2.79173	0.000707733	0.00347391
ENSMMUG00000009452	TRIM63	2.79172	4.64073e-05	0.000362789
ENSMMUG00000021802	KIF1A	2.78839	2.26948e-08	5.62738e-07
ENSMMUG00000006795	DMGDH	2.78802	0.000742458	0.00361268
ENSMMUG00000057475		2.78586	0.000675365	0.00334239
ENSMMUG00000048864	RND1	2.78579	0.000116148	0.00077211
ENSMMUG00000006416	NALF2	2.78571	2.27213e-08	5.62738e-07
ENSMMUG00000000739	MEIOB	2.78184	0.00194352	0.00809141
ENSMMUG00000019515	NIBAN1	2.78137	8.23245e-06	8.40361e-05
ENSMMUG00000010417	CBLN2	2.78	5.62184e-08	1.2308e-06
ENSMMUG00000047424	ATOH8	2.77863	0.000115674	0.000769879
ENSMMUG00000022709	SLC2A4	2.77595	3.33951e-07	5.67008e-06
ENSMMUG00000056433	LDOC1	2.77243	8.90544e-09	2.46766e-07
ENSMMUG00000011009	C1QL1	2.77209	2.81747e-09	8.90979e-08
ENSMMUG00000011785	SEMA3C	2.77151	1.32838e-09	4.63745e-08
ENSMMUG00000017631	GPRC5A	2.77046	0.0104146	0.0318371
ENSMMUG00000021295	PPP4R4	2.77014	0.00613314	0.0206512
ENSMMUG00000022577	CHRNA7	2.76978	1.26862e-05	0.000121521
ENSMMUG00000002100	MITF	2.76973	8.78064e-07	1.30996e-05
ENSMMUG00000022044	SCARA5	2.76867	2.72411e-05	0.000230561
ENSMMUG00000018464	C14H11orf96	2.76668	5.9737e-06	6.48838e-05
ENSMMUG00000001248	F13A1	2.76373	0.000356279	0.00196797
ENSMMUG00000045219	CEBPB	2.76117	3.11538e-10	1.36946e-08
ENSMMUG00000010393	CDH3	2.76005	0.00269389	0.010579
ENSMMUG00000013519	SDC3	2.75996	4.52404e-14	4.93297e-12
ENSMMUG00000006938	PDILT	2.75885	0.00245226	0.00980203
ENSMMUG00000022697	STEAP4	2.75595	0.000384256	0.00209563
ENSMMUG00000051649	CXXC4	2.74881	1.18777e-05	0.000115287
ENSMMUG00000039195	ATCAY	2.74634	0.012846	0.0376852
ENSMMUG00000014997	SALL2	2.74546	6.41134e-08	1.39095e-06
ENSMMUG00000050109	EPDR1	2.74455	9.0851e-12	5.89023e-10
ENSMMUG00000013989	NDNF	2.7439	1.75778e-06	2.32781e-05
ENSMMUG00000010316	HERC5	2.74339	0.00120616	0.00544021
ENSMMUG00000051514	THBS2	2.74327	3.09868e-06	3.75418e-05
ENSMMUG00000019042	WSCD2	2.74242	1.75565e-05	0.000159012
ENSMMUG00000008007	MEGF11	2.7424	0.000813306	0.00389886
ENSMMUG00000064614	FAM107A	2.73958	1.09567e-05	0.00010753
ENSMMUG00000002422	AEBP1	2.73946	7.76461e-08	1.63083e-06
ENSMMUG00000059283		2.73404	0.0058323	0.0198412
ENSMMUG00000019275	FILIP1	2.73341	1.6228e-07	3.02779e-06
ENSMMUG00000063718	KLF9	2.73153	1.40361e-10	6.73414e-09
ENSMMUG00000001088	PTCHD1	2.72852	0.012121	0.0359604
ENSMMUG00000011440	NEXMIF	2.72626	0.00019718	0.00119792
ENSMMUG00000013650	SLC6A15	2.72573	0.00114174	0.00519148
ENSMMUG00000038367	SOX11	2.72421	0.017387	0.0482663
ENSMMUG00000007080	HTR3A	2.72339	2.23173e-05	0.000194778
ENSMMUG00000044129	ABCA9	2.71891	0.00309754	0.0118375
ENSMMUG00000007624	DDX25	2.71756	0.0158464	0.0447591
ENSMMUG00000016838	CHD5	2.70625	8.00743e-08	1.67196e-06
ENSMMUG00000022136	LAMA2	2.703	4.96991e-05	0.000385829
ENSMMUG00000020328	ANKRD29	2.70112	4.99908e-05	0.000387019
ENSMMUG00000053768		2.70007	0.000373688	0.0020493
ENSMMUG00000011152	IGSF1	2.69977	0.00234688	0.00945738
ENSMMUG00000047793	ENDOD1	2.69619	4.382e-06	4.98527e-05
ENSMMUG00000014213	CACNA1H	2.6952	3.2209e-07	5.47423e-06
ENSMMUG00000019006	LATS2	2.69437	4.9985e-20	1.42262e-17
ENSMMUG00000022133	CRYAB	2.6937	1.89917e-05	0.000169641
ENSMMUG00000000433	SORCS1	2.69352	1.36239e-05	0.000128669
ENSMMUG00000002785	SLC2A9	2.69069	0.00898217	0.0282134
ENSMMUG00000021232	HSPB8	2.69038	7.32794e-06	7.66671e-05
ENSMMUG00000013668	FLNA	2.68965	1.26354e-07	2.45005e-06
ENSMMUG00000017279	NELL2	2.68829	0.000284992	0.00163498
ENSMMUG00000050318	B3GNT6	2.6871	4.67926e-06	5.26989e-05
ENSMMUG00000007255	MAP1A	2.68395	8.65232e-08	1.7827e-06
ENSMMUG00000006296	FLNC	2.68267	4.46563e-06	5.05303e-05
ENSMMUG00000015632	PTPN14	2.67816	1.30725e-08	3.45147e-07
ENSMMUG00000006851	SPOCK3	2.67671	3.96476e-06	4.58514e-05
ENSMMUG00000016064	C1QL3	2.67482	0.00199599	0.00827367
ENSMMUG00000057001	HOXB2	2.67182	3.50522e-08	8.24365e-07
ENSMMUG00000006371	KLK1	2.6698	0.00635831	0.0212433
ENSMMUG00000005775	PLAAT3	2.66976	9.49278e-05	0.000652627
ENSMMUG00000004891	CXCL16	2.66816	1.29104e-06	1.79612e-05
ENSMMUG00000012408	DISP2	2.66624	7.00384e-05	0.000509348
ENSMMUG00000022595	NRXN2	2.66599	1.83423e-05	0.000164884
ENSMMUG00000007604	PODN	2.66378	7.89227e-11	4.05281e-09
ENSMMUG00000061471	HOXA5	2.66124	1.2587e-05	0.000120846
ENSMMUG00000017134	SEPTIN5	2.65576	5.06671e-11	2.72168e-09
ENSMMUG00000013742	RGS22	2.65431	0.00141031	0.00619945
ENSMMUG00000000100	CYP46A1	2.65342	0.000155033	0.000975757
ENSMMUG00000005620	PCDH9	2.6523	1.81044e-05	0.000163095
ENSMMUG00000017455	LONRF2	2.65048	8.64188e-08	1.7827e-06
ENSMMUG00000001742	TGFBR3	2.64916	2.2657e-09	7.43078e-08
ENSMMUG00000013260	MPP3	2.64475	0.000295212	0.00168041
ENSMMUG00000047016	RERGL	2.64098	0.00118346	0.00535939
ENSMMUG00000013837	SHISA9	2.63982	0.00484753	0.0170793
ENSMMUG00000013529	CDH19	2.63806	3.98712e-06	4.60783e-05
ENSMMUG00000021398	SLC45A1	2.63492	0.000150111	0.000951194
ENSMMUG00000000368	TSPAN18	2.63426	4.75144e-07	7.64236e-06
ENSMMUG00000054968	DUSP6	2.63278	2.72159e-08	6.50084e-07
ENSMMUG00000062825	TIMP3	2.63168	6.74015e-08	1.45093e-06
ENSMMUG00000049867	LOC707305	2.62914	0.0179518	0.0494744
ENSMMUG00000016099	HHAT	2.62832	2.88172e-17	5.43707e-15
ENSMMUG00000007587	TENM1	2.62743	1.24405e-05	0.000119714
ENSMMUG00000001609	OSMR	2.62717	2.46004e-07	4.32555e-06
ENSMMUG00000053003	GALR1	2.62627	0.000765781	0.0037079
ENSMMUG00000020050	SIK1	2.62406	1.768e-05	0.000159872
ENSMMUG00000019661	PIK3IP1	2.62148	1.63167e-06	2.17453e-05
ENSMMUG00000016387	ADM	2.62035	9.40326e-06	9.3876e-05
ENSMMUG00000021909	TWIST2	2.61665	0.00257966	0.0102092
ENSMMUG00000014571	PCDHAC2	2.61442	1.18981e-05	0.000115287
ENSMMUG00000064724	(LOC107000112)	2.61223	0.00185451	0.00776971
ENSMMUG00000052743	SCD5	2.60881	1.38085e-06	1.90059e-05
ENSMMUG00000008403	CALB2	2.60758	0.0129041	0.0378417
ENSMMUG00000020516	GALNT16	2.60701	2.12936e-07	3.82419e-06
ENSMMUG00000018159	SNPH	2.60365	8.04696e-08	1.67648e-06
ENSMMUG00000014800	SLC17A7	2.60199	5.80153e-05	0.000437643
ENSMMUG00000002496	CTSF	2.60016	3.15109e-16	5.1372e-14
ENSMMUG00000061475		2.59995	0.0013475	0.00597499
ENSMMUG00000003312	CHSY3	2.59938	2.6291e-06	3.27128e-05
ENSMMUG00000007742	KCNQ1	2.59709	2.82335e-09	8.91159e-08
ENSMMUG00000053555		2.5945	1.97013e-08	4.96733e-07
ENSMMUG00000000288	CCL2	2.58887	0.00168913	0.00719714
ENSMMUG00000013146	CLDN2	2.58878	0.000943212	0.00440691
ENSMMUG00000063522	(A0A5F8AF60_MACMU)	2.5877	2.77634e-05	0.00023392
ENSMMUG00000063741	HOXC8	2.58749	0.00861407	0.0271792
ENSMMUG00000023185	RNF208	2.58746	5.4762e-06	6.04181e-05
ENSMMUG00000001291	SGCG	2.58615	0.0159646	0.0450021
ENSMMUG00000008848	NEURL1B	2.58594	2.29961e-07	4.09057e-06
ENSMMUG00000007616	COL21A1	2.58473	5.80844e-05	0.000437947
ENSMMUG00000051572	HOXA3	2.58379	1.67912e-07	3.119e-06
ENSMMUG00000002616	CDKL1	2.58325	1.51816e-10	7.22178e-09
ENSMMUG00000006840	MEIS2	2.58282	2.61443e-06	3.2592e-05
ENSMMUG00000050865	PRRX1	2.58174	0.00153646	0.00663928
ENSMMUG00000001731	GFPT2	2.58173	6.68134e-05	0.000489072
ENSMMUG00000051121		2.58043	0.00172364	0.00731817
ENSMMUG00000020783	ANGPTL5	2.579	0.00674509	0.0222722
ENSMMUG00000003300	ADAMTS8	2.57629	1.34701e-06	1.86318e-05
ENSMMUG00000011447	EBF3	2.57584	0.00215929	0.00885007
ENSMMUG00000056768	KCNJ2	2.57332	2.67712e-06	3.32256e-05
ENSMMUG00000004441	S100A11	2.57283	1.18524e-08	3.15413e-07
ENSMMUG00000064543		2.57192	0.000580296	0.00294658
ENSMMUG00000032017	BBLN	2.57154	1.46856e-07	2.79592e-06
ENSMMUG00000005458	GJC1	2.5706	0.000201748	0.00122037
ENSMMUG00000011425	NXN	2.56865	1.09111e-07	2.17689e-06
ENSMMUG00000008475	AJUBA	2.56793	1.72292e-07	3.18625e-06
ENSMMUG00000015325	COL17A1	2.5666	0.0114971	0.034444
ENSMMUG00000001801	MAGI2	2.56497	1.82411e-05	0.000164151
ENSMMUG00000002314	AREG	2.56496	2.4547e-06	3.09455e-05
ENSMMUG00000007481	OBSL1	2.56473	3.06651e-10	1.35152e-08
ENSMMUG00000019732	MAPRE3	2.56195	2.44556e-12	1.80113e-10
ENSMMUG00000033704	U3	2.56172	0.00734653	0.0238705
ENSMMUG00000002350	IFI44	2.55971	0.000809176	0.00388553
ENSMMUG00000019414	ZFHX4	2.5593	2.4475e-05	0.000210653
ENSMMUG00000002712	SCN2A	2.55484	0.000453208	0.00240299
ENSMMUG00000001102	KCNE4	2.55479	6.88855e-08	1.47541e-06
ENSMMUG00000050295	HS3ST5	2.54878	0.00199284	0.00826673
ENSMMUG00000017449	TRIM67	2.54782	0.00589425	0.0200114
ENSMMUG00000020608	ABCA1	2.54638	3.33431e-10	1.45051e-08
ENSMMUG00000007752	PHLDA2	2.54509	1.4799e-07	2.80796e-06
ENSMMUG00000065018	TMEM35A	2.54323	1.8243e-07	3.33337e-06
ENSMMUG00000055802	PROCR	2.54211	5.22221e-06	5.79586e-05
ENSMMUG00000021516	CLU	2.54132	4.66008e-07	7.52424e-06
ENSMMUG00000008184	METTL24	2.54124	3.60314e-06	4.25948e-05
ENSMMUG00000032251	FBXO44	2.54083	5.84472e-10	2.31168e-08
ENSMMUG00000013670	ADAMTSL3	2.53901	0.00033602	0.00187254
ENSMMUG00000020806	ABCC9	2.53818	6.01526e-06	6.51666e-05
ENSMMUG00000010761	DPYS	2.53712	0.00395634	0.014477
ENSMMUG00000002424	FBLN1	2.53462	3.82027e-08	8.84827e-07
ENSMMUG00000062270	PCDHB3	2.53407	1.09156e-07	2.17689e-06
ENSMMUG00000018688	XG	2.53217	0.000200616	0.0012144
ENSMMUG00000023419	CTNND2	2.52957	0.000115279	0.00076755
ENSMMUG00000005014	SSC5D	2.52726	1.3013e-15	1.98649e-13
ENSMMUG00000019072	DAAM2	2.52719	4.10155e-07	6.71934e-06
ENSMMUG00000020784	CEP126	2.52614	1.63948e-05	0.000150438
ENSMMUG00000064455	TCF21	2.52544	2.0089e-08	5.02735e-07
ENSMMUG00000021412	RNF128	2.52212	0.00156184	0.00672644
ENSMMUG00000041006	FAM171A2	2.52103	0.000591946	0.00299385
ENSMMUG00000055659		2.52061	0.000224528	0.0013332
ENSMMUG00000004744	SH3KBP1	2.51826	1.55825e-13	1.51249e-11
ENSMMUG00000002330	ENOX1	2.51733	0.000142271	0.000907481
ENSMMUG00000060847		2.51716	1.45432e-06	1.97901e-05
ENSMMUG00000005827	PNMA8A	2.51538	5.10316e-10	2.05991e-08
ENSMMUG00000005515	ABCC5	2.51355	0.000195283	0.00118854
ENSMMUG00000000588	RHBDF1	2.51306	1.27475e-12	1.00026e-10
ENSMMUG00000020465	PPP2R2B	2.51272	0.00208532	0.00860571
ENSMMUG00000001776	GNAZ	2.51234	1.15895e-07	2.2815e-06
ENSMMUG00000021025	TNNC2	2.51179	0.00545284	0.0188442
ENSMMUG00000001848	SPRY1	2.51053	4.34923e-11	2.38667e-09
ENSMMUG00000058324		2.50898	0.000243954	0.00142984
ENSMMUG00000005150	CD163	2.5086	3.02456e-06	3.67234e-05
ENSMMUG00000051748	PCDHB8	2.50603	0.00112025	0.00510897
ENSMMUG00000011297	KIF5A	2.5042	1.11921e-08	3.01182e-07
ENSMMUG00000021945	EPS8L1	2.50388	4.32663e-14	4.74854e-12
ENSMMUG00000000296	STAC2	2.50374	0.0020985	0.00864877
ENSMMUG00000064421	PMAIP1	2.50281	1.72226e-05	0.00015641
ENSMMUG00000062309		2.50265	9.42627e-05	0.000649245
ENSMMUG00000055361	GPIHBP1	2.50242	0.00537395	0.0186137
ENSMMUG00000041480	IGFBP5	2.5003	8.71831e-16	1.35553e-13
ENSMMUG00000052322	PYGO1	2.49835	2.98023e-06	3.63165e-05
ENSMMUG00000058396	EGR3	2.49804	0.000395195	0.00213999
ENSMMUG00000018265	PRR5L	2.49788	6.95995e-06	7.33657e-05
ENSMMUG00000019824	MAP6D1	2.49673	0.00122999	0.00553283
ENSMMUG00000013242	CHPF	2.49621	5.64426e-14	6.11473e-12
ENSMMUG00000005480	CARNS1	2.49583	0.000401957	0.00217241
ENSMMUG00000061724	HOXA6	2.49504	7.22848e-06	7.57209e-05
ENSMMUG00000012185	ATF3	2.49475	0.000239887	0.00140994
ENSMMUG00000018592	ABCA6	2.49161	9.01435e-05	0.000626787
ENSMMUG00000052254	0A5F8AH86_MACMU	2.49083	2.23273e-06	2.85762e-05
ENSMMUG00000015512	BAIAP2	2.49008	1.37026e-09	4.76384e-08
ENSMMUG00000019761	GNA14	2.48999	0.000228733	0.00135577
ENSMMUG00000014718	SLC8A2	2.48923	4.05287e-05	0.000323459
ENSMMUG00000013151	CEBPD	2.48736	6.81088e-08	1.46251e-06
ENSMMUG00000050546	EFHD1	2.48669	0.00809479	0.0258614
ENSMMUG00000013874	BEGAIN	2.48642	0.00368563	0.0136651
ENSMMUG00000008029	GSTM3	2.48539	7.91144e-14	8.30306e-12
ENSMMUG00000047449	IGF2	2.48537	6.13745e-06	6.61489e-05
ENSMMUG00000058644	NUPR1)	2.48468	1.18371e-08	3.15413e-07
ENSMMUG00000051532	EDN1	2.48458	0.00138365	0.00609897
ENSMMUG00000055289	FAM110B	2.4829	8.47154e-07	1.27126e-05
ENSMMUG00000006819	HFM1	2.48147	1.7497e-05	0.000158645
ENSMMUG00000055069	EGR1	2.47918	0.000355611	0.00196493
ENSMMUG00000017232	BMPER	2.47897	1.83007e-08	4.66322e-07
ENSMMUG00000000388	PLEC	2.478	5.85078e-10	2.31168e-08
ENSMMUG00000011962	PTPRS	2.47714	3.67431e-08	8.5693e-07
ENSMMUG00000004663	COLEC12	2.47678	7.55736e-05	0.00054325
ENSMMUG00000062723	PCDHB6	2.47546	0.000168045	0.0010447
ENSMMUG00000008872	INA	2.4753	1.27482e-05	0.000121907
ENSMMUG00000000902	PLA1A	2.47529	0.000220546	0.00131466
ENSMMUG00000023117	NTRK2	2.47496	0.0107581	0.0327204
ENSMMUG00000050151	PTMS	2.47411	0.000107985	0.000725743
ENSMMUG00000016466	TP63	2.47225	0.00497025	0.017453
ENSMMUG00000004321	LAMA3	2.47185	0.00153259	0.00662598
ENSMMUG00000019803	TCN2	2.47142	0.00229032	0.0092717
ENSMMUG00000056088	PARD6G	2.4709	7.32402e-10	2.79511e-08
ENSMMUG00000013857	GCLM	2.46886	0.000153864	0.000970214
ENSMMUG00000004237	TNFRSF19	2.46544	8.92577e-06	8.98032e-05
ENSMMUG00000004818	SORBS1	2.46295	2.59881e-05	0.000222196
ENSMMUG00000002975	DUSP14	2.46244	8.94744e-07	1.32843e-05
ENSMMUG00000051162	A0A5F8AAB9_MACMU	2.46228	0.000102163	0.000692301
ENSMMUG00000014726	ANK1	2.45948	0.00551553	0.0190018
ENSMMUG00000016391	EFHC2	2.45635	0.000697785	0.00343412
ENSMMUG00000009566	LIPC	2.45593	0.0121252	0.0359665
ENSMMUG00000058222	A0A5F8AC25_MACMU	2.45518	0.005301	0.0184219
ENSMMUG00000005161	NDN	2.45434	1.37934e-07	2.6418e-06
ENSMMUG00000046135	LOC708053/LOC711820	2.45396	9.91477e-12	6.29588e-10
ENSMMUG00000013501	CD68	2.45146	7.70963e-12	5.09685e-10
ENSMMUG00000007004	RNF43	2.45101	2.658e-08	6.37617e-07
ENSMMUG00000009611	VIPR2	2.44978	0.000400826	0.00216699
ENSMMUG00000013245	TM4SF20	2.44947	0.000202873	0.00122674
ENSMMUG00000021293	NRCAM	2.44811	0.0156352	0.0442594
ENSMMUG00000063295	SNAI1	2.44801	0.000622219	0.00312449
ENSMMUG00000014107	MAPK11	2.44774	1.55296e-10	7.36649e-09
ENSMMUG00000003706	FAM13C	2.44589	0.000197356	0.00119797
ENSMMUG00000007540	RHOBTB2	2.44449	0.00502046	0.0175999
ENSMMUG00000008505	OAS2	2.44322	0.00152344	0.00659148
ENSMMUG00000018571	CREB3L1	2.4414	1.02387e-05	0.000101313
ENSMMUG00000000617	AP3B2	2.44051	1.64717e-08	4.24873e-07
ENSMMUG00000007500	CNKSR2	2.44048	0.000433505	0.0023146
ENSMMUG00000060015	AXIN2	2.44002	4.36305e-06	4.97044e-05
ENSMMUG00000004429	LARP6	2.43985	0.000383447	0.00209325
ENSMMUG00000001297	CADM3	2.43867	1.26982e-05	0.000121567
ENSMMUG00000006779	MET	2.43819	7.89326e-19	1.92092e-16
ENSMMUG00000006775	PENK	2.43807	3.64097e-05	0.000294646
ENSMMUG00000007090	DOK5	2.43799	2.54099e-06	3.18223e-05
ENSMMUG00000001043	PRUNE2	2.43714	1.91891e-05	0.000171214
ENSMMUG00000052736	TM4SF1	2.43699	0.00128831	0.00574896
ENSMMUG00000055350	TMEM200C	2.43612	9.06474e-05	0.000629508
ENSMMUG00000063437	TPBG	2.43576	6.71697e-05	0.000491252
ENSMMUG00000053406	LOC114671653	2.43364	0.000585981	0.00297185
ENSMMUG00000061517	OMD	2.43216	0.00223562	0.00909853
ENSMMUG00000020616	ELAVL3	2.43197	0.0116209	0.0347597
ENSMMUG00000000838	AGRN	2.43118	0.000106518	0.000718622
ENSMMUG00000011050	SLITRK3	2.43025	0.0116477	0.0348208
ENSMMUG00000023653	STEAP2	2.42926	8.60471e-05	0.000603021
ENSMMUG00000015115	TENT5B	2.42737	0.00450022	0.0160475
ENSMMUG00000007757	ESYT3	2.4257	0.000336103	0.00187254
ENSMMUG00000008702	SYNPO2	2.42551	2.68289e-05	0.000227859
ENSMMUG00000023780	IFI27	2.42535	0.000159203	0.000996029
ENSMMUG00000005252	SULT4A1	2.42416	0.000249239	0.00145523
ENSMMUG00000020780	CNTFR	2.42384	0.0012847	0.005738
ENSMMUG00000015817	TMTC1	2.42321	1.81041e-05	0.000163095
ENSMMUG00000061986		2.42294	0.00134005	0.00594664
ENSMMUG00000019074	VIP	2.42246	0.000407597	0.00219723
ENSMMUG00000064541		2.42244	0.000561277	0.00286549
ENSMMUG00000017966	MIR9-1HG	2.42162	0.0145347	0.0417136
ENSMMUG00000015761	MTCL1	2.42092	5.53968e-06	6.09982e-05
ENSMMUG00000054098	SMPDL3A	2.41969	3.16598e-06	3.81862e-05
ENSMMUG00000022950	SOBP	2.41805	2.10874e-07	3.79528e-06
ENSMMUG00000017478	TESC	2.41546	0.000714505	0.00349999
ENSMMUG00000064224		2.41508	2.593e-07	4.51678e-06
ENSMMUG00000047935		2.41497	0.0164076	0.0460499
ENSMMUG00000015826	TLL2	2.41299	0.00037226	0.00204281
ENSMMUG00000016290	WWC3	2.40998	1.03305e-12	8.38018e-11
ENSMMUG00000010664	GPR37	2.40944	0.000561426	0.00286549
ENSMMUG00000023387	GLP1R	2.40828	0.0108152	0.0328644
ENSMMUG00000006866	CELF4	2.40763	0.000317147	0.00177992
ENSMMUG00000016745	ACSM3	2.40362	0.00130064	0.00579935
ENSMMUG00000051972	ZCCHC24	2.40353	6.33686e-07	9.89847e-06
ENSMMUG00000005579	SOGA1	2.40319	1.74024e-08	4.4546e-07
ENSMMUG00000060276	PID1	2.4026	9.08761e-06	9.11584e-05
ENSMMUG00000045497	CFH	2.39988	2.76509e-06	3.40966e-05
ENSMMUG00000006816	TRANK1	2.39846	3.70119e-09	1.12796e-07
ENSMMUG00000022416	SORCS2	2.39531	4.71423e-06	5.30216e-05
ENSMMUG00000022921	SLC2A12	2.39461	0.000121049	0.000798686
ENSMMUG00000049482	A0A5F7ZZA2_MACMU	2.39399	0.000692765	0.00341441
ENSMMUG00000004485	LHFPL6	2.39348	9.99156e-06	9.92771e-05
ENSMMUG00000015792	IRAG1	2.39331	2.29512e-07	4.08691e-06
ENSMMUG00000010592	ADD2	2.39323	6.62142e-05	0.000486565
ENSMMUG00000051249	CLEC14A	2.39295	7.16096e-08	1.52598e-06
ENSMMUG00000016857	PTGS2	2.39283	4.79221e-06	5.38266e-05
ENSMMUG00000010704	SPRED1	2.39203	1.68867e-05	0.000153776
ENSMMUG00000037816	SERPINB6	2.39172	4.3119e-18	9.16525e-16
ENSMMUG00000062103	LOC106999943)	2.38882	2.00259e-21	6.86274e-19
ENSMMUG00000045006	Metazoa_SRP	2.38671	4.46511e-05	0.000350857
ENSMMUG00000055688	PRAF2	2.38519	3.73312e-09	1.13563e-07
ENSMMUG00000049279	PI15	2.38424	0.000480121	0.00251315
ENSMMUG00000040803	SRL	2.38379	7.85235e-07	1.19652e-05
ENSMMUG00000019047	SPARCL1	2.3837	1.72452e-05	0.000156531
ENSMMUG00000008670	SHB	2.38255	5.67288e-13	4.96141e-11
ENSMMUG00000008740	MAST1	2.38128	0.00299482	0.0115368
ENSMMUG00000012418	PTPRZ1	2.3778	6.62391e-05	0.000486565
ENSMMUG00000006529	ASIC1	2.37635	3.77463e-08	8.76675e-07
ENSMMUG00000016350	RPS27L	2.37607	2.72684e-08	6.50414e-07
ENSMMUG00000023479	LTBP3	2.37362	3.16673e-10	1.38479e-08
ENSMMUG00000021782	LRP1	2.37275	3.77026e-15	5.10567e-13
ENSMMUG00000007541	CHRNB4	2.37096	0.00270405	0.0106058
ENSMMUG00000014667	ABHD12B	2.37095	0.00275401	0.0107522
ENSMMUG00000022161	CA11	2.37077	8.40531e-14	8.76658e-12
ENSMMUG00000022110	PPP1R14C	2.37011	1.03186e-05	0.000101983
ENSMMUG00000014384	APP	2.36545	1.45274e-08	3.79384e-07
ENSMMUG00000015959	ARPP21	2.36532	0.000877542	0.0041591
ENSMMUG00000022555	GALNT17	2.36379	0.00383836	0.014117
ENSMMUG00000015779	RAP2B	2.36149	5.69677e-08	1.24557e-06
ENSMMUG00000000943	ERLIN2	2.36147	1.14922e-08	3.07779e-07
ENSMMUG00000013557	MCC	2.35927	2.49096e-07	4.3662e-06
ENSMMUG00000019900	GNAO1	2.35876	2.44908e-09	7.95453e-08
ENSMMUG00000027119	mml-mir-194-2	2.35841	0.00703736	0.0230488
ENSMMUG00000010031	TGFBR2	2.35833	2.5488e-12	1.86084e-10
ENSMMUG00000019755	CYB5R2	2.35766	0.00596894	0.0202159
ENSMMUG00000042762	TAFA5	2.3574	0.00124138	0.00557508
ENSMMUG00000004403	ID1	2.3556	1.93894e-06	2.52393e-05
ENSMMUG00000010936	GABRE	2.35539	8.508e-05	0.000597018
ENSMMUG00000004331	FJX1	2.35504	0.014315	0.041253
ENSMMUG00000013366	NPR3	2.35421	4.52109e-05	0.000354592
ENSMMUG00000023785	TUBB2B	2.3519	3.9099e-05	0.000313689
ENSMMUG00000000975	PKHD1L1	2.35141	2.05126e-05	0.000181384
ENSMMUG00000001900	GOLM1	2.35064	2.89834e-06	3.5473e-05
ENSMMUG00000050553	PCDHB7	2.34854	0.00443985	0.0158693
ENSMMUG00000019170	PLEKHG3	2.34846	1.54278e-09	5.28701e-08
ENSMMUG00000013038	BTBD16	2.34798	0.000133437	0.000863125
ENSMMUG00000011310	NLGN4X	2.34755	0.000528147	0.00272044
ENSMMUG00000009268	KIF5C	2.34651	2.34258e-05	0.000202766
ENSMMUG00000045506	MAFF	2.34608	4.25811e-07	6.92851e-06
ENSMMUG00000057295	A0A5F8AA72_MACMU	2.34581	0.000190562	0.00116318
ENSMMUG00000005998	UNC5B	2.34099	9.28208e-08	1.90311e-06
ENSMMUG00000005717	SLC22A3	2.34025	4.10604e-05	0.000326771
ENSMMUG00000010811	MAP4K4	2.33948	7.73679e-14	8.17083e-12
ENSMMUG00000021114	GPR182	2.33939	0.000699461	0.00344136
ENSMMUG00000001810	GREM1	2.33905	1.0597e-05	0.000104551
ENSMMUG00000005881	AGT	2.33808	0.00458486	0.0163043
ENSMMUG00000005220	SYNM	2.33781	5.69491e-05	0.000431526
ENSMMUG00000046821	ZNF469	2.33739	0.00313178	0.0119493
ENSMMUG00000000262	UPB1	2.33644	0.0179621	0.0494863
ENSMMUG00000032156	C3AR1	2.33623	7.31244e-07	1.12343e-05
ENSMMUG00000010252	FRMPD4	2.33359	0.00572683	0.0195736
ENSMMUG00000052734	A0A5F7ZVB0_MACMU	2.33173	0.00213615	0.00877041
ENSMMUG00000002539	TCP11L1	2.33131	4.71543e-23	1.88527e-20
ENSMMUG00000000507	STMN2	2.33128	0.000107807	0.000725567
ENSMMUG00000008218	ADAMTSL4	2.33058	1.21727e-06	1.71247e-05
ENSMMUG00000013358	FIBIN	2.32956	1.11351e-06	1.59404e-05
ENSMMUG00000013330	ENTPD3	2.32926	7.91615e-05	0.00056469
ENSMMUG00000021252	TRIP6	2.32785	1.02926e-12	8.38018e-11
ENSMMUG00000009384	IGFBP4	2.32516	4.27527e-05	0.000338314
ENSMMUG00000009278	C5AR1	2.32435	0.000219082	0.00130779
ENSMMUG00000063081	CCL21	2.32434	0.00433555	0.0156
ENSMMUG00000020436	KCNH2	2.32357	1.19623e-05	0.000115776
ENSMMUG00000001344	SPOCK1	2.32317	0.000240896	0.00141457
ENSMMUG00000020418	DGKB	2.32151	0.000762733	0.00369527
ENSMMUG00000056014	KCNJ8	2.31997	0.000101914	0.000691453
ENSMMUG00000013651	KIF6	2.31837	0.0026237	0.0103471
ENSMMUG00000031439	FBXL2	2.31815	0.0164191	0.0460591
ENSMMUG00000001936	MAL	2.31777	3.61977e-06	4.27449e-05
ENSMMUG00000023401	ADGRB2	2.3172	0.0042146	0.0152394
ENSMMUG00000014983	ANPEP	2.31695	0.00438991	0.0157411
ENSMMUG00000011797	VAT1L	2.31486	5.86696e-05	0.000441327
ENSMMUG00000017324	KIF26B	2.31468	1.98042e-08	4.9858e-07
ENSMMUG00000015758	GLIS2	2.31386	3.08828e-06	3.74429e-05
ENSMMUG00000015548	GPR85	2.313	0.000225816	0.0013399
ENSMMUG00000055721		2.31259	0.000374341	0.00205154
ENSMMUG00000009330	DDR2	2.31213	5.13212e-06	5.72235e-05
ENSMMUG00000058999	FLRT2	2.31197	5.97575e-05	0.000447362
ENSMMUG00000007037	UPP1	2.31103	3.7578e-06	4.40034e-05
ENSMMUG00000022589	PMEPA1	2.31	9.30835e-08	1.90553e-06
ENSMMUG00000017553	ANGPTL1	2.30988	2.45058e-08	5.9702e-07
ENSMMUG00000020851	GSTM5	2.30916	0.000141118	0.000902355
ENSMMUG00000016703	SNAP91	2.30892	0.000542598	0.00277953
ENSMMUG00000000130	CSGALNACT1	2.30865	0.00102885	0.00475411
ENSMMUG00000011967	RFX2	2.30857	2.71714e-05	0.000230087
ENSMMUG00000000265	ADAMTS9	2.30789	0.000392624	0.00213028
ENSMMUG00000013730	WDR17	2.30614	0.000112352	0.00075209
ENSMMUG00000012716	NID1	2.30464	6.94512e-07	1.0719e-05
ENSMMUG00000013342	HPSE	2.30445	7.70315e-06	7.9748e-05
ENSMMUG00000012963	GPX1	2.30424	7.58651e-21	2.49789e-18
ENSMMUG00000050757	ISG15	2.30234	0.00926968	0.0289002
ENSMMUG00000062322		2.30223	0.00322667	0.0122473
ENSMMUG00000004122	MAPT	2.30214	3.93756e-05	0.000315528
ENSMMUG00000014614	LDHAL6A	2.30211	0.00367412	0.0136404
ENSMMUG00000031416	LAMA5	2.30162	1.43095e-06	1.95354e-05
ENSMMUG00000014150	CCN2	2.30161	8.87021e-10	3.29532e-08
ENSMMUG00000050091	SLPI	2.3016	0.00345957	0.0129817
ENSMMUG00000022194	SERPINF1	2.30048	3.63702e-05	0.000294469
ENSMMUG00000011671	LIN7A	2.29758	0.000166822	0.00103828
ENSMMUG00000045740	ACER2	2.2973	6.34612e-08	1.37858e-06
ENSMMUG00000021659	HRAS	2.29448	1.90912e-12	1.44405e-10
ENSMMUG00000030466	PNLIPRP2	2.2935	0.00634519	0.0212037
ENSMMUG00000027014	mml-mir-186	2.29104	6.00213e-08	1.30893e-06
ENSMMUG00000064111	IL18	2.28675	0.000529703	0.00272595
ENSMMUG00000048534	LOC106998163	2.2864	0.00797329	0.0255413
ENSMMUG00000051357	PRDM8	2.28575	1.20233e-07	2.35035e-06
ENSMMUG00000008869	TNFAIP3	2.28525	1.07911e-13	1.09159e-11
ENSMMUG00000056642		2.28524	7.5946e-05	0.000545676
ENSMMUG00000010346	KY	2.28404	0.015186	0.0432138
ENSMMUG00000009222	PLEKHA4	2.28238	1.26388e-05	0.000121206
ENSMMUG00000003139	ARHGEF17	2.28143	4.16286e-06	4.78247e-05
ENSMMUG00000004249	MMP3	2.2814	0.000362244	0.00199436
ENSMMUG00000007721	ZFPM2	2.28085	0.000752883	0.00365177
ENSMMUG00000013254	SPHKAP	2.28044	0.00678092	0.0223748
ENSMMUG00000001386	NTRK3	2.278	3.97277e-05	0.000317973
ENSMMUG00000020019	KIAA1614	2.27642	0.000132246	0.000857402
ENSMMUG00000023612	GRID1	2.27596	0.00196661	0.00817005
ENSMMUG00000005174	DSCAM	2.27354	0.00918121	0.028699
ENSMMUG00000006692	SCUBE2	2.27194	2.69107e-05	0.000228225
ENSMMUG00000050172	A0A5F8APF6_MACMU	2.27143	3.44782e-05	0.000281321
ENSMMUG00000047391	SRXN1	2.27102	0.00425509	0.0153527
ENSMMUG00000006225	CLSTN1	2.26941	4.48796e-12	3.11413e-10
ENSMMUG00000052071	RAMP1	2.26843	3.83152e-06	4.46178e-05
ENSMMUG00000002579	SLC17A4	2.2672	0.00920424	0.0287496
ENSMMUG00000056264		2.26712	0.00130791	0.00582557
ENSMMUG00000062968	RHOB	2.26599	1.48275e-05	0.000137865
ENSMMUG00000019887	SV2C	2.26569	0.000740094	0.00360536
ENSMMUG00000010367	MYH11	2.26445	2.99851e-05	0.000249633
ENSMMUG00000016893	SLC9A1	2.26419	9.33924e-06	9.33479e-05
ENSMMUG00000021723	B4GALNT4	2.26406	0.00553408	0.0190422
ENSMMUG00000020052	NRP2	2.26183	9.01914e-08	1.85373e-06
ENSMMUG00000010345	RIMS1	2.26162	0.00122768	0.0055239
ENSMMUG00000050385		2.2611	2.13946e-06	2.75083e-05
ENSMMUG00000003582	MXRA8	2.25989	5.21347e-06	5.78999e-05
ENSMMUG00000011437	AR	2.25984	0.000105959	0.000715426
ENSMMUG00000049888	LOC106993983	2.25855	0.000126203	0.000826202
ENSMMUG00000005299	ADCYAP1R1	2.25746	0.00048323	0.00252628
ENSMMUG00000011378	TMEM200B	2.25667	0.00720094	0.0234838
ENSMMUG00000024276	U1	2.25546	3.95138e-06	4.57913e-05
ENSMMUG00000007445	CACNB2	2.25486	9.7699e-05	0.000667437
ENSMMUG00000004751	ALDH4A1	2.25399	2.81116e-05	0.000236025
ENSMMUG00000058791	(A0A5F8A8Q0_MACMU)	2.25387	1.37288e-05	0.000129524
ENSMMUG00000000456	REEP2	2.25323	0.00162424	0.00694707
ENSMMUG00000023070	KAZN	2.25029	6.20172e-06	6.67132e-05
ENSMMUG00000060800	KCNMB1	2.25018	8.29835e-05	0.000585487
ENSMMUG00000013954	PDZD2	2.24973	3.91868e-07	6.48301e-06
ENSMMUG00000005839	DZIP1	2.24955	1.24223e-11	7.75448e-10
ENSMMUG00000000654	LPAR2	2.24828	4.68616e-06	5.27413e-05
ENSMMUG00000019854	TMEM108	2.24805	0.00206385	0.00852662
ENSMMUG00000016074	LFNG	2.24685	5.61137e-05	0.000426372
ENSMMUG00000000857	ANXA4	2.24662	7.37129e-08	1.56484e-06
ENSMMUG00000008491	SLC12A4	2.24335	2.23479e-13	2.10824e-11
ENSMMUG00000053409		2.24315	0.00629317	0.0210718
ENSMMUG00000018872	SEMA3G	2.24195	1.55756e-07	2.93238e-06
ENSMMUG00000018426	GCNT3	2.24007	0.00313445	0.0119568
ENSMMUG00000023265	AKAP12	2.23994	2.27151e-05	0.000197838
ENSMMUG00000000544	COL6A1	2.23897	1.62988e-06	2.17453e-05
ENSMMUG00000004180	GPR17	2.23885	0.00617208	0.0207407
ENSMMUG00000023400	CPE	2.23765	1.21453e-05	0.000117209
ENSMMUG00000046092	ADGRB3	2.23737	0.000427158	0.0022858
ENSMMUG00000021388	CIART	2.23715	0.00209958	0.00864877
ENSMMUG00000012886	PTGS1	2.2344	9.38346e-11	4.76033e-09
ENSMMUG00000019015	HECW1	2.23251	0.00227117	0.00920973
ENSMMUG00000020539	CCDC9B	2.23205	7.5279e-08	1.58805e-06
ENSMMUG00000000208	NRG1	2.23087	0.00482122	0.0169973
ENSMMUG00000000905	POPDC2	2.22963	0.000466138	0.00245527
ENSMMUG00000022908	WLS	2.22846	1.817e-07	3.32726e-06
ENSMMUG00000017314	NEGR1	2.22651	0.000344789	0.00191395
ENSMMUG00000038727	PRR16	2.22638	6.55184e-05	0.000482326
ENSMMUG00000011178	CERS4	2.22527	0.00088009	0.00416647
ENSMMUG00000058198	C2CD4B	2.22452	0.00109979	0.00502932
ENSMMUG00000065198	GDF6	2.22365	0.000267165	0.00154538
ENSMMUG00000017924	DACT3	2.22232	7.78368e-07	1.18821e-05
ENSMMUG00000052656	PRDM6	2.22194	1.94506e-06	2.52993e-05
ENSMMUG00000001466	SGCA	2.22145	0.010111	0.0310392
ENSMMUG00000056182	A0A5F7Z929_MACMU	2.22133	7.05852e-05	0.000512216
ENSMMUG00000017933	DES	2.22083	0.000359446	0.0019809
ENSMMUG00000040565	GPR27	2.22048	0.000754972	0.00365979
ENSMMUG00000055357		2.22026	8.03302e-07	1.22073e-05
ENSMMUG00000000338	TRIM22	2.22012	3.19349e-20	9.5759e-18
ENSMMUG00000003383	NXPH3	2.21976	9.4948e-05	0.000652627
ENSMMUG00000001835	ISLR2	2.21861	0.000392244	0.00213019
ENSMMUG00000012364	EPHA4	2.2173	0.000115959	0.000771161
ENSMMUG00000048076	TNFRSF10B	2.21667	2.6037e-11	1.4973e-09
ENSMMUG00000001990	CAP2	2.21442	9.82832e-05	0.00067061
ENSMMUG00000059897	MYL9	2.21411	0.000311441	0.00175317
ENSMMUG00000021934	COPZ2	2.21169	2.83777e-05	0.000238021
ENSMMUG00000009298	PDLIM4	2.21056	0.00177798	0.00751278
ENSMMUG00000053581	PIFO	2.21043	0.000271057	0.00156412
ENSMMUG00000002230	ADCY5	2.20994	5.81963e-06	6.36219e-05
ENSMMUG00000056744	HSPB1	2.20759	9.97296e-05	0.0006791
ENSMMUG00000032393	TCEAL6	2.20749	0.00209604	0.00864447
ENSMMUG00000060107		2.20703	0.00108319	0.00496828
ENSMMUG00000016669	ZNF385A	2.20679	1.23616e-11	7.74535e-10
ENSMMUG00000015084	LAMC1	2.20586	1.19099e-08	3.16441e-07
ENSMMUG00000007754	DCHS1	2.20547	1.86283e-10	8.61728e-09
ENSMMUG00000055810		2.20537	0.000186719	0.00114263
ENSMMUG00000017904	MAP1B	2.20512	2.54131e-06	3.18223e-05
ENSMMUG00000018639	MEX3B	2.20482	0.000341264	0.00189689
ENSMMUG00000021296	EML6	2.20478	0.000630671	0.00315749
ENSMMUG00000050670	A0A5F7ZEH7_MACMU	2.20439	0.00367612	0.0136419
ENSMMUG00000010935	SLC6A19	2.20389	9.02968e-05	0.000627593
ENSMMUG00000002116	BTG3	2.20171	2.01951e-08	5.04636e-07
ENSMMUG00000056472	A0A5F8A9F5_MACMU	2.20148	1.19152e-05	0.000115386
ENSMMUG00000062110	TPD52L1	2.19997	0.00562609	0.0192685
ENSMMUG00000017936	SPEG	2.19894	0.000121157	0.000799081
ENSMMUG00000013842	NRXN3	2.19739	0.00106804	0.00490549
ENSMMUG00000005729	GIPC1	2.19708	4.93098e-11	2.671e-09
ENSMMUG00000013798	FADS1	2.197	0.00015258	0.000963987
ENSMMUG00000022788	TCF7	2.19699	0.000285093	0.001635
ENSMMUG00000003370	NFATC4	2.19536	1.47641e-07	2.80452e-06
ENSMMUG00000022676	RIMKLB	2.19523	2.43894e-06	3.0793e-05
ENSMMUG00000057739	A0A5F8AQM4_MACMU	2.19447	0.0109997	0.0332925
ENSMMUG00000009472	ARHGEF10	2.19431	7.18456e-06	7.5402e-05
ENSMMUG00000012141	CYP26B1	2.19361	4.9449e-06	5.54304e-05
ENSMMUG00000008381	FA2H	2.1915	0.00187695	0.00784415
ENSMMUG00000019172	SPTB	2.18952	0.00109218	0.00499995
ENSMMUG00000052153	AVPI1	2.18919	6.68962e-07	1.04011e-05
ENSMMUG00000040423	PKIB	2.18533	0.000135528	0.00087362
ENSMMUG00000014828	HSPG2	2.18459	5.52556e-12	3.75649e-10
ENSMMUG00000001090	DACT1	2.18432	4.6005e-05	0.000360147
ENSMMUG00000019082	SFRP1	2.18397	0.000220344	0.00131393
ENSMMUG00000020208	ELOVL4	2.18339	0.00213145	0.00876164
ENSMMUG00000058544	NAP1L5	2.18322	2.25195e-06	2.87347e-05
ENSMMUG00000055602	CD59	2.18189	3.44538e-11	1.94797e-09
ENSMMUG00000012743	BGN	2.18181	8.4729e-05	0.000594803
ENSMMUG00000011231	GRM7	2.18152	0.00351465	0.0131531
ENSMMUG00000062157	AMIGO1	2.18132	0.000161327	0.00100812
ENSMMUG00000058235	FOXF1	2.18111	2.39562e-08	5.86403e-07
ENSMMUG00000055982		2.18089	0.000209675	0.00126377
ENSMMUG00000014244	ANTXR1	2.18078	1.32216e-07	2.54899e-06
ENSMMUG00000007888	ITM2B	2.17973	6.75265e-13	5.75586e-11
ENSMMUG00000022273	ST6GALNAC2	2.17899	0.0031948	0.0121621
ENSMMUG00000052392	LOC107000167	2.17787	0.000617379	0.00310483
ENSMMUG00000000031	TMEM132C	2.17706	0.000222644	0.00132388
ENSMMUG00000045470	TNFRSF6B	2.17572	0.00896393	0.0281613
ENSMMUG00000004917	PLXDC1	2.17564	2.12203e-05	0.000186756
ENSMMUG00000003377	PDZD4	2.17539	0.000107881	0.000725743
ENSMMUG00000013054	FKBP10	2.17538	2.8412e-08	6.73862e-07
ENSMMUG00000009856	GRIK2	2.17465	4.31724e-05	0.000340193
ENSMMUG00000006470	C1R	2.17385	1.98572e-05	0.000176518
ENSMMUG00000001153	PDGFRL	2.17382	6.92186e-07	1.07028e-05
ENSMMUG00000011384	RBM24	2.17353	0.000107938	0.000725743
ENSMMUG00000056589	CRIP1	2.17275	0.00484897	0.0170807
ENSMMUG00000062554	TMEM140	2.17217	0.0146614	0.0420125
ENSMMUG00000049177	NCS1	2.17128	0.000288882	0.0016556
ENSMMUG00000007588	TUBB6	2.17106	6.65173e-10	2.58555e-08
ENSMMUG00000064574	TRPC5OS	2.17066	0.00953762	0.0295656
ENSMMUG00000060702	AK1	2.17032	0.000147957	0.000939673
ENSMMUG00000052382	LOC107000818	2.1699	5.17304e-12	3.54554e-10
ENSMMUG00000051745	OC720132	2.16986	0.013033	0.0381272
ENSMMUG00000064063	PRR7	2.16986	0.016332	0.0458684
ENSMMUG00000007052	MMP15	2.16956	0.000138143	0.000885721
ENSMMUG00000021941	PCDHB15	2.16912	4.96878e-06	5.5661e-05
ENSMMUG00000058478	A0A5F7ZX43_MACMU	2.16876	0.00148808	0.00646919
ENSMMUG00000055271		2.16858	0.00615185	0.0206935
ENSMMUG00000020432	OSCP1	2.16822	0.00245868	0.0098207
ENSMMUG00000004615	CADM4	2.1664	0.000483928	0.00252835
ENSMMUG00000013035	TSHZ2	2.16486	1.28021e-06	1.78306e-05
ENSMMUG00000007798	CLMP	2.16484	4.79626e-09	1.42799e-07
ENSMMUG00000004150	BEX4	2.16364	1.32743e-09	4.63745e-08
ENSMMUG00000001038	F10	2.16362	0.0119249	0.0354978
ENSMMUG00000046325	JMY	2.16303	3.1835e-05	0.00026256
ENSMMUG00000021082	KCNT2	2.16258	1.32631e-05	0.000125847
ENSMMUG00000001339	CAND2	2.16135	0.000223073	0.00132596
ENSMMUG00000056746	A0A5F8AHN5_MACMU	2.16089	0.000156502	0.000983524
ENSMMUG00000021517	SCARA3	2.15976	2.88403e-05	0.00024166
ENSMMUG00000019850	ALOXE3	2.15936	0.0128031	0.0375791
ENSMMUG00000054708		2.15743	0.00011634	0.00077308
ENSMMUG00000009577	ATL1	2.1564	0.00229778	0.00928848
ENSMMUG00000052416	GPR173	2.15454	0.00639175	0.0213423
ENSMMUG00000065372	ND1	2.15375	0.000718256	0.00351529
ENSMMUG00000017851	ZNF835	2.15368	2.71282e-07	4.69626e-06
ENSMMUG00000021933	ELAVL4	2.1535	0.00396194	0.0144943
ENSMMUG00000009738	SLC25A29	2.15337	2.2136e-05	0.000193497
ENSMMUG00000049499	LOC723314)	2.15291	0.0132806	0.0387235
ENSMMUG00000001513	PRICKLE2	2.15283	0.000101193	0.000687111
ENSMMUG00000013135	SRPX	2.15224	2.12358e-06	2.7354e-05
ENSMMUG00000006209	NR2F1	2.15178	1.29952e-05	0.000123775
ENSMMUG00000004788	MAN1C1	2.14921	1.2929e-07	2.49832e-06
ENSMMUG00000003502	TCEAL4	2.14881	7.46463e-09	2.10312e-07
ENSMMUG00000017322	TTBK1	2.14844	0.00820833	0.0261595
ENSMMUG00000012427	FBXL13	2.14817	0.000147587	0.000937674
ENSMMUG00000014818	MYLK	2.14776	8.53475e-06	8.65432e-05
ENSMMUG00000005046	AJM1	2.14675	1.34578e-10	6.51247e-09
ENSMMUG00000056891	APCDD1	2.14657	0.000351898	0.00194633
ENSMMUG00000006257	ECM1	2.1464	1.42971e-06	1.95343e-05
ENSMMUG00000013739	RAI14	2.14461	0.000813347	0.00389886
ENSMMUG00000000290	RBP1	2.14458	4.6169e-05	0.000361095
ENSMMUG00000001880	DDX60	2.14416	0.00373909	0.0138205
ENSMMUG00000022893	VWF	2.14302	8.29823e-10	3.13132e-08
ENSMMUG00000059782	(A0A5F8ABH0_MACMU)	2.14153	0.000167685	0.00104288
ENSMMUG00000060440	LGI2	2.14104	2.00683e-06	2.60021e-05
ENSMMUG00000018982	WWTR1	2.13925	1.48118e-06	2.01067e-05
ENSMMUG00000053174	KCNA1	2.13853	0.00321342	0.0122109
ENSMMUG00000028855	KLF2	2.13775	7.83215e-05	0.000560842
ENSMMUG00000041307	ADRA2A	2.13767	0.0104168	0.031838
ENSMMUG00000010611	SOGA3	2.13745	0.000449289	0.0023881
ENSMMUG00000012661	PDZRN3	2.1354	5.01359e-06	5.60187e-05
ENSMMUG00000051746	DUSP26	2.13443	0.00234887	0.00946309
ENSMMUG00000000149	KCTD17	2.13427	3.9218e-08	9.00887e-07
ENSMMUG00000054792		2.13367	0.017888	0.0493309
ENSMMUG00000022129	LGI4	2.13349	0.00347685	0.013032
ENSMMUG00000023649	DNAJC1	2.13302	1.34596e-08	3.54253e-07
ENSMMUG00000005301	ABCB9	2.13059	0.00497794	0.0174764
ENSMMUG00000061384	SCN2B	2.12984	5.85915e-06	6.39291e-05
ENSMMUG00000000458	RBPMS	2.129	4.42318e-06	5.02191e-05
ENSMMUG00000050596	CST3	2.12873	1.39306e-10	6.70264e-09
ENSMMUG00000029164	GDPD3	2.12806	0.00849182	0.0268793
ENSMMUG00000006061	SCUBE1	2.12733	0.000144132	0.000917114
ENSMMUG00000012458	AMIGO2	2.12713	5.1983e-05	0.000399496
ENSMMUG00000017087	SLIT3	2.12615	1.71175e-05	0.000155708
ENSMMUG00000002456	MAPK8IP1	2.12499	1.15694e-09	4.13348e-08
ENSMMUG00000020346	CPXM2	2.12463	0.00102029	0.00471714
ENSMMUG00000011064	SNAP25	2.1233	3.2815e-05	0.000269058
ENSMMUG00000013024	STOM	2.12281	2.62996e-06	3.27128e-05
ENSMMUG00000057946	COPRS	2.12266	6.2974e-07	9.84598e-06
ENSMMUG00000053613	A0A5F8AKZ2_MACMU	2.12238	0.000270796	0.00156315
ENSMMUG00000042613	KLHL21	2.12206	3.59232e-09	1.09876e-07
ENSMMUG00000057703		2.12108	1.54564e-06	2.07967e-05
ENSMMUG00000014035	RAB3B	2.12091	0.00563538	0.0192885
ENSMMUG00000017506	OLFM1	2.12039	3.08069e-08	7.28604e-07
ENSMMUG00000019005	TTYH3	2.12033	3.68236e-15	5.02717e-13
ENSMMUG00000005530	SYT1	2.12026	5.00251e-05	0.000387032
ENSMMUG00000007428	GAS6	2.11922	3.82845e-11	2.15008e-09
ENSMMUG00000021931	AOX1	2.11832	0.000406975	0.00219458
ENSMMUG00000023647	SKIDA1	2.11815	0.00201132	0.00832693
ENSMMUG00000011775	ARMC9	2.11789	9.56748e-05	0.000656011
ENSMMUG00000018740	BSG	2.11789	4.21868e-16	6.74667e-14
ENSMMUG00000059270	C1H1orf216	2.11767	4.67126e-05	0.000364509
ENSMMUG00000000639	NEFM	2.11732	0.00163748	0.00699659
ENSMMUG00000058486	C1QB	2.11638	5.14523e-10	2.07191e-08
ENSMMUG00000019932	IRAK2	2.11628	9.90795e-11	4.99622e-09
ENSMMUG00000054011		2.11545	0.00908631	0.0284659
ENSMMUG00000003653	PRTG	2.11513	8.27914e-05	0.000584623
ENSMMUG00000020737	IL1R1	2.11484	6.31665e-05	0.00046871
ENSMMUG00000056220	FSTL3	2.11463	3.62133e-10	1.54338e-08
ENSMMUG00000050540		2.11453	0.000141693	0.000905023
ENSMMUG00000052462	LOC100427155	2.11442	0.00736207	0.0239072
ENSMMUG00000010992	DCP1B	2.11365	2.87918e-17	5.43707e-15
ENSMMUG00000015080	PIK3R3	2.11352	2.61152e-06	3.25799e-05
ENSMMUG00000030380	KCNIP4	2.11275	1.44114e-05	0.000134774
ENSMMUG00000055324	HOXB7	2.11244	0.000420888	0.00225656
ENSMMUG00000030573	ADIRF	2.1092	0.015934	0.0449537
ENSMMUG00000057050	ATP6V0D2	2.10798	0.00529865	0.0184175
ENSMMUG00000013257	A0A1D5RHF9_MACMU	2.10707	0.00787185	0.0252501
ENSMMUG00000027101	mml-mir-143	2.1043	0.00499315	0.0175225
ENSMMUG00000037980	CDKN1C	2.10391	6.54298e-05	0.000481887
ENSMMUG00000008900	VSTM4	2.10372	7.88154e-06	8.11944e-05
ENSMMUG00000010460	RERG	2.10253	0.00103665	0.00478359
ENSMMUG00000022429	KCNK1	2.10221	0.00051277	0.00265573
ENSMMUG00000010942	ECE1	2.10212	4.38064e-10	1.8147e-08
ENSMMUG00000016897		2.10202	0.0175401	0.0486126
ENSMMUG00000048882	KIAA0408	2.10188	0.000102445	0.000693654
ENSMMUG00000004614	KCNC4	2.10137	0.000142023	0.000906445
ENSMMUG00000063153	CDR2L	2.10075	1.74248e-06	2.30936e-05
ENSMMUG00000032338	A0A5F8AQX9_MACMU	2.10063	0.00268919	0.010563
ENSMMUG00000012719	SNTA1	2.09913	0.00322993	0.0122542
ENSMMUG00000007559	B3GNT9	2.09747	8.28872e-07	1.25053e-05
ENSMMUG00000005520	CDH11	2.0968	1.34066e-05	0.000126973
ENSMMUG00000057568	GLIS3	2.09625	1.51731e-06	2.04977e-05
ENSMMUG00000023115	RUNX1T1	2.09623	1.59143e-05	0.000146912
ENSMMUG00000013020	GSN	2.0962	2.468e-06	3.10432e-05
ENSMMUG00000020134	TCF7L1	2.096	2.23125e-05	0.000194778
ENSMMUG00000023132	DUSP8	2.09598	5.60268e-05	0.000426281
ENSMMUG00000031214	RHOD	2.09575	0.00233217	0.00940485
ENSMMUG00000051916	RAB3D	2.0948	5.54765e-05	0.00042286
ENSMMUG00000046992	CNRIP1	2.09439	9.852e-06	9.80063e-05
ENSMMUG00000053014	PRKAR1B	2.09281	5.7988e-05	0.000437634
ENSMMUG00000015245	HSPA4L	2.09257	0.00045309	0.00240299
ENSMMUG00000008795	PKD2	2.09244	0.000196319	0.00119355
ENSMMUG00000050407		2.09192	0.000490654	0.00255713
ENSMMUG00000017592	MPPED2	2.09127	0.00523451	0.0182361
ENSMMUG00000000451	LOC114669859	2.0911	7.3574e-06	7.68318e-05
ENSMMUG00000002822	UNC13D	2.09106	0.00976952	0.030134
ENSMMUG00000027118	mml-mir-490	2.09097	0.012666	0.0372613
ENSMMUG00000007976	PLSCR4	2.09064	1.20773e-06	1.70565e-05
ENSMMUG00000001836	ISLR	2.08853	5.73502e-05	0.000433476
ENSMMUG00000006841	MYOF	2.08823	2.13357e-06	2.74536e-05
ENSMMUG00000016397	MFSD6L	2.08779	0.0110919	0.033493
ENSMMUG00000019360	SLC35G2	2.08644	0.00117751	0.00533967
ENSMMUG00000010444	RNF150	2.08565	8.03484e-05	0.000571215
ENSMMUG00000021963	PCDHGB5	2.08364	2.77e-10	1.24037e-08
ENSMMUG00000023667	AMPH	2.08352	0.0062991	0.0210832
ENSMMUG00000014823	TAC1	2.08235	3.22076e-05	0.000264464
ENSMMUG00000018003	RAB23	2.08209	1.39122e-05	0.000130876
ENSMMUG00000055226	DDIT4	2.08194	4.07303e-06	4.68775e-05
ENSMMUG00000006898	ITGB8	2.08165	0.00015201	0.000961054
ENSMMUG00000054649	HOXA2	2.08084	0.001101	0.00503213
ENSMMUG00000047247	MGP	2.07963	0.000412826	0.00222043
ENSMMUG00000015785	AMPD3	2.07945	7.96545e-06	8.1908e-05
ENSMMUG00000022317	COL6A2	2.07908	1.03678e-05	0.00010241
ENSMMUG00000061392	TUB	2.07681	8.26954e-06	8.43634e-05
ENSMMUG00000007390	IL20RB	2.07488	0.0128425	0.0376814
ENSMMUG00000004472	COL18A1	2.07389	6.6384e-05	0.000486912
ENSMMUG00000016848	SLCO4A1	2.07245	0.00133041	0.00591168
ENSMMUG00000006352	NKIRAS1	2.07192	0.000236378	0.00139321
ENSMMUG00000001357	TSPAN11	2.07116	4.38531e-05	0.000344909
ENSMMUG00000012807	HOXA1	2.07062	0.00386625	0.0141937
ENSMMUG00000005001	IFIT3	2.07031	0.0141102	0.0407951
ENSMMUG00000000431	MAB21L3	2.07015	0.0033308	0.0125829
ENSMMUG00000009558	INPP5F	2.06904	3.22033e-06	3.86953e-05
ENSMMUG00000014028	TSHZ3	2.06794	7.64759e-06	7.94667e-05
ENSMMUG00000019293	KIF3C	2.06732	0.000124355	0.000816971
ENSMMUG00000062086		2.06712	8.58965e-06	8.689e-05
ENSMMUG00000001563	CHST6	2.06509	0.000290659	0.0016643
ENSMMUG00000018318	MAP3K6	2.06389	0.000426176	0.00228127
ENSMMUG00000008566	ZNF157	2.06354	0.00270596	0.010609
ENSMMUG00000022478	FGFR1	2.06334	3.61757e-07	6.04042e-06
ENSMMUG00000004540	FOXF2	2.06288	1.65899e-05	0.000151896
ENSMMUG00000001481	NMNAT2	2.06248	0.0077858	0.0250171
ENSMMUG00000018770	TCEAL2	2.06214	0.00147799	0.00643299
ENSMMUG00000023610	TENT5A	2.06213	0.000640553	0.00319553
ENSMMUG00000052130	HOXB4	2.06191	9.01381e-06	9.05263e-05
ENSMMUG00000016854	NTSR1	2.06176	0.0160946	0.0453001
ENSMMUG00000021783	IGDCC3	2.06094	0.0116976	0.034945
ENSMMUG00000009198	BCL6	2.06064	5.89312e-05	0.000442564
ENSMMUG00000017230	VSTM2L	2.06056	0.00675855	0.0223097
ENSMMUG00000016040	RND3	2.05999	1.27126e-08	3.36172e-07
ENSMMUG00000052882	RASL11B	2.05967	0.000709159	0.00347989
ENSMMUG00000055481	RGS16	2.05954	0.000694411	0.00342052
ENSMMUG00000019690	SESTD1	2.05864	8.01531e-08	1.67196e-06
ENSMMUG00000044653	CLDN4	2.05831	0.00139688	0.00614848
ENSMMUG00000004843	SCN1B	2.05744	1.56348e-08	4.0453e-07
ENSMMUG00000005401	FAM189A2	2.05644	8.31128e-05	0.000586153
ENSMMUG00000017179	SOWAHC	2.0559	0.00125689	0.00563421
ENSMMUG00000055940	MSC	2.05567	0.00115246	0.00523596
ENSMMUG00000021447	TNFRSF1B	2.05511	2.13636e-07	3.83267e-06
ENSMMUG00000014464	FOSL2	2.05418	0.000332349	0.00185527
ENSMMUG00000021385	CA14	2.05392	0.000849187	0.00404526
ENSMMUG00000007628	CDON	2.0539	3.55323e-05	0.00028839
ENSMMUG00000005221	TEF	2.05244	0.012293	0.0363422
ENSMMUG00000004411	CYP7B1	2.05085	0.000350311	0.00193947
ENSMMUG00000023398	COL16A1	2.05021	6.52281e-10	2.55317e-08
ENSMMUG00000003708	PDE7B	2.05008	0.000679543	0.00336108
ENSMMUG00000012782	OAS1	2.04958	0.0177777	0.0491102
ENSMMUG00000063454	IL22RA1	2.04886	0.00686549	0.0225972
ENSMMUG00000052999	LRAT	2.04737	0.00718256	0.0234375
ENSMMUG00000052537	A0A5F7ZPE2_MACMU	2.04568	2.07128e-05	0.000182769
ENSMMUG00000061281	WNT5A	2.04552	0.000895158	0.00423065
ENSMMUG00000012101	SYNGR1	2.04458	2.99222e-05	0.000249233
ENSMMUG00000007093	LDLRAD3	2.04422	6.30086e-05	0.000467953
ENSMMUG00000013614	GLI3	2.04392	2.08788e-05	0.000184137
ENSMMUG00000003002	A0A5F7ZZY0_MACMU	2.043	0.00811981	0.0259315
ENSMMUG00000055083	NLGN2	2.04291	5.73596e-05	0.000433476
ENSMMUG00000059165	TAS2R3	2.04033	0.00259293	0.0102521
ENSMMUG00000064439	(A0A5F7ZHP9_MACMU)	2.0399	0.00802981	0.0256929
ENSMMUG00000052236	SOX10	2.03981	0.000351217	0.00194321
ENSMMUG00000007726	SYDE1	2.03968	5.52835e-07	8.766e-06
ENSMMUG00000007668	DSC3	2.03838	0.00032216	0.00180462
ENSMMUG00000004793	NAP1L2	2.03779	0.000151719	0.00095957
ENSMMUG00000004378	GAREM2	2.03668	0.000405965	0.00219054
ENSMMUG00000015813	OVCH1	2.03379	0.00574869	0.0196243
ENSMMUG00000060090	NPY1R	2.03361	0.00182267	0.00766306
ENSMMUG00000013364	FBXL7	2.03359	9.84908e-05	0.000671481
ENSMMUG00000023998	Y_RNA	2.03357	0.0125265	0.0369285
ENSMMUG00000012008	PTPRN	2.03235	0.00123488	0.00555183
ENSMMUG00000009251	TSPAN9	2.03224	8.89349e-06	8.95858e-05
ENSMMUG00000040654	ANKRD34A	2.03122	1.48848e-05	0.000138321
ENSMMUG00000058877		2.03078	0.000886511	0.00419096
ENSMMUG00000017064	ADAP1	2.03047	8.78404e-07	1.30996e-05
ENSMMUG00000013666	CPNE8	2.02955	0.000905197	0.00425817
ENSMMUG00000048418	PPDPF	2.02833	0.000279059	0.00160478
ENSMMUG00000060434	CLDN5	2.02762	0.00376069	0.0138974
ENSMMUG00000015093	VLDLR	2.02671	3.11057e-05	0.000257721
ENSMMUG00000014711	RBP4	2.02614	0.0129491	0.0379346
ENSMMUG00000003506	SLC40A1	2.02554	0.00553007	0.0190367
ENSMMUG00000006171	SLC16A1	2.02467	0.00223889	0.00910961
ENSMMUG00000020861	EVC	2.02327	8.91319e-06	8.97304e-05
ENSMMUG00000047768	PLPP7	2.02269	5.5077e-06	6.07257e-05
ENSMMUG00000003896	ARHGAP6	2.02258	2.48727e-06	3.12622e-05
ENSMMUG00000059306		2.02241	0.00136296	0.00602604
ENSMMUG00000013055	ME3	2.0209	1.09542e-05	0.00010753
ENSMMUG00000012410	IGSF9B	2.02089	0.000669167	0.00331636
ENSMMUG00000015804	PLEKHN1	2.02081	0.0175608	0.0486441
ENSMMUG00000015407	PDLIM3	2.01879	0.000424514	0.00227382
ENSMMUG00000015400	RET	2.0184	0.000247888	0.00144884
ENSMMUG00000001661	GRIN1	2.01823	0.0025042	0.00997167
ENSMMUG00000005136	TCAF1	2.0174	8.54977e-09	2.38089e-07
ENSMMUG00000045701	ARMCX4	2.01698	1.73693e-07	3.20863e-06
ENSMMUG00000063192	SOX17	2.01596	0.00642257	0.0214111
ENSMMUG00000016006	RAB38	2.01526	0.0163096	0.0458131
ENSMMUG00000000874	CHST1	2.01393	0.000771497	0.00373235
ENSMMUG00000008050	HS3ST3A1	2.01375	0.000266275	0.00154076
ENSMMUG00000008507	GBA	2.01343	8.98269e-05	0.000625362
ENSMMUG00000063077	S100B	2.01251	0.00163611	0.00699431
ENSMMUG00000018577	MANSC1	2.01237	2.09039e-06	2.69727e-05
ENSMMUG00000049586	GPR20	2.01222	0.0011872	0.00537198
ENSMMUG00000018493	FHDC1	2.01222	0.000134687	0.000869204
ENSMMUG00000017016	SYT4	2.01185	0.00151871	0.00657783
ENSMMUG00000055997	LOC114672698	2.01132	4.07562e-05	0.000324733
ENSMMUG00000000798	BAG3	2.01095	2.96658e-11	1.70016e-09
ENSMMUG00000000833	AP2S1	2.01088	7.2405e-10	2.76953e-08
ENSMMUG00000057794	CAVIN3	2.01048	2.60856e-05	0.000222916
ENSMMUG00000003238	PZP	2.0104	0.000137427	0.000882813
ENSMMUG00000023042	OLFML2B	2.01037	3.00653e-06	3.65573e-05
ENSMMUG00000019724	SDK1	2.0101	2.87567e-06	3.52469e-05
ENSMMUG00000006359	PACSIN3	2.01005	1.7972e-05	0.000162338
ENSMMUG00000064071	(A0A5F8A3Y9_MACMU)	2.00983	0.00039331	0.00213322
ENSMMUG00000056392	HS6ST1	2.00939	3.79294e-17	6.99903e-15
ENSMMUG00000060378	FXYD1	2.00619	0.000234685	0.00138566
ENSMMUG00000017795	IL2RG	2.00589	2.04634e-05	0.00018114
ENSMMUG00000014409	ANKRD13B	2.00499	0.000646799	0.00322191
ENSMMUG00000055035	CLEC4G	2.00498	0.00665452	0.0220478
ENSMMUG00000015850	ITIH5	2.00356	4.05182e-07	6.65736e-06
ENSMMUG00000000242	PPP1R3C	2.00288	0.00479731	0.0169343
ENSMMUG00000052533	S100A10	2.0027	2.78982e-06	3.42948e-05
ENSMMUG00000002248	ENG	2.00269	2.3755e-08	5.84033e-07
ENSMMUG00000044486	ATP1B2	2.00066	5.6226e-05	0.000426525
ENSMMUG00000011706	EML1	1.99967	9.39886e-06	9.3876e-05
ENSMMUG00000021400	RHOBTB1	1.99946	1.01199e-16	1.73401e-14
ENSMMUG00000039331	KCTD11	1.99916	0.000594931	0.00300454
ENSMMUG00000002296	MSR1	1.99912	1.28059e-06	1.78306e-05
ENSMMUG00000007067	SH3PXD2A	1.99898	7.37201e-07	1.13154e-05
ENSMMUG00000006156	TRPM3	1.99892	0.00574236	0.0196067
ENSMMUG00000064170	BMP2	1.99886	0.00973479	0.0300435
ENSMMUG00000062198	TMEM204	1.99678	8.40062e-06	8.54411e-05
ENSMMUG00000012123	SNCA	1.99648	0.00535247	0.0185546
ENSMMUG00000012894	NHS	1.99402	0.00117844	0.00534243
ENSMMUG00000011898	PCDH7	1.99398	5.06622e-05	0.000390776
ENSMMUG00000014122	CAV1	1.99397	0.00202774	0.00838781
ENSMMUG00000054545	MAB21L1	1.9935	0.00587169	0.019955
ENSMMUG00000017912	KCTD8	1.99346	0.0124802	0.0368178
ENSMMUG00000000896	TGFB1I1	1.99285	5.86876e-05	0.000441327
ENSMMUG00000001485	TMEM150C	1.99269	0.000203044	0.00122732
ENSMMUG00000002416	CLIC4	1.9922	0.000108547	0.000729087
ENSMMUG00000042475	PCP4L1	1.99212	0.00869835	0.0274081
ENSMMUG00000022873	SERPINB8	1.99067	7.19044e-08	1.53032e-06
ENSMMUG00000008230	PGM5	1.98998	0.00041239	0.00221951
ENSMMUG00000011905	TNFRSF21	1.98989	2.39363e-08	5.86403e-07
ENSMMUG00000022354	SLC35F1	1.98874	0.00216671	0.00887401
ENSMMUG00000060389	F2RL1	1.98871	0.00279485	0.0108712
ENSMMUG00000022884	GLUL	1.98643	3.99928e-08	9.14931e-07
ENSMMUG00000020334	PROS1	1.98587	2.1242e-06	2.7354e-05
ENSMMUG00000011716	RTN2	1.98561	0.000590927	0.00299061
ENSMMUG00000049727	DUSP4	1.98535	0.00276547	0.0107915
ENSMMUG00000031684	GASK1A	1.98446	0.000581642	0.00295252
ENSMMUG00000008591	SLC16A14	1.98295	0.00549031	0.0189425
ENSMMUG00000012786	C1S	1.98207	0.000229472	0.00135918
ENSMMUG00000057265	DLGAP2	1.98192	0.00533562	0.0185077
ENSMMUG00000057046	C7H14orf132	1.98094	6.42335e-05	0.000475158
ENSMMUG00000064103	PHLDA1	1.98054	0.0072123	0.0235121
ENSMMUG00000003273	BCAM	1.98038	1.12709e-05	0.000110036
ENSMMUG00000064953	NUDT4	1.97919	2.18783e-11	1.28454e-09
ENSMMUG00000000429	BMP4	1.97914	1.23784e-06	1.73649e-05
ENSMMUG00000053116	A0A5F8AEA0_MACMU	1.97903	0.00433572	0.0156
ENSMMUG00000007845	CBX7	1.97827	5.62784e-07	8.89856e-06
ENSMMUG00000038892	ZNF853	1.97711	0.000839928	0.0040114
ENSMMUG00000003874	CTSD	1.97624	1.16348e-08	3.111e-07
ENSMMUG00000009906	PLAU	1.97616	0.000781681	0.00377505
ENSMMUG00000002936	GMPR	1.9745	0.00063962	0.00319373
ENSMMUG00000001702	SUGCT	1.97389	0.00231385	0.0093467
ENSMMUG00000013782	LAMA4	1.9738	5.3156e-05	0.000406835
ENSMMUG00000002612	SOD3	1.97189	6.85948e-06	7.24886e-05
ENSMMUG00000009997	SNCAIP	1.97128	3.43648e-05	0.000280532
ENSMMUG00000040123	COL28A1	1.97107	0.00085595	0.00407401
ENSMMUG00000012645	RHOF	1.97098	0.00513387	0.017928
ENSMMUG00000056731	TMEM47	1.97026	0.000101621	0.000689739
ENSMMUG00000031865	TMEM8B	1.97026	1.61651e-07	3.02277e-06
ENSMMUG00000012578	GAP43	1.96993	0.00436263	0.01567
ENSMMUG00000013637	NOTCH3	1.96762	0.000337771	0.00187978
ENSMMUG00000004029	RASL12	1.96663	0.000605898	0.00305349
ENSMMUG00000000729	CFB	1.96638	0.00100932	0.00467546
ENSMMUG00000061478	SARM1	1.96637	0.000933323	0.00437043
ENSMMUG00000028947	CFD	1.96533	1.95806e-05	0.000174336
ENSMMUG00000018385	RASSF8	1.96457	0.000263886	0.00153116
ENSMMUG00000057219	TP53INP1	1.96346	9.56918e-10	3.49317e-08
ENSMMUG00000002750	VSIG4	1.9632	1.86594e-05	0.000167108
ENSMMUG00000021116	ATP2B4	1.96251	2.83769e-06	3.48577e-05
ENSMMUG00000043229	CHST14	1.96221	7.59761e-05	0.000545676
ENSMMUG00000013226	ITGA7	1.96189	0.00611651	0.0206035
ENSMMUG00000013665	MMP14	1.96178	1.61135e-09	5.47728e-08
ENSMMUG00000015733	SORBS2	1.96169	0.00069646	0.00342961
ENSMMUG00000002709	GPRC5B	1.96163	0.00015115	0.000956467
ENSMMUG00000003534	RNF157	1.96104	6.36515e-05	0.000471732
ENSMMUG00000010038	ELAVL2	1.96026	0.0108932	0.0330247
ENSMMUG00000002797	JDP2	1.96002	1.11137e-07	2.20474e-06
ENSMMUG00000008899	CLSTN3	1.95918	0.000215009	0.0012899
ENSMMUG00000021763	ITGB4	1.95875	5.62367e-05	0.000426525
ENSMMUG00000003458	RBFOX1	1.95857	0.00224447	0.00912525
ENSMMUG00000048128	HSBP1L1	1.95835	0.00591176	0.0200587
ENSMMUG00000022326	GDAP1	1.95831	3.08857e-08	7.29441e-07
ENSMMUG00000059336	DUSP1	1.9583	0.00446052	0.0159262
ENSMMUG00000019883	RBM20	1.95827	0.00943137	0.0293118
ENSMMUG00000003387	PELI3	1.95749	0.00143266	0.00627633
ENSMMUG00000049351	MAGEE1	1.95647	0.000122604	0.000807305
ENSMMUG00000013788	GPR37L1	1.95544	0.0109315	0.0331159
ENSMMUG00000016429	TOR2A	1.95463	4.25197e-06	4.86581e-05
ENSMMUG00000054816	IRAK3	1.95433	6.23126e-07	9.75165e-06
ENSMMUG00000040874	HOXA4	1.95383	9.20724e-05	0.000637296
ENSMMUG00000018880	ABHD17B	1.953	0.000381428	0.00208291
ENSMMUG00000064630	(A0A5F7ZWR1_MACMU)	1.95256	0.016883	0.0471208
ENSMMUG00000009087	HDGFL3	1.9516	3.40858e-05	0.000278912
ENSMMUG00000015086	LRRC49	1.9515	0.000597065	0.0030135
ENSMMUG00000053853	C1QTNF7	1.95128	0.000710422	0.00348433
ENSMMUG00000010405	FAM171B	1.95126	2.05687e-05	0.000181689
ENSMMUG00000001374	SVIL	1.95097	7.26666e-05	0.00052573
ENSMMUG00000019415	GPM6B	1.95087	9.61284e-05	0.000658046
ENSMMUG00000009247	OTUD1	1.95079	1.01397e-07	2.04647e-06
ENSMMUG00000013281	MYOCD	1.95055	0.000626853	0.00314119
ENSMMUG00000063658	LRRN2	1.95037	0.0017427	0.0073916
ENSMMUG00000013031	BMP1	1.94993	0.0162903	0.0457742
ENSMMUG00000063725		1.94993	1.45226e-08	3.79384e-07
ENSMMUG00000018963	GDNF	1.94964	3.52098e-05	0.000286177
ENSMMUG00000000886	RRS1	1.94932	0.00016839	0.00104601
ENSMMUG00000062238	EMP1	1.94766	0.0109008	0.0330409
ENSMMUG00000007365	PALLD	1.94736	0.000720886	0.00352713
ENSMMUG00000061649	ITPKB	1.94728	1.80734e-07	3.3224e-06
ENSMMUG00000022355	CLGN	1.94511	0.000821732	0.0039312
ENSMMUG00000027033	MIR421	1.94293	5.77281e-05	0.000435868
ENSMMUG00000013087	C20H16orf46	1.9421	3.45089e-06	4.11851e-05
ENSMMUG00000004534	LRFN4	1.94193	0.00105318	0.00485052
ENSMMUG00000054030	CLTRN	1.94057	0.00366176	0.0136156
ENSMMUG00000015144	DLC1	1.94035	8.98257e-06	9.03206e-05
ENSMMUG00000011216	MEIS1	1.94031	3.91308e-07	6.48013e-06
ENSMMUG00000031819	ARHGEF25	1.93952	0.000533305	0.00274029
ENSMMUG00000023165	GALNT6	1.9392	8.18619e-05	0.000580255
ENSMMUG00000022500	MAP7D1	1.93894	1.32191e-08	3.4847e-07
ENSMMUG00000055556		1.93783	0.00672915	0.0222445
ENSMMUG00000022282	COL4A2	1.93751	1.2516e-06	1.75141e-05
ENSMMUG00000010314	HERC6	1.93674	0.0177072	0.0489689
ENSMMUG00000043959	MARCHF2	1.9367	3.35168e-09	1.03284e-07
ENSMMUG00000047960	SVEP1	1.936	0.000302836	0.00171472
ENSMMUG00000037573	SLC13A2	1.93452	0.00969642	0.0299471
ENSMMUG00000018188	GDPD4	1.93277	0.0168705	0.0471051
ENSMMUG00000064824	GREM2	1.93238	3.26429e-06	3.91809e-05
ENSMMUG00000053147	FAM127C	1.93178	4.36816e-07	7.09383e-06
ENSMMUG00000003581	TMIGD3	1.93148	4.57129e-09	1.37073e-07
ENSMMUG00000003289	ITGB3	1.93126	0.0011559	0.00524877
ENSMMUG00000002370	ITGA6	1.93078	8.22823e-10	3.11892e-08
ENSMMUG00000018274	FRMD6	1.93045	3.45982e-07	5.81554e-06
ENSMMUG00000001694	FZD8	1.93032	0.00027584	0.00158899
ENSMMUG00000010908	HSPA12A	1.93	3.38308e-07	5.70942e-06
ENSMMUG00000009587	FKBP8	1.9299	4.64703e-08	1.04044e-06
ENSMMUG00000006527	CALD1	1.92984	0.000667668	0.00331113
ENSMMUG00000021401	PRDM1	1.92917	4.2231e-07	6.89157e-06
ENSMMUG00000052162	A0A5F7ZI80_MACMU	1.92917	0.000860957	0.00409552
ENSMMUG00000010256	EGR2	1.92908	0.0113552	0.0341287
ENSMMUG00000000327	FADS2	1.92656	8.07226e-05	0.000573147
ENSMMUG00000000318	TNS2	1.92613	1.65443e-08	4.26093e-07
ENSMMUG00000014839	NPAS3	1.92575	0.000950235	0.00443575
ENSMMUG00000013165	SLC16A2	1.92531	2.02885e-05	0.000179876
ENSMMUG00000019879	DAB2	1.92489	6.68058e-10	2.59077e-08
ENSMMUG00000013221	DYNLT3	1.92378	5.56363e-11	2.94714e-09
ENSMMUG00000056083	GPC1	1.92262	0.000315572	0.00177286
ENSMMUG00000058589	NATD1	1.92079	0.000536319	0.00275156
ENSMMUG00000022521	VWA2	1.92024	0.0067185	0.0222212
ENSMMUG00000022799	TCF7L2	1.91916	0.000511993	0.0026527
ENSMMUG00000009318	BCL9L	1.91844	2.5834e-05	0.000220991
ENSMMUG00000063817	SOX9	1.91731	0.000414985	0.0022299
ENSMMUG00000054019	CHRM2	1.91694	0.00533419	0.0185065
ENSMMUG00000052308	F6S8K5_MACMU)	1.91598	8.87712e-06	8.94746e-05
ENSMMUG00000057787	PIEZO2	1.91583	5.83298e-06	6.36849e-05
ENSMMUG00000016334	NPR2	1.9149	7.24444e-06	7.58408e-05
ENSMMUG00000002037	MMP1	1.91471	0.00732327	0.0238134
ENSMMUG00000051003	BEX2	1.9147	0.00462009	0.0163914
ENSMMUG00000050413		1.91395	0.00216368	0.00886373
ENSMMUG00000021248	SLC12A9	1.91365	2.8036e-08	6.65884e-07
ENSMMUG00000038702	ZFP36	1.91349	0.000570077	0.00290259
ENSMMUG00000006421	ADCY1	1.91289	0.00603412	0.0203773
ENSMMUG00000010703	KIAA0895	1.91273	0.00118408	0.00536074
ENSMMUG00000022394	EGFR	1.91262	5.80452e-09	1.68632e-07
ENSMMUG00000019523	PCDHB4	1.91242	7.98632e-05	0.000568729
ENSMMUG00000058325	(LOC114669738	1.91213	0.000898895	0.00424335
ENSMMUG00000005101	FNDC4	1.91074	0.00617717	0.0207496
ENSMMUG00000049514	SLC48A1	1.90911	8.07232e-08	1.67968e-06
ENSMMUG00000008048	FEZ1	1.90904	0.000456201	0.00241657
ENSMMUG00000023216	ASTN1	1.90867	0.0177788	0.0491102
ENSMMUG00000004470	CD9	1.90838	0.0155511	0.0440808
ENSMMUG00000013392	NECAB1	1.90835	0.00157927	0.00678932
ENSMMUG00000044950	A0A1D5QQB5_MACMU	1.90804	0.00051748	0.00267534
ENSMMUG00000014735	CPT1C	1.90649	0.00479372	0.0169252
ENSMMUG00000017057	HOMER1	1.90595	0.00151935	0.00657887
ENSMMUG00000061096	TPPP	1.90557	4.929e-05	0.000383007
ENSMMUG00000020394	CCDC102A	1.90547	6.04091e-05	0.000451643
ENSMMUG00000047333	CCDC71L	1.90365	9.48816e-07	1.3927e-05
ENSMMUG00000016872	EFEMP1	1.90315	0.00125728	0.00563442
ENSMMUG00000007922	FHL1	1.90298	0.000115829	0.000770604
ENSMMUG00000013541	SPTBN1	1.90193	1.27538e-28	8.23701e-26
ENSMMUG00000022613	RECK	1.90146	2.30879e-05	0.000200461
ENSMMUG00000021574	TTC22	1.90094	6.73482e-05	0.000491914
ENSMMUG00000013290	LURAP1L	1.90087	4.82674e-05	0.000375582
ENSMMUG00000017630	RELL1	1.90018	9.53797e-07	1.39879e-05
ENSMMUG00000016335	PALMD	1.89848	0.00455773	0.016225
ENSMMUG00000003302	DTNA	1.89793	0.00112589	0.00513192
ENSMMUG00000059805	ZFP36L2	1.89787	5.66279e-09	1.65086e-07
ENSMMUG00000005357	MAST4	1.89727	2.58667e-11	1.49262e-09
ENSMMUG00000002045	PFKM	1.89716	5.62403e-06	6.18054e-05
ENSMMUG00000019021	LOC697761	1.89693	0.0153326	0.0435526
ENSMMUG00000007844	PAM	1.89688	1.52257e-07	2.88566e-06
ENSMMUG00000050192	CAVIN1	1.8967	0.000272977	0.00157304
ENSMMUG00000063599	LURAP1	1.89651	0.00219501	0.00896368
ENSMMUG00000018510	SCN9A	1.8961	0.00252545	0.010042
ENSMMUG00000014601	MYC	1.89597	0.000782218	0.00377505
ENSMMUG00000014672	MAP3K20	1.89522	0.000590278	0.00298913
ENSMMUG00000043487	Metazoa_SRP	1.89519	0.000357469	0.00197325
ENSMMUG00000003007	CARD10	1.89467	2.32128e-10	1.05136e-08
ENSMMUG00000013999	DCC	1.89362	0.0154173	0.0437606
ENSMMUG00000027219	mml-mir-554	1.89333	0.0103842	0.0317618
ENSMMUG00000012350	MPST	1.89283	0.014011	0.0405304
ENSMMUG00000060575	EIF4EBP1	1.89244	0.00164355	0.00701538
ENSMMUG00000011574	CAVIN2	1.89101	8.37486e-06	8.52307e-05
ENSMMUG00000016938	GSDME	1.89091	0.0121107	0.0359426
ENSMMUG00000062673		1.89036	0.00366025	0.0136131
ENSMMUG00000002614	SLIT2	1.88986	0.00815923	0.0260228
ENSMMUG00000001245	ZNF532	1.88971	9.21164e-05	0.000637337
ENSMMUG00000048261	CRIM1	1.8896	1.0467e-08	2.83944e-07
ENSMMUG00000063713	METRN	1.88741	0.00246921	0.00985806
ENSMMUG00000022207	PLPPR2	1.8868	9.41161e-07	1.38268e-05
ENSMMUG00000018051	FAT1	1.88559	5.62829e-12	3.8109e-10
ENSMMUG00000013920	TREM2	1.8854	0.000813331	0.00389886
ENSMMUG00000007555	SEMA3A	1.88513	8.88053e-05	0.000618763
ENSMMUG00000003846	EHD4	1.88493	2.3871e-06	3.0275e-05
ENSMMUG00000019649	KCTD10	1.88395	1.52162e-12	1.17747e-10
ENSMMUG00000061532	PCDHB10	1.88378	5.92953e-05	0.000444702
ENSMMUG00000014806	MAML2	1.88349	8.14144e-06	8.32588e-05
ENSMMUG00000012702	NAP1L3	1.88288	0.00142646	0.0062557
ENSMMUG00000003396	YAP1	1.8826	9.2031e-07	1.35941e-05
ENSMMUG00000008897	C1RL	1.8812	1.55769e-07	2.93238e-06
ENSMMUG00000017081	THSD7B	1.88093	0.00151622	0.0065704
ENSMMUG00000001182	B4GALNT1	1.87997	0.00343287	0.0129133
ENSMMUG00000005149	SEMA4F	1.87937	0.0055743	0.0191359
ENSMMUG00000001907	DYNLRB2	1.87937	0.00477393	0.0168695
ENSMMUG00000008462	ETNK2	1.87868	0.0143594	0.0413307
ENSMMUG00000002777	PTP4A1	1.87866	5.59187e-10	2.23037e-08
ENSMMUG00000042817	NACAD	1.87764	0.00895602	0.0281417
ENSMMUG00000003310	TTC7A	1.87743	0.000181412	0.00111626
ENSMMUG00000010007	CD14	1.87696	0.000669316	0.00331636
ENSMMUG00000004362	FCGR1A	1.87605	0.00083361	0.0039848
ENSMMUG00000000025	ZNRF3	1.87539	4.67142e-05	0.000364509
ENSMMUG00000040935	MS4A7	1.87515	5.67319e-06	6.22642e-05
ENSMMUG00000010075	MLLT11	1.87471	0.000130825	0.000849467
ENSMMUG00000022229	MMP28	1.87446	0.0013093	0.0058302
ENSMMUG00000023470	GNAI1	1.87428	1.13291e-07	2.23809e-06
ENSMMUG00000054572		1.87359	0.000467527	0.00246181
ENSMMUG00000006687	SMARCD3	1.87175	6.11793e-05	0.000456385
ENSMMUG00000019662	LGALS3BP	1.87129	0.000303533	0.00171781
ENSMMUG00000005186	RGS5	1.86975	0.00424863	0.015336
ENSMMUG00000006161	SERPINE2	1.86972	0.0016358	0.00699431
ENSMMUG00000049154	BEX3	1.86953	2.90906e-07	5.00501e-06
ENSMMUG00000015106	PRDM11	1.86939	9.06665e-06	9.10025e-05
ENSMMUG00000022672	HTRA3	1.86924	0.000270104	0.00156077
ENSMMUG00000017700	EXTL3	1.86891	3.39086e-10	1.4713e-08
ENSMMUG00000019092	IL15	1.86866	0.0021182	0.00871572
ENSMMUG00000020856	SPON2	1.8682	0.000633864	0.00317064
ENSMMUG00000064807	NRN1	1.86718	0.00136035	0.00601765
ENSMMUG00000005225	GJA1	1.86675	0.00331129	0.0125176
ENSMMUG00000017153	ARVCF	1.86657	0.000186444	0.00114137
ENSMMUG00000020179	MID1	1.86515	0.000984626	0.00457621
ENSMMUG00000016715	PIDD1	1.86507	0.000875488	0.00415171
ENSMMUG00000057434	A0A5F8AM20_MACMU)	1.865	2.52932e-07	4.42419e-06
ENSMMUG00000000249	CAPNS1	1.86457	1.01719e-05	0.000100711
ENSMMUG00000009381	WBP2	1.86355	5.59695e-05	0.000426038
ENSMMUG00000058612	(LYRM9)	1.86326	5.16377e-06	5.7462e-05
ENSMMUG00000014432	PLAT	1.86264	0.00053459	0.00274437
ENSMMUG00000017140	TBX1	1.86249	3.82129e-05	0.000307314
ENSMMUG00000064025		1.86182	0.00144598	0.00632482
ENSMMUG00000051166	LOC100425993	1.86132	0.0129943	0.0380207
ENSMMUG00000042176	ERRFI1	1.86026	0.000992604	0.00460691
ENSMMUG00000061706	CAV2	1.86008	0.000211134	0.0012712
ENSMMUG00000009010	CRTAP	1.85998	2.53454e-09	8.12462e-08
ENSMMUG00000056886	PIERCE1	1.85962	0.0110717	0.0334501
ENSMMUG00000010395	GPR161	1.85949	0.000308512	0.00173902
ENSMMUG00000021261	ZNF423	1.85846	0.000197402	0.00119797
ENSMMUG00000017374	GNB5	1.85793	0.000383614	0.00209348
ENSMMUG00000000067	THRB	1.85617	0.000622852	0.00312584
ENSMMUG00000053426	BTG2	1.85603	9.3827e-08	1.91439e-06
ENSMMUG00000053563		1.85599	0.0137299	0.0398603
ENSMMUG00000054505	LOC106997514	1.85545	0.000282796	0.0016246
ENSMMUG00000058650	SLC5A7	1.8552	0.00464244	0.0164603
ENSMMUG00000004071	TGFB2	1.8552	0.00216266	0.00886172
ENSMMUG00000060177	MYADM	1.85303	0.000100283	0.000681764
ENSMMUG00000016997	DCN	1.85262	0.000883552	0.00418168
ENSMMUG00000016321	TPM2	1.85259	0.000703483	0.00345912
ENSMMUG00000055669	PEG3	1.85221	0.00107571	0.00493802
ENSMMUG00000020074	PKDCC	1.8513	0.00105184	0.00484566
ENSMMUG00000047929	TMEM79	1.85083	0.0016119	0.00690133
ENSMMUG00000049686	PCDHB13	1.84979	0.000847605	0.00404002
ENSMMUG00000015262	RRAGD	1.84973	7.53566e-05	0.000541922
ENSMMUG00000015264	ZNF185	1.84919	0.0061709	0.0207407
ENSMMUG00000023616	ZBTB4	1.84903	1.30599e-12	1.02001e-10
ENSMMUG00000015981	ZNF677	1.84758	0.000174061	0.00107615
ENSMMUG00000019469	PPP1R3D	1.84699	0.000242963	0.00142452
ENSMMUG00000004179	LIMS2	1.84555	0.000688618	0.00340096
ENSMMUG00000055209		1.84537	0.00184142	0.00772447
ENSMMUG00000031051	LOC107000598	1.84518	0.0172241	0.0479409
ENSMMUG00000000144	TSPAN17	1.84492	4.22393e-09	1.27799e-07
ENSMMUG00000028891	NRBP2	1.84479	0.000618246	0.00310826
ENSMMUG00000013407	ADAMTS1	1.84456	0.0085036	0.0269034
ENSMMUG00000056208	KCNK3	1.84268	0.0154132	0.0437606
ENSMMUG00000048737	GADD45G	1.84262	0.004422	0.0158177
ENSMMUG00000002680	CSF1	1.84245	2.67943e-06	3.32296e-05
ENSMMUG00000064978	PARM1	1.84146	0.0104493	0.0319201
ENSMMUG00000000694	PHLDB2	1.84072	0.00391946	0.0143608
ENSMMUG00000012303	CSTB	1.84067	0.000100713	0.00068441
ENSMMUG00000010079	BCAT2	1.84058	0.00402425	0.0146647
ENSMMUG00000061899	GFOD1	1.83928	2.60049e-06	3.24906e-05
ENSMMUG00000019762	TBKBP1	1.83833	5.65304e-07	8.93e-06
ENSMMUG00000016594	FHL2	1.83678	0.000299892	0.00169898
ENSMMUG00000029263	PKD1	1.83598	1.60279e-05	0.000147717
ENSMMUG00000010651	PPIC	1.83573	0.00742273	0.0240669
ENSMMUG00000011520	FKBP5	1.83519	0.00662116	0.0219511
ENSMMUG00000006015	LOC704010	1.83435	0.00170883	0.00726265
ENSMMUG00000047446	MRGPRF	1.83368	0.00194431	0.00809141
ENSMMUG00000003204	ADGRA2	1.83261	6.53059e-07	1.01727e-05
ENSMMUG00000007401	ARRDC2	1.83203	5.27375e-08	1.16117e-06
ENSMMUG00000015148	RAB3IL1	1.8316	1.42292e-05	0.000133559
ENSMMUG00000014049	COL6A3	1.82948	0.00020054	0.00121438
ENSMMUG00000017052	STARD13	1.82918	0.000138489	0.000887259
ENSMMUG00000019330	RBMS2	1.82905	1.08807e-05	0.000107098
ENSMMUG00000011557	PDGFRB	1.82771	3.81394e-05	0.000307017
ENSMMUG00000050639	TMEM255B	1.82766	0.00359165	0.0133816
ENSMMUG00000001689	SH3BGRL	1.82716	3.5362e-07	5.92614e-06
ENSMMUG00000011711	CD55	1.82664	0.00760566	0.024551
ENSMMUG00000001433	RAI2	1.8263	0.00277247	0.0108117
ENSMMUG00000003775	FCGR2A	1.82622	0.000112167	0.000751303
ENSMMUG00000016195	SNAI2	1.82594	0.00156868	0.00675073
ENSMMUG00000021384	EPHX3	1.82561	0.0034297	0.0129071
ENSMMUG00000019563	CRMP1	1.82556	0.000324881	0.00181847
ENSMMUG00000038308	CCDC124	1.82454	2.16766e-12	1.61059e-10
ENSMMUG00000019388	MPDZ	1.82449	0.000799619	0.00384183
ENSMMUG00000001868	GLI2	1.8234	0.000272412	0.0015714
ENSMMUG00000011183	OLFML2A	1.8233	0.00396797	0.0145101
ENSMMUG00000064873		1.8224	0.00278518	0.0108381
ENSMMUG00000013100	LRP4	1.82218	0.0170735	0.0475847
ENSMMUG00000016825	RBMS1	1.82191	1.21893e-06	1.71283e-05
ENSMMUG00000008546	TIGAR	1.81971	0.000896302	0.00423248
ENSMMUG00000017259	DNAJC6	1.81952	0.000437972	0.00233252
ENSMMUG00000007235	COL4A5	1.81937	1.06285e-07	2.13374e-06
ENSMMUG00000041153	A0A1D5QBK3_MACMU	1.81937	0.000137412	0.000882813
ENSMMUG00000003981	TTYH2	1.81883	0.00126166	0.00565106
ENSMMUG00000012069	TGFB3	1.81834	1.22471e-05	0.000118056
ENSMMUG00000056103	GADD45A	1.81782	1.26363e-06	1.76676e-05
ENSMMUG00000020503	ZSCAN18	1.81749	3.8142e-08	8.84641e-07
ENSMMUG00000001979	SEMA3E	1.81725	0.00390772	0.0143232
ENSMMUG00000021207	ZDHHC15	1.81671	0.00251709	0.0100159
ENSMMUG00000000715	PPP1R13L	1.81612	7.18154e-06	7.5402e-05
ENSMMUG00000052291		1.81577	6.88975e-07	1.06728e-05
ENSMMUG00000042368	SERPINB1	1.81546	0.00577595	0.0196973
ENSMMUG00000057758		1.81501	0.0137845	0.039987
ENSMMUG00000014618	NDRG4	1.81501	0.000575415	0.00292445
ENSMMUG00000006291	PCDH12	1.81385	0.000191185	0.00116571
ENSMMUG00000009960	CTSA	1.81275	1.20499e-05	0.000116423
ENSMMUG00000043275	BDKRB2	1.81257	3.2003e-05	0.00026343
ENSMMUG00000032241	EID2	1.81194	7.32786e-05	0.000529018
ENSMMUG00000020993	CELSR1	1.81159	5.27763e-06	5.84578e-05
ENSMMUG00000023611	FIGN	1.81126	0.00226601	0.00919546
ENSMMUG00000006298	P2RX7	1.81057	0.00412789	0.0149744
ENSMMUG00000061990	C1H1orf210	1.81039	0.00176866	0.00748283
ENSMMUG00000041595	A0A1D5R4T9_MACMU	1.81025	4.86593e-13	4.32321e-11
ENSMMUG00000017438	DCBLD2	1.81001	0.000391001	0.00212551
ENSMMUG00000013105	ASTN2	1.80959	0.0118906	0.0354144
ENSMMUG00000017806	CD109	1.80883	0.000204428	0.00123392
ENSMMUG00000003191	KIRREL1	1.80809	0.000125269	0.000821365
ENSMMUG00000051364	PIP4P2	1.80759	7.18089e-05	0.000519972
ENSMMUG00000019292	NFIX	1.80756	2.16875e-09	7.15476e-08
ENSMMUG00000017151	ZNF462	1.80751	4.27826e-06	4.88778e-05
ENSMMUG00000011694	FKBP9	1.80698	8.10543e-07	1.22951e-05
ENSMMUG00000008084	CHMP4B	1.80697	5.55015e-07	8.79227e-06
ENSMMUG00000046352	PTTG1IP	1.80685	0.00119974	0.0054156
ENSMMUG00000000276	NACC2	1.80685	5.70609e-07	8.99686e-06
ENSMMUG00000037718	PRSS22	1.8058	0.01418	0.0409546
ENSMMUG00000000485	SHC2	1.80567	0.000628857	0.00315029
ENSMMUG00000047733	HMCN2	1.80394	6.60066e-10	2.57459e-08
ENSMMUG00000009656	ABHD8	1.80287	9.5334e-05	0.000654744
ENSMMUG00000002516	ADGRL2	1.80241	0.000725534	0.00354265
ENSMMUG00000039143	MICALL1	1.80189	1.01414e-08	2.77352e-07
ENSMMUG00000015274	RALGDS	1.79991	0.00015914	0.000996004
ENSMMUG00000016485	TNFRSF11B	1.79975	0.0100455	0.0308719
ENSMMUG00000055858	C2H3orf14	1.79887	2.72925e-05	0.000230686
ENSMMUG00000013513	SHBG	1.79812	0.0124824	0.0368181
ENSMMUG00000021144	DLL1	1.79802	8.3387e-06	8.49657e-05
ENSMMUG00000023554	GABRA5	1.7977	0.00533927	0.0185165
ENSMMUG00000018878	TCEA2	1.79768	0.0100539	0.0308921
ENSMMUG00000015016	RIC3	1.79757	9.24352e-06	9.25564e-05
ENSMMUG00000008934	MARCKS	1.79681	4.22045e-10	1.76293e-08
ENSMMUG00000051451	GPX8	1.79669	0.00377216	0.0139305
ENSMMUG00000005222	DOC2B	1.79668	0.00179174	0.00755572
ENSMMUG00000007293	RAB34	1.79637	1.00068e-05	9.93113e-05
ENSMMUG00000056082	LOC106993593	1.79608	0.00457375	0.0162683
ENSMMUG00000014742	PTH1R	1.79574	0.00382108	0.0140771
ENSMMUG00000020756	C1QC	1.79511	2.79125e-05	0.000234941
ENSMMUG00000021694	AMOTL2	1.79478	4.84759e-07	7.76724e-06
ENSMMUG00000009377	TRIM47	1.79436	0.000259441	0.00150902
ENSMMUG00000020101	ZDHHC8	1.79281	1.49752e-05	0.000139084
ENSMMUG00000040310	SLC35F6	1.79212	9.38975e-10	3.45774e-08
ENSMMUG00000019970	SDK2	1.79136	7.38072e-05	0.000532147
ENSMMUG00000020680	AGTR1	1.79135	0.0174858	0.0484843
ENSMMUG00000013071	UCHL1	1.79098	0.00194385	0.00809141
ENSMMUG00000064810		1.79044	0.0108534	0.0329327
ENSMMUG00000009425	LOC705671	1.79009	3.56634e-06	4.23821e-05
ENSMMUG00000004968	SNED1	1.78952	0.0100282	0.0308243
ENSMMUG00000021755	PLSCR2	1.78937	0.00033579	0.00187204
ENSMMUG00000007100	JAM3	1.78899	0.000565769	0.00288415
ENSMMUG00000002865	ABI3BP	1.78655	4.41117e-06	5.01167e-05
ENSMMUG00000008652	CCDC85B	1.78565	0.000174401	0.00107786
ENSMMUG00000015556	ZNF512B	1.78407	0.000255138	0.00148605
ENSMMUG00000021657	ABLIM3	1.78379	0.00118301	0.00535879
ENSMMUG00000039562	BHLHE41	1.78342	0.00969308	0.0299423
ENSMMUG00000004777	GALNT18	1.78321	0.00319432	0.0121621
ENSMMUG00000018741	MAP2	1.7832	0.00200281	0.00829786
ENSMMUG00000007205	COL4A6	1.78044	0.00130236	0.00580546
ENSMMUG00000048395	CBX6	1.78027	3.01354e-06	3.6616e-05
ENSMMUG00000064106	MARVELD1	1.78021	2.09094e-05	0.00018431
ENSMMUG00000063635		1.78002	0.00382268	0.0140784
ENSMMUG00000010849	ARHGEF10L	1.77954	0.0124229	0.0366681
ENSMMUG00000004911	PNMA1	1.77881	1.53304e-06	2.0677e-05
ENSMMUG00000058427	A0A5F8AF29_MACMU	1.77851	4.07081e-05	0.000324582
ENSMMUG00000032427	NLGN3	1.77805	0.00183123	0.00769137
ENSMMUG00000010689	FERMT2	1.778	0.00146269	0.00637741
ENSMMUG00000020840	TBC1D16	1.77797	4.29882e-05	0.000339414
ENSMMUG00000004094	ACOT7	1.77772	2.18274e-05	0.000191197
ENSMMUG00000002678	ITGB6	1.77683	0.00347586	0.0130312
ENSMMUG00000016405	COLGALT2	1.77657	0.00599723	0.0202831
ENSMMUG00000011839	ACSBG1	1.77644	0.0133802	0.03898
ENSMMUG00000031286	IER5	1.77589	0.000640478	0.00319553
ENSMMUG00000005298	MAN2B2	1.77558	1.62903e-10	7.68389e-09
ENSMMUG00000007590	CNNM4	1.77541	8.33088e-05	0.000587044
ENSMMUG00000000870	TLR5	1.77499	0.0017202	0.00730871
ENSMMUG00000012635	ZYX	1.77462	3.48438e-09	1.06769e-07
ENSMMUG00000011670	PTK7	1.7744	0.000197062	0.00119764
ENSMMUG00000048630	LIF	1.77383	0.00109508	0.00500913
ENSMMUG00000022280	COL4A1	1.77308	0.000187052	0.00114384
ENSMMUG00000002321	SLC24A3	1.77298	0.0042713	0.0154013
ENSMMUG00000015158	SLC6A9	1.77262	0.0066846	0.0221309
ENSMMUG00000016100	LRP10	1.77187	8.77884e-06	8.86245e-05
ENSMMUG00000039167	ETV1	1.7711	0.000623674	0.00312712
ENSMMUG00000021331	EBF4	1.77022	0.00773167	0.0248812
ENSMMUG00000050246	EFHD2	1.76998	0.0020622	0.00852286
ENSMMUG00000043001	MFGE8	1.76996	0.000405279	0.00218754
ENSMMUG00000057143	TMEM127	1.76986	2.3473e-06	2.98379e-05
ENSMMUG00000023322	YIPF3	1.76976	4.93813e-06	5.53915e-05
ENSMMUG00000010225	RAB11B	1.76954	8.4686e-08	1.75129e-06
ENSMMUG00000015799	TLL1	1.7694	0.000394422	0.00213731
ENSMMUG00000013051	P3H4	1.7688	4.67188e-07	7.53604e-06
ENSMMUG00000007470	CDK14	1.76778	0.00111912	0.00510519
ENSMMUG00000011294	LSR	1.76777	6.51462e-05	0.000480851
ENSMMUG00000031393	ERICH2	1.7676	0.00238207	0.0095762
ENSMMUG00000001648	B3GALT9	1.76685	0.0178024	0.0491594
ENSMMUG00000007751	SLC22A18	1.76681	0.00698867	0.0229162
ENSMMUG00000015656	ARMCX2	1.76662	0.000156266	0.00098278
ENSMMUG00000010062	SHISA5	1.76476	4.23061e-07	6.89713e-06
ENSMMUG00000003987	FHAD1	1.764	0.0107405	0.0326788
ENSMMUG00000011072	PTPRB	1.76382	0.0104838	0.0320139
ENSMMUG00000012600	TRIB3	1.76351	0.00488884	0.0171923
ENSMMUG00000059767	C2H3orf70	1.763	0.00731787	0.023805
ENSMMUG00000017126	ISCU	1.76206	1.6237e-11	9.80764e-10
ENSMMUG00000002122	SPOCK2	1.76144	0.000905546	0.00425817
ENSMMUG00000042864	DSEL	1.76093	0.000843207	0.00402591
ENSMMUG00000010695	ADARB1	1.7609	0.000218678	0.00130631
ENSMMUG00000018090	GLP2R	1.76037	0.00151974	0.00657887
ENSMMUG00000060253		1.75959	0.00870194	0.0274101
ENSMMUG00000016723	ZNF287	1.75928	6.67028e-06	7.06671e-05
ENSMMUG00000054475	CYB5R1	1.75893	5.12754e-09	1.51056e-07
ENSMMUG00000017793	KCNN3	1.75848	0.00741779	0.0240555
ENSMMUG00000016457	DMPK	1.75847	6.91682e-06	7.30027e-05
ENSMMUG00000006088	KLF4	1.75822	0.00800529	0.0256292
ENSMMUG00000053088	C1QTNF5	1.75805	0.000608009	0.00306138
ENSMMUG00000003726	PTPN13	1.75731	0.00217161	0.00888973
ENSMMUG00000021312	SYT11	1.75675	0.000520722	0.00269045
ENSMMUG00000001981	GPR156	1.75673	0.0181763	0.0499046
ENSMMUG00000021660	AFAP1L1	1.75523	8.6147e-05	0.000603245
ENSMMUG00000044784	SPRED2	1.75515	7.88856e-05	0.00056342
ENSMMUG00000018269	IFTAP	1.75509	0.0030265	0.0116308
ENSMMUG00000015790	LYVE1	1.7547	0.000108984	0.000731149
ENSMMUG00000048424	SDC4	1.75417	3.7829e-06	4.42049e-05
ENSMMUG00000015178	CDH2	1.75258	0.00825931	0.0262721
ENSMMUG00000009128	DLG5	1.75218	6.85644e-11	3.58671e-09
ENSMMUG00000008829	TFCP2L1	1.75173	0.00366771	0.0136287
ENSMMUG00000050620	A0A5F7ZBM2_MACMU	1.75171	0.000281095	0.00161594
ENSMMUG00000008801	AGTPBP1	1.75158	0.00288174	0.0111575
ENSMMUG00000009097	MMP11	1.751	0.000157957	0.000989705
ENSMMUG00000039864	CCL15	1.7505	0.00247874	0.00988436
ENSMMUG00000016030	KLHL29	1.74991	0.00221259	0.00901571
ENSMMUG00000009589	GAA	1.74932	1.18412e-05	0.000115001
ENSMMUG00000000113	PPP1R1A	1.74854	0.00181878	0.00764861
ENSMMUG00000011369	HABP4	1.74836	0.00101202	0.00468535
ENSMMUG00000032617	MPP2	1.74746	0.00427668	0.0154173
ENSMMUG00000062610	C16H17orf58	1.74642	8.04727e-05	0.000571857
ENSMMUG00000014748	SLC22A17	1.74618	3.58334e-06	4.24939e-05
ENSMMUG00000004764	MCAM	1.74609	0.00155872	0.00671647
ENSMMUG00000015865	ARG2	1.74525	0.0114866	0.034421
ENSMMUG00000019246	RCAN2	1.7451	1.85011e-05	0.000165956
ENSMMUG00000008632	LOC710137	1.74412	7.08959e-05	0.000514248
ENSMMUG00000011513	VCAN	1.74353	0.00124515	0.00558901
ENSMMUG00000053955	ADPRH	1.74313	2.95777e-05	0.000246608
ENSMMUG00000023622	BCR	1.74299	1.16439e-07	2.28952e-06
ENSMMUG00000002211	DCLK2	1.74279	0.00135484	0.00600276
ENSMMUG00000021634	TNFAIP2	1.74225	0.000122649	0.000807305
ENSMMUG00000009058	CLTB	1.74223	0.00112937	0.00514496
ENSMMUG00000020212	SCNN1A	1.74215	0.00361983	0.0134717
ENSMMUG00000000681	CLMN	1.74145	0.00257196	0.0101956
ENSMMUG00000062037	SNN	1.74126	4.07656e-05	0.000324733
ENSMMUG00000012690	MYZAP	1.74124	6.29534e-06	6.73321e-05
ENSMMUG00000011851	MMRN2	1.74085	0.00027659	0.00159222
ENSMMUG00000031911	KRT18	1.74056	8.59447e-05	0.000602582
ENSMMUG00000001087	H9H2Q7_MACMU	1.74051	0.0144007	0.0414281
ENSMMUG00000009187	CACNA1B	1.74023	0.0118117	0.0352357
ENSMMUG00000058033	PIM3	1.73941	0.000117084	0.000777409
ENSMMUG00000057657	MYLIP	1.73924	0.000292006	0.00166901
ENSMMUG00000005086	TGIF1	1.73805	0.000136775	0.000879971
ENSMMUG00000050418	SOD2	1.73792	0.00138913	0.00611918
ENSMMUG00000007277	GTPBP1	1.7375	1.73489e-10	8.06986e-09
ENSMMUG00000010904	MAP2K3	1.73638	4.35214e-06	4.96138e-05
ENSMMUG00000001120	SYN2	1.73594	0.0108717	0.0329704
ENSMMUG00000020803	SAMD9L	1.73582	0.00122455	0.00551128
ENSMMUG00000022900	PDGFC	1.73568	1.52935e-07	2.89199e-06
ENSMMUG00000005055	WASF3	1.73495	0.00398488	0.0145524
ENSMMUG00000000963	SDC2	1.73494	4.70854e-05	0.000366894
ENSMMUG00000010122	CSNK1E	1.73448	2.04516e-11	1.20924e-09
ENSMMUG00000016699	KANK3	1.73448	5.81078e-05	0.000437947
ENSMMUG00000015260	PRSS12	1.73351	0.0147082	0.0421179
ENSMMUG00000023081	SCHIP1	1.73332	0.0103375	0.0316419
ENSMMUG00000019212	CTSB	1.73297	2.72646e-09	8.67097e-08
ENSMMUG00000009485	SPR	1.73166	0.00018403	0.00112947
ENSMMUG00000050702	FUT5	1.73161	0.0178216	0.0491882
ENSMMUG00000004996	MOXD1	1.73077	0.000924042	0.00433059
ENSMMUG00000045491	NCKAP5	1.73022	0.00017616	0.00108793
ENSMMUG00000009228	CUEDC1	1.72931	2.94658e-07	5.05849e-06
ENSMMUG00000002739	PDGFB	1.72916	0.00464893	0.0164778
ENSMMUG00000020860	EVC2	1.72887	0.00177782	0.00751278
ENSMMUG00000048204	EFNB3	1.72862	0.0143552	0.0413257
ENSMMUG00000023575	RESF1	1.72788	0.00432065	0.0155525
ENSMMUG00000056637	HTRA1	1.72713	0.000114731	0.000764901
ENSMMUG00000053482	PCDH20	1.72692	1.6225e-05	0.000149369
ENSMMUG00000014603	NGFR	1.72665	0.0040362	0.0146956
ENSMMUG00000021191	FAM167A	1.72614	0.00615916	0.0207098
ENSMMUG00000023139	SNRPN	1.72554	6.06342e-06	6.55614e-05
ENSMMUG00000003256	ZNF667	1.72539	0.000385393	0.00210114
ENSMMUG00000010875	TEAD1	1.72509	3.15608e-06	3.81273e-05
ENSMMUG00000004523	POLD4	1.72506	0.0123793	0.0365524
ENSMMUG00000014537	BSN	1.72421	0.00689037	0.0226558
ENSMMUG00000010499	C2H3orf18	1.72405	0.00624704	0.0209465
ENSMMUG00000046639	OAS3	1.72362	0.00229293	0.00927333
ENSMMUG00000015931	PITPNM2	1.72336	0.00414684	0.0150267
ENSMMUG00000017177	SEPTIN10	1.72331	4.46142e-06	5.05303e-05
ENSMMUG00000058594	BIRC3	1.72315	0.00516298	0.0180168
ENSMMUG00000017377	PUDP	1.72236	0.00154106	0.00665572
ENSMMUG00000022100	MIDN	1.72234	0.000124941	0.000819536
ENSMMUG00000019291	DPYSL3	1.72174	0.00312752	0.0119357
ENSMMUG00000056548	F3	1.7217	0.00713806	0.0233241
ENSMMUG00000009457	CALCOCO1	1.72107	0.000475667	0.00249217
ENSMMUG00000061242		1.72089	0.0113021	0.0340178
ENSMMUG00000009682	R3HDM4	1.72081	1.15196e-06	1.64209e-05
ENSMMUG00000000111	PDE1B	1.72066	0.000782346	0.00377505
ENSMMUG00000049387	PERP	1.72048	0.00717168	0.0234066
ENSMMUG00000022070	SIGLEC1	1.72012	0.0101129	0.0310393
ENSMMUG00000017989	A0A5F7ZBL2_MACMU	1.71982	0.000337849	0.00187978
ENSMMUG00000002357	CEMIP2	1.71982	1.26136e-09	4.42188e-08
ENSMMUG00000065239	GPA33	1.71927	0.000299291	0.00169717
[truncated: 2,445 more rows]

## Sheet: ST2
ST2: TBI_Healthy_vs_Vehicle_jejunum _IPA
Ingenuity Canonical Pathways	-log(B-H p-value)	Ratio	z-score	Molecules
S100 Family Signaling Pathway	9.16	0.245	6.619	ACKR1,ACKR4,ADCYAP1R1,ADGRA2,ADGRA3,ADGRB2,ADGRB3,ADGRD1,ADGRE5,ADGRF1,ADGRG4,ADGRG5,ADGRL1,ADGRL4,ADRA1A,ADRA2A,ADRA2B,AGER,AGTR1,ANXA1,APP,AREG,ATP5F1A,ATP5F1B,ATP5F1C,BDKRB2,BSG,C3AR1,C5AR1,CACNA1A,CACNA1B,CACNA1C,CACNA1D,CACNA1H,CACNA2D1,CACNB2,CACNG4,CAMK2A,CASP3,CCL20,CCR2,CCR4,CCR6,CCR9,CDKN1A,CELSR1,CHRM2,CNR1,CREB3L1,CREB3L4,CREB5,CYSLTR1,CYSLTR2,DEFA1 (includes others),DEFA5,DEFA6,DLC1,…
Pulmonary Fibrosis Idiopathic Signaling Pathway	9.25	0.304	6.6	ACTC1,ACVR1C,ADAMTS1,AJUBA,AREG,BAX,BBC3,CAV1,CCN2,CCND1,CDH2,COL15A1,COL16A1,COL18A1,COL21A1,COL28A1,COL4A1,COL4A2,COL4A5,COL4A6,COL5A1,COL6A1,COL6A2,COL6A3,COL6A5,COL8A1,EDN1,EGFR,EGR1,EIF4EBP1,EPHB3,EZH2,F2,F2R,FGF2,FGF9,FGFR1,FGFR3,FOS,FOXO3,FZD10,FZD4,FZD8,GLI1,GLI2,GNA12,HRAS,ITGB6,LATS2,LPAR1,MAP2K3,MAP2K6,MAPK11,MMP1,MMP11,MMP14,MMP15,MMP19,MMP2,MMP24,MMP25,MMP28,MMP3,MMP7,MRAS,NOTCH3,PDG…
FAK Signaling	0.41	0.159	6.52	ACKR1,ACKR4,ACVR1C,ADCYAP1R1,ADGRA2,ADGRA3,ADGRB2,ADGRB3,ADGRD1,ADGRE5,ADGRF1,ADGRG4,ADGRG5,ADGRL1,ADGRL4,ADRA1A,ADRA2A,ADRA2B,AGTR1,BCAR1,BDKRB2,C3AR1,C5AR1,CAPN2,CAPN8,CAPNS1,CCND1,CCR2,CCR4,CCR6,CCR9,CD247,CD3D,CELSR1,CHRM2,CNR1,COL18A1,CYSLTR1,CYSLTR2,ECM1,ECM2,EDNRB,EFNA5,EFNB1,EFNB3,EGF,EGFR,ETV4,F2R,F2RL1,F2RL3,FFAR4,FLT4,FOS,FZD10,FZD4,FZD8,GABBR1,GALR1,GALR2,GLP1R,GLP2R,GPER1,GPR108,GPR1…
CREB Signaling in Neurons	8.65	0.254	6.228	ACKR1,ACKR4,ADCY1,ADCY5,ADCYAP1R1,ADGRA2,ADGRA3,ADGRB2,ADGRB3,ADGRD1,ADGRE5,ADGRF1,ADGRG4,ADGRG5,ADGRL1,ADGRL4,ADRA1A,ADRA2A,ADRA2B,AGTR1,BDKRB2,C3AR1,C5AR1,CACNA1A,CACNA1B,CACNA1C,CACNA1D,CACNA1H,CACNA2D1,CACNB2,CACNG4,CAMK2A,CCR2,CCR4,CCR6,CCR9,CELSR1,CHRM2,CNR1,CREB3L1,CREB3L4,CREB5,CYSLTR1,CYSLTR2,EDNRB,EGF,EGFR,F2R,F2RL1,F2RL3,FFAR4,FGF2,FGFR1,FGFR3,FLT4,FZD10,FZD4,FZD8,GABBR1,GALR1,GALR2,GL…
Synaptogenesis Signaling Pathway	4.41	0.251	5.889	ADCY1,ADCY5,AP2S1,APOE,CACNA1B,CACNA2D1,CACNB2,CAMK2A,CDH10,CDH11,CDH16,CDH19,CDH2,CDH3,CDH6,CREB3L1,CREB3L4,CREB5,EFNA5,EFNB1,EFNB3,EIF4EBP1,EPHA2,EPHA4,EPHA7,EPHB3,GRIN1,GRM7,HCK,HRAS,ITSN1,LCK,LRP1,LRP8,MAP1B,MAPT,MARCKS,MRAS,NECTIN1,NLGN2,NLGN3,NLGN4X,NRXN1,NRXN2,NRXN3,NTRK2,PIK3C2B,PIK3CD,PIK3CG,PIK3R2,PIK3R3,PIK3R5,PIK3R6,PRKACA,PRKAR1B,PRKAR2B,RALB,RAP2B,RASGRP1,RASGRP2,RRAS,SHC2,SNAP25,SN…
Hepatic Fibrosis Signaling Pathway	13.1	0.31	5.317	ACVR1C,AGT,AGTR1,APC2,CACNA1A,CACNA1B,CACNA1C,CACNA1D,CACNA2D1,CACNB2,CACNG4,CASP3,CCDC88A,CCL2,CCN2,CCND1,CD40LG,CEBPB,CNR1,COL18A1,CREB3L1,CREB3L4,CREB5,CSNK1E,EDN1,EZH2,FGF2,FGFR1,FLT4,FOS,FZD10,FZD4,FZD8,GLI1,GLI2,GLI3,GLIS2,GNAI1,HRAS,ICAM1,IL18,IL1A,IL1R1,IL1R2,IL1RAP,IL33,IRAK2,IRAK3,ITGA4,ITGA6,ITGA7,ITGA8,ITGAL,ITGB2,ITGB3,ITGB4,ITGB5,ITGB6,ITGB7,ITGB8,KLF9,LEPR,LRP1,LRP5,MAP2K3,MAP2K6,M…
Role Of Osteoclasts In Rheumatoid Arthritis Signaling Pathway	8.15	0.294	5.039	ADAM19,ADAM8,BIRC3,BLNK,BTK,CCND1,COL15A1,COL16A1,COL18A1,COL21A1,COL28A1,COL4A1,COL4A2,COL4A5,COL4A6,COL5A1,COL6A1,COL6A2,COL6A3,COL6A5,COL8A1,CREB3L1,CREB3L4,CREB5,CSF1,FCGR1A,FOS,FOXO3,FRZB,GSN,HRAS,IL18,IL1R1,IL1R2,IL1RAP,ITGB3,MAP2K3,MAP2K6,MAP3K14,MAPK11,MITF,MMP1,MMP11,MMP14,MMP15,MMP19,MMP2,MMP24,MMP25,MMP28,MMP3,MMP7,MRAS,NFKBIA,NGFR,PIK3C2B,PIK3CD,PIK3CG,PIK3R2,PIK3R3,PIK3R5,PIK3R6,RAC2…
Breast Cancer Regulation by Stathmin1	7.41	0.246	5.035	ACKR1,ACKR4,ADCYAP1R1,ADGRA2,ADGRA3,ADGRB2,ADGRB3,ADGRD1,ADGRE5,ADGRF1,ADGRG4,ADGRG5,ADGRL1,ADGRL4,ADRA1A,ADRA2A,ADRA2B,AGTR1,ARHGEF1,ARHGEF10,ARHGEF17,ARHGEF3,AURKA,AURKB,BDKRB2,C3AR1,C5AR1,CAMK2A,CCND1,CCR2,CCR4,CCR6,CCR9,CDK1,CDK6,CELSR1,CHRM2,CNR1,CREB3L1,CREB3L4,CREB5,CYSLTR1,CYSLTR2,E2F2,E2F3,E2F8,EDNRB,EGF,F2R,F2RL1,F2RL3,FFAR4,FGF2,FOXM1,FZD10,FZD4,FZD8,GABBR1,GALR1,GALR2,GLP1R,GLP2R,GNB4…
Colorectal Cancer Metastasis Signaling	8.22	0.306	5	ADCY1,ADCY5,BAX,BCL2L1,CASP3,CCND1,DCC,EGF,EGFR,FOS,FZD10,FZD4,FZD8,GNA12,GNA14,GNAI1,GNAL,GNAO1,GNAZ,GNB4,GNB5,HRAS,JAK3,LRP1,LRP5,MMP1,MMP11,MMP14,MMP15,MMP19,MMP2,MMP24,MMP25,MMP28,MMP3,MMP7,MRAS,MSH2,MYC,NOS2,PDGFC,PIK3C2B,PIK3CD,PIK3CG,PIK3R2,PIK3R3,PIK3R5,PIK3R6,PRKACA,PRKAR1B,PRKAR2B,PTGER2,PTGER4,PTGS2,RAC2,RALB,RAP2B,RELA,RHOB,RHOBTB1,RHOBTB2,RHOD,RHOF,RHOG,RHOH,RHOJ,RHOQ,RND1,RND3,RRAS,…
Phagosome Formation	5.63	0.226	4.964	ACKR1,ACKR4,ADCYAP1R1,ADGRA2,ADGRA3,ADGRB2,ADGRB3,ADGRD1,ADGRE5,ADGRF1,ADGRG4,ADGRG5,ADGRL1,ADGRL4,ADRA1A,ADRA2A,ADRA2B,AGTR1,BCAR1,BCL10,BDKRB2,C3,C3AR1,C5AR1,CCR2,CCR4,CCR6,CCR9,CD14,CELSR1,CHRM2,CNR1,COLEC12,CR1,CR2,CYSLTR1,CYSLTR2,EDNRB,ELMO3,F2R,F2RL1,F2RL3,FCAMR,FCGR1A,FFAR4,FZD10,FZD4,FZD8,GABBR1,GALR1,GALR2,GLP1R,GLP2R,GPER1,GPR108,GPR156,GPR161,GPR162,GPR17,GPR173,GPR174,GPR18,GPR182,GPR…
Cardiac Hypertrophy Signaling (Enhanced)	7.63	0.253	4.811	ACVR1C,ADCY1,ADCY5,ADRA1A,ADRA2A,ADRA2B,AGT,AGTR1,CACNA1A,CACNA1B,CACNA1C,CACNA1D,CACNA2D1,CACNB2,CACNG4,CAMK2A,CD40LG,CD70,CTF1,DIAPH3,EDN1,EDNRB,EIF2B3,EIF4EBP1,FASLG,FGF1,FGF13,FGF2,FGF5,FGF9,FGFR1,FGFR3,FZD10,FZD4,FZD8,GATA4,GDPD3,GNA12,GNA14,GNAI1,GNB4,GNB5,HAND1,HAND2,HRAS,HSPB1,IGF1R,IL12RB1,IL12RB2,IL15,IL17RE,IL18,IL1A,IL1R1,IL1R2,IL20RB,IL21R,IL22RA1,IL2RA,IL2RG,IL33,IL4R,IL5,IL5RA,INPP…
G-Protein Coupled Receptor Signaling	8.65	0.246	4.575	ACKR1,ACKR4,ADCY1,ADCY5,ADCYAP1R1,ADGRA2,ADGRA3,ADGRB2,ADGRB3,ADGRD1,ADGRE5,ADGRF1,ADGRG4,ADGRG5,ADGRL1,ADGRL4,ADRA1A,ADRA2A,ADRA2B,AGTR1,AMOT,BDKRB2,C3AR1,C5AR1,CAMK2A,CARD10,CCND1,CCR2,CCR4,CCR6,CCR9,CELSR1,CHRM2,CNR1,CREB3L1,CREB3L4,CREB5,CYSLTR1,CYSLTR2,DUSP1,DUSP4,DUSP6,EDNRB,F2R,F2RL1,F2RL3,FFAR4,FOS,FOXO3,FZD10,FZD4,FZD8,GABBR1,GALR1,GALR2,GDPD3,GLP1R,GLP2R,GNA12,GNA14,GNAI1,GNAL,GNAO1,GNA…
Pulmonary Healing Signaling Pathway	4.54	0.281	4.543	BLK,BMP4,CCNB1,CCND1,CDC25C,CHRNA7,EGF,EGFR,ETV5,FGFR1,FOXM1,FZD10,FZD4,FZD8,HBEGF,HCK,HRAS,LCK,MAPK11,MMP1,MMP11,MMP14,MMP15,MMP19,MMP2,MMP24,MMP25,MMP28,MMP3,MMP7,MRAS,MYC,NFKBIA,NGFR,NOTCH3,PDGFC,PRKCG,PRKD3,RALB,RAP2B,RRAS,SMAD9,TCF7,TCF7L1,TCF7L2,TGFB2,TGFB3,THBS1,TLR4,TNFRSF11B,TNFRSF1A,TNFRSF1B,WNT2B,WNT5A,WWTR1,YAP1
Role Of Chondrocytes In Rheumatoid Arthritis Signaling Pathway	3.44	0.284	4.427	ADAMTS5,ASIC1,CAPN2,CASP3,CCL2,CEBPB,CEBPD,EGR1,FOS,FOXO3,IL18,IL1A,IL1R1,IL1R2,IL1RAP,IL33,LRP1,MAPK11,MMP1,MMP11,MMP14,MMP15,MMP19,MMP2,MMP24,MMP25,MMP28,MMP3,MMP7,NGFR,NLRP3,NOS2,PDGFC,PLAU,PTGS2,PYCARD,RUNX2,TNFRSF11B,TNFRSF1A,TNFRSF1B
Tumor Microenvironment Pathway	7.48	0.335	4.389	CCL2,CCND1,CSF1,CSPG4,CTLA4,EGF,FASLG,FGF1,FGF13,FGF2,FGF5,FGF9,FOS,FOXO3,HGF,HLA-E,HRAS,ICAM1,IGF2,ITGB3,LEPR,MAP3K14,MMP1,MMP11,MMP14,MMP15,MMP19,MMP2,MMP24,MMP25,MMP28,MMP3,MMP7,MRAS,MYC,NOS2,PDGFA,PDGFB,PDGFC,PIK3C2B,PIK3CD,PIK3CG,PIK3R2,PIK3R3,PIK3R5,PIK3R6,PLAU,PTGS2,RALB,RAP2B,RELA,RRAS,SLC16A1,SLC1A4,SLC2A2,SLC2A4,SPP1,TGFB2,TGFB3,TNFRSF1A
Calcium Signaling	0.325	0.164	4.2	ACTC1,AKAP5,ATP2B3,ATP2B4,CACNA1A,CACNA1B,CACNA1C,CACNA1D,CACNA1H,CACNA2D1,CACNB2,CACNG4,CAMK2A,CHRNA3,CHRNA7,CHRNB4,CREB3L1,CREB3L4,CREB5,GRIN1,HTR3A,MYH10,MYH11,MYL9,NFATC4,PRKACA,PRKAR1B,PRKAR2B,RAP2B,RCAN2,SLC8A2,TNNI1,TNNT2,TPM2,TRPC1,TRPC4
Oxytocin Signaling Pathway	2.77	0.23	4.158	ABCC9,ATP2B3,ATP2B4,CACNA1A,CACNA1B,CACNA1C,CACNA1D,CACNA2D1,CACNB2,CACNG4,CREB3L1,CREB3L4,CREB5,EGFR,FOS,GJA1,GNA12,GNAI1,GNAL,GNAO1,GNB4,GNB5,HRAS,HSPB1,KCNJ8,KCNT2,LPL,MAPK11,MAPK4,MRAS,MYH10,MYH11,MYL9,MYLK,NPR1,NPR2,NPR3,PIK3C2B,PIK3CD,PIK3CG,PIK3R2,PIK3R3,PIK3R5,PIK3R6,PLA2G2A,PLA2G4D,PLCB1,PLCB2,PLCB3,PLCB4,PPARA,PPP1R12B,PRKACA,PRKAR1B,PRKAR2B,PRKCG,PRKD3,PRKG1,PTGFR,PTGS2,RALB,RAP2B,RELA…
Adrenomedullin signaling pathway	3.94	0.271	4.061	ADCY1,ADCY5,ADM,BAX,C3,CASP3,CEBPB,CFH,FOS,GNA14,GPR182,GPR37,HRAS,IL18,IL1A,IL33,KCNH2,KCNN3,KCNN4,KCNQ2,KCNQ3,MAP2K3,MAP2K6,MAPK11,MAPK4,MMP2,MRAS,MYLK,NPR1,NPR2,NPR3,PIK3C2B,PIK3CD,PIK3CG,PIK3R2,PIK3R3,PIK3R5,PIK3R6,PLCB1,PLCB2,PLCB3,PLCB4,PLCD3,PLCH1,PRKACA,PRKAR1B,PRKAR2B,PRKG1,RALB,RAMP3,RAP2B,RELA,RRAS,SHC2
Dermatan Sulfate Biosynthesis	2.33	0.317	3.9	CHPF,CHST1,CHST10,CHST14,CHST15,CHST3,CHST7,CHSY3,CSGALNACT1,DSEL,GAL3ST2,HS3ST3A1,HS3ST5,HS3ST6,HS6ST1,HS6ST3,SULT1E1,SULT4A1,UST
Human Embryonic Stem Cell Pluripotency	4.72	0.284	3.841	ACVRL1,APC2,BMP1,BMP2,BMP4,BMP7,BMP8A,BMP8B,FGF2,FGFR1,FGFR3,FOXD3,FZD10,FZD4,FZD8,HRAS,HSP90B1,ID1,ID2,ID4,JAK3,KLF2,KLF4,KLK3,LIF,MAP2K3,MAP2K6,MRAS,MYC,NR5A2,NTRK1,NTRK2,NTRK3,PDGFA,PDGFB,PDGFC,PDGFRB,PIK3C2B,PIK3CD,PIK3CG,PIK3R2,PIK3R3,PIK3R5,PIK3R6,PRKCG,PRKD3,RALB,RAP2B,RIF1,RRAS,SMAD9,TFCP2L1,TGFB2,TGFB3,TGFBR2,WNT2B,WNT5A
MSP-RON Signaling In Cancer Cells Pathway	3.5	0.286	3.683	CCND1,CREB3L1,CREB3L4,CREB5,EGFR,FLNA,FOS,HRAS,ITGA6,ITGB4,KLK1,KLK10,KLK11,KLK3,KLK4,KLK8,MET,MRAS,MYC,NFKBIA,PDGFC,PIK3C2B,PIK3CD,PIK3CG,PIK3R2,PIK3R3,PIK3R5,PIK3R6,PLAUR,RALB,RAP2B,RELA,RPS6KA2,RRAS,SFN,ST14,TCF7,TCF7L1,TCF7L2,YWHAQ
Chondroitin Sulfate Biosynthesis	1.83	0.293	3.638	CHPF,CHST1,CHST10,CHST15,CHST3,CHST7,CHSY3,CSGALNACT1,GAL3ST2,HS3ST3A1,HS3ST5,HS3ST6,HS6ST1,HS6ST3,SULT1E1,SULT4A1,UST
Chondroitin Sulfate Biosynthesis (Late Stages)	2.45	0.34	3.638	CHPF,CHST1,CHST10,CHST15,CHST3,CHST7,CHSY3,CSGALNACT1,GAL3ST2,HS3ST3A1,HS3ST5,HS3ST6,HS6ST1,HS6ST3,SULT1E1,SULT4A1,UST
Acute Phase Response Signaling	2.7	0.249	3.55	AGT,ALB,C1QA,C1QB,C1QC,C1S,C3,C5,CEBPB,F2,F8,FGB,FOS,HAMP,HRAS,IL18,IL1A,IL1R1,IL1RAP,IL33,MAP2K3,MAP2K6,MAP3K14,MAPK11,MRAS,NFKBIA,NGFR,OSMR,PIK3CD,PIK3CG,PIK3R2,PIK3R3,RALB,RAP2B,RBP4,RELA,RRAS,SERPINE1,SERPINF1,SERPINF2,SERPING1,SOCS3,SOD2,TNFRSF11B,TNFRSF1A,TNFRSF1B
Ceramide Signaling	1.87	0.264	3.545	FOS,HRAS,MRAS,NGFR,PIK3C2B,PIK3CD,PIK3CG,PIK3R2,PIK3R3,PIK3R5,PIK3R6,PPM1L,PPP2R2B,PPP2R2C,RALB,RAP2B,RELA,RRAS,S1PR1,S1PR3,SMPD1,TNFRSF11B,TNFRSF1A,TNFRSF1B
Cardiac Hypertrophy Signaling	5.13	0.272	3.538	ADCY1,ADCY5,ADRA1A,ADRA2A,ADRA2B,CACNA1A,CACNA1B,CACNA1C,CACNA1D,CACNA2D1,CACNB2,CACNG4,EIF2B3,GATA4,GNA12,GNA14,GNAI1,GNAL,GNAO1,GNAZ,GNB4,GNB5,HAND1,HAND2,HRAS,HSPB1,IGF1R,IRS1,MAP2K3,MAP2K6,MAP3K14,MAP3K6,MAPK11,MRAS,MYL9,NFATC4,PIK3C2B,PIK3CD,PIK3CG,PIK3R2,PIK3R3,PIK3R5,PIK3R6,PLCB1,PLCB2,PLCB3,PLCB4,PLCD3,PLCH1,PRKACA,PRKAR1B,PRKAR2B,RAC2,RALB,RAP2B,RHOB,RHOBTB1,RHOBTB2,RHOD,RHOF,RHOG,RHOH,R…
Cholecystokinin/Gastrin-mediated Signaling	3.63	0.303	3.536	BCAR1,EGFR,EPHA4,FOS,GNA12,HRAS,IL18,IL1A,IL33,MAP2K3,MAP2K6,MRAS,PLCB1,PLCB2,PLCB3,PLCB4,PRKCG,PRKD3,PTGS2,PXN,RAC2,RALB,RAP2B,RHOB,RHOBTB1,RHOBTB2,RHOD,RHOF,RHOG,RHOH,RHOJ,RHOQ,RND1,RND3,RRAS,SRF
SNARE Signaling Pathway	0.67	0.191	3.53	ADCY1,ADCY5,CACNA1B,CACNA2D1,CACNB2,CAMK2A,MYH10,MYH11,MYL9,PRKACA,PRKAR1B,PRKAR2B,RAB39A,RIMS1,SNAP25,SNAP91,SNCA,SNCG,SYN1,SYN2,SYT1,SYT10,SYT11,SYT12,SYT4,SYT8
Oxytocin In Brain Signaling Pathway	1.74	0.221	3.507	CACNA1A,CACNA1B,CACNA1C,CACNA1D,CACNA1H,CACNA2D1,CACNB2,CACNG4,CREB3L1,CREB3L4,CREB5,EGFR,GNAI1,GNAL,GNAO1,GNB4,GNB5,HRAS,KCNJ13,MRAS,NLRP1,NLRP3,NLRP6,PIK3C2B,PIK3CD,PIK3CG,PIK3R2,PIK3R3,PIK3R5,PIK3R6,PLA2G2A,PLA2G4D,PLA2R1,PLAAT3,PLCB3,PRKCG,PRKD3,PTGS1,PTGS2,PYCARD,RALB,RAP2B,RRAS,TLR4
Synaptic Long Term Depression	1.61	0.217	3.507	CACNA1A,CACNA1B,CACNA1C,CACNA1D,CACNA1H,CACNA2D1,CACNB2,CACNG4,GNA12,GNA14,GNAI1,GNAL,GNAO1,GNAZ,GRID1,GRM7,HRAS,IGF1R,MRAS,NOS1,NOS2,NPR1,NPR2,NPR3,PLA2G2A,PLA2G4D,PLA2R1,PLAAT3,PLCB1,PLCB2,PLCB3,PLCB4,PLCD3,PLCH1,PPM1L,PPP2R2B,PPP2R2C,PRKCG,PRKD3,PRKG1,RALB,RAP2B,RRAS
IL-8 Signaling	5.71	0.295	3.501	ANGPT1,BAX,BCL2L1,CCND1,CR2,CSTB,DEFA1 (includes others),EGFR,EIF4EBP1,FLT4,FOS,GNA12,GNA14,GNAI1,GNAL,GNAO1,GNAZ,GNB4,GNB5,HBEGF,HRAS,ICAM1,IRAK2,IRAK3,ITGB2,ITGB3,LASP1,MAP4K4,MMP2,MRAS,MYL9,NCF1,NFKBIA,PDGFC,PIK3C2B,PIK3CD,PIK3CG,PIK3R2,PIK3R3,PIK3R5,PIK3R6,PLCB2,PLD4,PRKCG,PRKD3,PTGS2,RAC2,RALB,RAP2B,RELA,RHOB,RHOBTB1,RHOBTB2,RHOD,RHOF,RHOG,RHOH,RHOJ,RHOQ,RND1,RND3,RRAS
Granzyme A Signaling	0.757	0.213	3.5	F2R,GSDMB,H1-2,H1-3,H1-4,H1-5,HMGB2,LMNB1,NDUFA1,NDUFA10,NDUFA12,NDUFB3,NDUFB5,NDUFS1,NDUFS3,NDUFS4
Dermatan Sulfate Biosynthesis (Late Stages)	2.32	0.34	3.5	CHST1,CHST10,CHST14,CHST15,CHST3,CHST7,DSEL,GAL3ST2,HS3ST3A1,HS3ST5,HS3ST6,HS6ST1,HS6ST3,SULT1E1,SULT4A1,UST
Regulation Of The Epithelial Mesenchymal Transition By Growth Factors Pathway	7.17	0.323	3.474	CD40LG,CD70,CDH2,DOCK10,EGF,EGFR,EGR1,FASLG,FGF1,FGF13,FGF2,FGF5,FGF9,FGFR1,FGFR3,FOS,HGF,HRAS,ID2,JAK3,LATS2,LTB,MAP2K3,MAP2K6,MAPK11,MEST,MET,MMP1,MMP2,MRAS,NGFR,PARD6B,PARD6G,PDGFA,PDGFB,PDGFC,PDGFRB,PIK3C2B,PIK3CD,PIK3CG,PIK3R2,PIK3R3,PIK3R5,PIK3R6,RALB,RAP2B,RELA,RRAS,SHC2,SNAI1,SNAI2,TGFB2,TGFB3,TGFBR2,TNFRSF11B,TNFRSF1A,TNFRSF1B,TNFSF15,TNFSF8,WWTR1,YAP1,ZEB1
Wound Healing Signaling Pathway	5.71	0.282	3.442	ACVR1C,CD40LG,CD70,CEBPB,COL15A1,COL16A1,COL18A1,COL21A1,COL28A1,COL4A1,COL4A2,COL4A5,COL4A6,COL5A1,COL6A1,COL6A2,COL6A3,COL6A5,COL8A1,EGF,EGFR,F2,FASLG,FGF2,FOS,HBEGF,HRAS,IL15,IL18,IL1A,IL1R1,IL1R2,IL1RAP,IL33,IL5,ITGA6,ITGB4,LAMA2,LAMA3,LAMA5,LAMB1,LAMC1,LAMC2,LIF,LTB,MAP2K3,MAP2K6,MAP3K14,MMP1,MRAS,NFKBIA,NGFR,PDGFA,PDGFB,PDGFC,RALB,RAP2B,RRAS,SHC2,SNAI2,TAC1,TGFB2,TGFB3,TGFBR2,TGFBR3,TNFRSF1…
Role of JAK family kinases in IL-6-type Cytokine Signaling	1.24	0.241	3.441	BCL2L1,CCND1,CEBPD,CNTFR,CTF1,FOS,HSP90B1,JUNB,LIF,MAPK11,MMP1,MYC,OSMR,PDGFC,SOCS3,TGFB2,TGFB3,TIMP1,VIP
Signaling by Rho Family GTPases	6.59	0.288	3.434	ACTC1,ARHGEF1,ARHGEF10,ARHGEF17,ARHGEF3,BAIAP2,CDC42EP1,CDC42EP3,CDH10,CDH11,CDH16,CDH19,CDH2,CDH3,CDH6,CIT,DES,DIAPH3,FOS,GFAP,GNA12,GNA14,GNAI1,GNAL,GNAO1,GNAZ,GNB4,GNB5,ITGA4,ITGA6,ITGA7,ITGA8,ITGAL,ITGB2,ITGB3,ITGB4,ITGB5,ITGB6,ITGB7,ITGB8,MAP3K20,MAP3K21,MRAS,MYL9,MYLK,NCF1,PAK3,PIK3C2B,PIK3CD,PIK3CG,PIK3R2,PIK3R3,PIK3R5,PIK3R6,PIP5K1C,PPP1R12B,RAC2,RDX,RELA,RHOB,RHOBTB1,RHOBTB2,RHOD,RHOF,RH…
HMGB1 Signaling	6.23	0.323	3.363	AGER,CCL2,CD40LG,CD70,FASLG,FOS,HRAS,ICAM1,IL15,IL18,IL1A,IL1R1,IL33,IL5,LIF,LTB,MAP2K3,MAP2K6,MAPK11,MRAS,NGFR,PIK3C2B,PIK3CD,PIK3CG,PIK3R2,PIK3R3,PIK3R5,PIK3R6,PLAT,RAC2,RALB,RAP2B,RELA,RHOB,RHOBTB1,RHOBTB2,RHOD,RHOF,RHOG,RHOH,RHOJ,RHOQ,RND1,RND3,RRAS,SERPINE1,TGFB2,TGFB3,TLR4,TNFRSF11B,TNFRSF1A,TNFRSF1B,TNFSF15,TNFSF8
HIF1α Signaling	3.26	0.255	3.328	ADM,CAMK2A,CDKN1A,EDN1,EGF,EIF4EBP1,FGF2,FLT4,HGF,HK1,HRAS,IGF2,LDHA,MAP2K3,MAP2K6,MDM2,MET,MKNK2,MMP1,MMP11,MMP14,MMP15,MMP19,MMP2,MMP24,MMP25,MMP28,MMP3,MMP7,MRAS,NCF1,NOS2,PDGFB,PDGFC,PIK3C2B,PIK3CD,PIK3CG,PIK3R2,PIK3R3,PIK3R5,PIK3R6,PRKCG,PRKD3,RAC2,RACK1,RALB,RAP2B,RPS6,RRAS,SERPINE1,SLC2A2,SLC2A4,TGFB2
G Beta Gamma Signaling	2.75	0.271	3.307	ADCY1,BTK,CACNA1A,CACNA1B,CACNA1C,CACNA1D,CACNA1H,CACNA2D1,CACNB2,CACNG4,CAV1,CAV2,EGFR,GNA12,GNA14,GNAI1,GNAL,GNAO1,GNAZ,GNB4,GNB5,HBEGF,HRAS,KCNJ3,KCNJ6,MRAS,PIK3CG,PRKACA,PRKAR1B,PRKAR2B,PRKCG,PRKD3,RALB,RAP2B,RRAS
IL-6 Signaling	2.75	0.271	3.307	CD14,CEBPB,FOS,HRAS,HSPB1,IL18,IL1A,IL1R1,IL1R2,IL1RAP,IL33,MAP2K3,MAP2K6,MAP3K14,MAP4K4,MAPK11,MRAS,NFKBIA,NGFR,PIK3C2B,PIK3CD,PIK3CG,PIK3R2,PIK3R3,PIK3R5,PIK3R6,RALB,RAP2B,RELA,RRAS,SOCS3,SRF,TNFRSF11B,TNFRSF1A,TNFRSF1B
IL-4 Signaling	0	0.0849	3.286	BCL2L1,CCL22,CD247,CD3D,COL15A1,COL16A1,COL18A1,COL21A1,COL28A1,COL4A1,COL4A2,COL4A5,COL4A6,COL5A1,COL6A1,COL6A2,COL6A3,COL6A5,COL8A1,CREB3L1,CREB3L4,CREB5,EIF4EBP1,GNAI1,HRAS,IL2RG,IL4R,IRF4,IRS1,JAK3,MAOA,MAPK11,MRAS,PIK3C2B,PIK3CD,PIK3CG,PIK3R2,PIK3R3,PIK3R5,PIK3R6,PRR5L,RALB,RAP2B,RRAS,TGFB2,TGFB3,TGM2,TIMP3,TRPC1
Macrophage Classical Activation Signaling Pathway	1.07	0.201	3.244	CCL15,CCL20,CD14,CD40LG,CD70,CXCL10,CXCL11,CXCL9,DLAT,EZH2,FASLG,IL15,IL18,IL1A,IL33,IL5,IRF8,LIF,LTB,NDUFS1,NFKBIA,NOS2,PDHA1,PDHB,RELA,SDHA,SDHB,SDHC,SDHD,SOCS3,TGFB2,TGFB3,TICAM1,TLR4,TLR9,TNFSF15,TNFSF8,UQCRC2
GP6 Signaling Pathway	4.74	0.323	3.244	BTK,COL15A1,COL16A1,COL18A1,COL21A1,COL28A1,COL4A1,COL4A2,COL4A5,COL4A6,COL5A1,COL6A1,COL6A2,COL6A3,COL6A5,COL8A1,FGB,FYB1,ITGB3,LAMA2,LAMA3,LAMA4,LAMA5,LAMB1,LAMC1,LAMC2,LAT,PIK3C2B,PIK3CD,PIK3CG,PIK3R2,PIK3R3,PIK3R5,PIK3R6,PRKCG,PRKD3,RASGRP2,RHOG,SCHIP1,VAV1,VAV3
Coronavirus Pathogenesis Pathway	2.31	0.235	3.244	AGT,AGTR1,AR,BAX,BCL2L11,CASP3,CCL2,CCND1,CCNE2,CCR2,CTSL,E2F2,E2F3,E2F8,EEF1A2,FASLG,FOS,FURIN,MAPK11,NFKBIA,NLRP3,NPC1,OAS1,OAS2,OAS3,PTGS2,PYCARD,RBL1,RELA,RPS12,RPS13,RPS14,RPS18,RPS2,RPS20,RPS23,RPS25,RPS26,RPS27A,RPS27L,RPS29,RPS6,RPS8,RPSA,SERPINE1,TGFBR2,TICAM1,TMPRSS2
Mitochondrial Dysfunction	3.55	0.235	3.222	APP,ARG2,ATP1A1,ATP1A3,ATP1B1,ATP1B2,ATP5F1A,ATP5F1B,ATP5F1C,ATP5MC1,ATP5MC3,ATP5MG,BAX,BBC3,CACNA1A,CACNA1B,CACNA1C,CACNA1D,CACNA1H,CACNA2D1,CACNB2,CACNG4,CAMK2A,CAPN2,CAPN8,CAPNS1,CASP3,COX10,COX5B,COX6C,COX7A2,COX7C,CPOX,CREB3L1,CREB3L4,CREB5,CYB5A,CYC1,DLAT,GPX1,GPX2,GPX3,GPX8,GSTZ1,MAOA,MAPT,MDM2,MGST1,MGST2,MGST3,NDUFA1,NDUFA10,NDUFA12,NDUFB3,NDUFB5,NDUFS1,NDUFS3,NDUFS4,NOS1,PDHA1,PDHB,PIK3…
Neurovascular Coupling Signaling Pathway	2.88	0.241	3.207	APP,BDKRB2,CACNA1A,CACNA1B,CACNA1C,CACNA1D,CACNA1H,CACNA2D1,CACNB2,CACNG4,CHRM2,CYP4A11,ENTPD2,ENTPD3,ENTPD6,GABBR1,GABRA5,GABRB2,GABRE,GJA1,GRIN1,KCNJ12,KCNJ2,KCNJ3,KCNJ6,KCNJ8,KCNMA1,KCNMB1,KCNN3,KCNN4,MAPT,NOS1,NPR1,NPR2,NPR3,PLA2G2A,PLA2G4D,PLA2R1,PLAAT3,PLCB1,PLCB2,PLCB3,PLCB4,PPP1R12B,PRKACA,PRKAR1B,PRKAR2B,PRKG1,PTGER4,PTGIR,PTGS1,PTGS2,SLC16A1,SLC1A2,SLC1A3,SLCO2A1
Regulation Of The Epithelial Mesenchymal Transition In Development Pathway	0.738	0.207	3.207	AXIN2,BRCA1,FZD10,FZD4,FZD8,GLI1,GLI2,GLI3,GLIS2,PYGO1,RELA,SNAI1,SNAI2,TCF7,TCF7L1,TCF7L2,WNT2B,WNT5A
Glioblastoma Multiforme Signaling	5.89	0.316	3.202	APC2,CCND1,CCNE2,CDK6,CDKN1A,E2F2,E2F3,E2F8,EGF,EGFR,FZD10,FZD4,FZD8,HRAS,IGF1R,IGF2,MDM2,MRAS,MYC,PDGFA,PDGFB,PDGFC,PDGFRB,PIK3C2B,PIK3CD,PIK3CG,PIK3R2,PIK3R3,PIK3R5,PIK3R6,PLCB1,PLCB2,PLCB3,PLCB4,PLCD3,PLCH1,RAC2,RALB,RAP2B,RHOB,RHOBTB1,RHOBTB2,RHOD,RHOF,RHOG,RHOH,RHOJ,RHOQ,RND1,RND3,RRAS,SHC2,WNT2B,WNT5A
Pathogen Induced Cytokine Storm Signaling Pathway	3.94	0.237	3.198	ADRA1A,AIM2,C3,C5,CASP3,CCL13,CCL15,CCL17,CCL2,CCL20,CCL21,CCL22,CCL23,CCL28,CCR6,CD163,CD40LG,CD70,COL15A1,COL16A1,COL18A1,COL21A1,COL28A1,COL4A1,COL4A2,COL4A5,COL4A6,COL5A1,COL6A1,COL6A2,COL6A3,COL6A5,COL8A1,CXCL10,CXCL11,CXCL13,CXCL16,CXCL2,CXCL9,FASLG,FGB,FOS,GSDME,HMGCR,IL12RB1,IL12RB2,IL15,IL18,IL1A,IL1R1,IL1R2,IL1RAP,IL21R,IL33,IL5,LIF,LTB,MAPK11,MAPK4,MYC,NGFR,NLRC3,NLRP3,NLRP6,NOS2,P2RX7…
STAT3 Pathway	4.81	0.319	3.182	CDC25A,CDKN1A,EGF,EGFR,FGF2,FGFR1,FGFR3,FLT4,HGF,HRAS,IGF1R,IL12RB1,IL12RB2,IL17RE,IL1A,IL1R1,IL1R2,IL20RB,IL21R,IL22RA1,IL2RA,IL2RG,IL4R,IL5RA,MAP3K20,MAP3K21,MAPK11,MRAS,MYC,NGFR,NTRK1,NTRK2,NTRK3,PDGFB,PDGFRB,RALB,RAP2B,RRAS,SOCS3,TGFB2,TGFBR2,TGFBR3,TNFRSF11A
Antiproliferative Role of TOB in T Cell Signaling	0	0.0235	3.162	CCNA2,CCNE2,CD247,CD28,CD3D,SKP2,TGFB2,TGFB3,TGFBR2,TOB1
Myelination Signaling Pathway	7.35	0.281	3.128	ACVRL1,ARHGAP4,ARHGAP6,ARHGAP9,BLK,BMP1,BMP2,BMP4,BMP7,BMP8A,BMP8B,CREB3L1,CREB3L4,CREB5,DLC1,EGFR,EGR2,EIF4EBP1,FGF2,FGFR1,FGFR3,FOS,FZD10,FZD4,FZD8,GLI1,GLI2,GLI3,GLIS2,GPR17,GPR37,HCK,HMGCR,HRAS,ID2,ID4,IDI1,IGF1R,IRS1,ITGA6,ITGB2,ITGB3,ITGB4,ITGB5,ITGB6,ITGB7,ITGB8,KLK1,KLK3,LAMA2,LAMA3,LAMA4,LAMA5,LAMB1,LAMC1,LAMC2,LCK,LGI4,LINGO1,LMNB1,MRAS,MTHFD2,NDRG1,NFATC4,NGFR,NRG1,NTRK2,PDGFA,PDGFB,PD…
Factors Promoting Cardiogenesis in Vertebrates	3.29	0.275	3.124	ACVR1C,ACVRL1,APC2,BMP1,BMP2,BMP4,BMP7,BMP8A,BMP8B,CAMK2A,CCND1,CREB3L1,CREB3L4,CREB5,DKK1,FZD10,FZD4,FZD8,GATA4,LRP1,LRP5,MYC,MYOCD,PLCB1,PLCB2,PLCB3,PLCB4,PLCD3,PLCH1,PRKCG,PRKD3,SCN5A,SMAD9,TCF7,TCF7L1,TCF7L2,TGFB2,TGFB3,TGFBR2,TGFBR3,WNT2B,WNT5A
Oncostatin M Signaling	1.92	0.326	3.051	CHI3L1,EPAS1,HRAS,JAK3,MMP1,MMP3,MRAS,MT2A,OSMR,PLAU,RALB,RAP2B,RRAS,TIMP3
Bladder Cancer Signaling	2.92	0.284	3.051	CCND1,CDKN1A,E2F2,E2F3,EGF,EGFR,FGF1,FGF13,FGF2,FGF5,FGF9,FGFR3,HRAS,MDM2,MMP1,MMP11,MMP14,MMP15,MMP19,MMP2,MMP24,MMP25,MMP28,MMP3,MMP7,MRAS,MYC,PDGFC,RALB,RAP2B,RBL1,RRAS,THBS1
FAT10 Cancer Signaling Pathway	1.43	0.28	3.051	ACVR1C,HOXB9,MAD2L1,NFKBIA,NGFR,RELA,TCF7L2,TGFB2,TGFB3,TGFBR2,TGFBR3,TNFRSF11B,TNFRSF1A,TNFRSF1B
CDK5 Signaling	2.99	0.287	3.024	ADCY1,ADCY5,CACNA1A,EGR1,FOSB,GNAL,HRAS,ITGA6,LAMA2,LAMA3,LAMA5,LAMB1,LAMC1,LAMC2,MAPK11,MAPK4,MAPT,MRAS,NGFR,NTRK2,PPM1L,PPP1R11,PPP1R14C,PPP1R3C,PPP1R3D,PPP2R2B,PPP2R2C,PRKACA,PRKAR1B,PRKAR2B,RALB,RAP2B,RRAS
MIF Regulation of Innate Immunity	0.48	0.205	3	CD14,FOS,NFKBIA,NOS2,PLA2G2A,PLA2G4D,PTGS2,RELA,TLR4
Thyroid Cancer Signaling	2.93	0.316	3	CCND1,FOS,GDNF,HRAS,IRS1,KLK3,MRAS,MYC,NTRK1,NTRK2,NTRK3,PIK3C2B,PIK3CD,PIK3CG,PIK3R2,PIK3R3,PIK3R5,PIK3R6,RALB,RAP2B,RET,RRAS,TCF7,TCF7L1,TCF7L2
Dilated Cardiomyopathy Signaling Pathway	0.893	0.2	2.985	ABCC9,ACTC1,ADCY1,ADCY5,BAG3,BAX,CACNA1A,CACNA1B,CACNA1C,CACNA1D,CACNA1H,CACNA2D1,CACNB2,CACNG4,CAMK2A,DES,DMD,LAMA4,LMNA,MAPK11,MYH10,MYH11,MYL9,PRKACA,PRKAR1B,PRKAR2B,RBM20,SCN5A,TNNI1,TNNT2
BMP signaling pathway	1.63	0.253	2.982	ACVRL1,BMP1,BMP2,BMP4,BMP7,BMP8A,BMP8B,CHRD,FST,GREM1,HRAS,MAPK11,MRAS,PRKACA,PRKAR1B,PRKAR2B,RALB,RAP2B,RELA,RRAS,RUNX2,SMAD9,ZNF423
ILK Signaling	5.35	0.294	2.941	ACTC1,ACTN1,BMP2,CASP3,CCND1,CREB3L1,CREB3L4,CREB5,FERMT2,FLNA,FLNC,FOS,IRS1,ITGB2,ITGB3,ITGB4,ITGB5,ITGB6,ITGB7,ITGB8,KRT18,LIMS2,MAP2K6,MYC,MYH10,MYH11,MYL9,NOS2,PARVA,PDGFC,PIK3C2B,PIK3CD,PIK3CG,PIK3R2,PIK3R3,PIK3R5,PIK3R6,PPM1L,PPP2R2B,PPP2R2C,PTGS2,PXN,RAC2,RELA,RHOB,RHOBTB1,RHOBTB2,RHOD,RHOF,RHOG,RHOH,RHOJ,RHOQ,RND1,RND3,SNAI1,SNAI2,TGFB1I1,TNFRSF1A
cAMP-mediated signaling	2.91	0.242	2.941	ADCY1,ADCY5,ADRA2A,ADRA2B,AGTR1,AKAP12,AKAP5,AKAP7,CAMK2A,CCR4,CHRM2,CNR1,CREB3L1,CREB3L4,CREB5,DUSP1,DUSP4,DUSP6,GABBR1,GDPD3,GLP1R,GNAI1,GNAL,GNAO1,GPER1,GPR17,GRM7,HRH2,HTR1D,LPAR1,MPPED2,NPR3,NPY1R,OPRL1,PDE10A,PDE1B,PDE4C,PDE7A,PDE7B,PKIB,PKIG,PRKACA,PRKAR1B,PRKAR2B,PTGER2,PTGER4,PTGIR,PTH1R,RAP1GAP,RAPGEF3,RAPGEF4,S1PR1,S1PR3,SMPDL3A,TULP2,VIPR2,XCR1
α-Adrenergic Signaling	1.11	0.22	2.887	ADCY1,ADCY5,ADRA1A,ADRA2A,GNA12,GNA14,GNAI1,GNAL,GNAO1,GNAZ,GNB4,GNB5,HRAS,MRAS,PHKG1,PRKACA,PRKAR1B,PRKAR2B,PRKCG,PRKD3,RALB,RAP2B,RRAS,SLC8A2
Role of NFAT in Cardiac Hypertrophy	2.57	0.237	2.887	ADCY1,ADCY5,AKAP5,CACNA1A,CACNA1B,CACNA1C,CACNA1D,CACNA1H,CACNA2D1,CACNB2,CACNG4,CAMK2A,CTF1,GATA4,GNAI1,GNB4,GNB5,HAND1,HRAS,IGF1R,LIF,MAP2K3,MAP2K6,MAPK11,MRAS,NFATC4,PIK3C2B,PIK3CD,PIK3CG,PIK3R2,PIK3R3,PIK3R5,PIK3R6,PLCB1,PLCB2,PLCB3,PLCB4,PLCD3,PLCH1,PRKACA,PRKAR1B,PRKAR2B,PRKCG,PRKD3,RALB,RAP2B,RCAN2,RRAS,SHC2,SLC8A2,TGFB2,TGFB3,TGFBR2
p38 MAPK Signaling	2.15	0.258	2.887	CREB3L1,CREB3L4,CREB5,DUSP1,DUSP10,FASLG,HSPB1,IL18,IL1A,IL1R1,IL1R2,IL1RAP,IL33,IRAK2,IRAK3,MAP2K3,MAP2K6,MAP4K1,MAPK11,MAPT,MKNK2,MYC,PLA2G2A,PLA2G4D,RPS6KA2,SRF,TGFB2,TGFB3,TGFBR2,TNFRSF1A,TNFRSF1B
HER-2 Signaling in Breast Cancer	3.76	0.26	2.885	AREG,BCL2L11,BLK,CASP3,CCND1,CCNE2,CDKN1A,COX10,COX5B,COX6C,COX7A2,COX7C,CYB5A,EGF,EGFR,FOS,FOXO3,HBEGF,HCK,HRAS,IL1A,ITGB2,ITGB3,ITGB4,ITGB5,ITGB6,ITGB7,ITGB8,LCK,MDM2,MMP2,MRAS,MTCL1,MYC,NFKBIA,NRG1,NUP107,NUP155,NUP205,NUP35,NUP37,PARD6B,PARD6G,PIK3C2B,PIK3CD,PIK3CG,PIK3R2,PIK3R3,PIK3R5,PIK3R6,PRKCG,PRKD3,PTGS2,RALB,RAP2B,RBL1,RELA,RPS6,RRAS
ID1 Signaling Pathway	9.18	0.348	2.869	ACVR1C,ACVRL1,APP,ATAD5,ATF3,AURKA,BAX,BCL2L1,BLK,BMP2,BMP4,CAV1,CCN2,CCND1,CDC20,CDKN1A,CDKN1C,CHRNA3,CHRNA7,CHRNB4,EGF,EGFR,EGR1,FGF2,FGFR1,FGFR3,FOXO3,GLI2,HCK,HRAS,ID1,IGF1R,IGF2,KIF11,LCK,LIF,MAPK11,MCAM,MDM2,MMP2,MRAS,MYC,NGFR,PDGFC,PIK3C2B,PIK3CD,PIK3CG,PIK3R2,PIK3R3,PIK3R5,PIK3R6,PLXNB2,PTGER4,PTK7,RALB,RAP1GAP,RAP2B,RNF125,RRAS,SEMA4C,SMAD9,TGFB2,TGFB3,TGFBR2,TGFBR3,TGM2,TNFRSF11B,TNFRSF…
IL-1 Signaling	2.12	0.271	2.84	ADCY1,ADCY5,FOS,GNA12,GNA14,GNAI1,GNAL,GNAO1,GNAZ,GNB4,GNB5,IL1A,IL1R1,IL1RAP,IRAK2,IRAK3,MAP2K3,MAP2K6,MAP3K14,MAPK11,MRAS,NFKBIA,PRKACA,PRKAR1B,PRKAR2B,RELA
Androgen Signaling	0.611	0.183	2.828	AR,CACNA1A,CACNA1B,CACNA1C,CACNA1D,CACNA1H,CACNA2D1,CACNB2,CACNG4,CCND1,CCNH,GNA12,GNA14,GNAI1,GNAL,GNAO1,GNAZ,GNB4,GNB5,GTF2F1,GTF2F2,MRAS,PRKACA,PRKAR1B,PRKAR2B,PRKCG,PRKD3,RELA,SHBG,TAF10,TGFB1I1
Actin Nucleation by ARP-WASP Complex	4.74	0.355	2.828	BAIAP2,GNA12,HRAS,ITGA4,ITGA6,ITGA7,ITGA8,ITGAL,ITGB2,ITGB3,ITGB4,ITGB5,ITGB6,ITGB7,ITGB8,MRAS,PPP1R12B,RAC2,RALB,RAP2B,RHOB,RHOBTB1,RHOBTB2,RHOD,RHOF,RHOG,RHOH,RHOJ,RHOQ,RND1,RND3,RRAS,WASF1
Netrin Signaling	1.33	0.25	2.828	ABLIM3,CACNA1A,CACNA1B,CACNA1C,CACNA1D,CACNA1H,CACNA2D1,CACNB2,CACNG4,DCC,NFATC4,NTN1,PRKACA,PRKAR1B,PRKAR2B,PRKG1,RAC2,UNC5B
Heparan Sulfate Biosynthesis	0.71	0.205	2.828	CHST1,CHST10,CHST15,CHST3,CHST7,EXTL2,EXTL3,GAL3ST2,HS3ST3A1,HS3ST5,HS3ST6,HS6ST1,HS6ST3,PLA1A,RPE65,SULT1E1,SULT4A1,UST
Heparan Sulfate Biosynthesis (Late Stages)	0.936	0.222	2.828	CHST1,CHST10,CHST15,CHST3,CHST7,EXTL2,EXTL3,GAL3ST2,HS3ST3A1,HS3ST5,HS3ST6,HS6ST1,HS6ST3,PLA1A,RPE65,SULT1E1,SULT4A1,UST
Integrin Signaling	3.77	0.264	2.771	ACTC1,ACTN1,BCAR1,CAPN2,CAPN8,CAPNS1,CAV1,GSN,HRAS,ITGA4,ITGA6,ITGA7,ITGA8,ITGAL,ITGB2,ITGB3,ITGB4,ITGB5,ITGB6,ITGB7,ITGB8,MRAS,MYL9,MYLK,PAK3,PARVA,PDGFB,PFN2,PIK3C2B,PIK3CD,PIK3CG,PIK3R2,PIK3R3,PIK3R5,PIK3R6,PPP1R12B,PXN,RAC2,RALB,RAP2B,RHOB,RHOBTB1,RHOBTB2,RHOD,RHOF,RHOG,RHOH,RHOJ,RHOQ,RND1,RND3,RRAS,TSPAN1,TSPAN2,TSPAN4,ZYX
Mouse Embryonic Stem Cell Pluripotency	2.51	0.279	2.746	APC2,BMP4,FOXD3,FZD10,FZD4,FZD8,HRAS,ID1,ID2,ID4,JAK3,LIF,MAPK11,MRAS,MYC,PIK3C2B,PIK3CD,PIK3CG,PIK3R2,PIK3R3,PIK3R5,PIK3R6,RALB,RAP2B,RRAS,SMAD9,TCF7,TCF7L1,TCF7L2
Ephrin Receptor Signaling	3.54	0.262	2.746	ANGPT1,BCAR1,CREB3L1,CREB3L4,CREB5,EFNA5,EFNB1,EFNB3,EGF,EPHA2,EPHA4,EPHA7,EPHB3,FGF1,GNA12,GNA14,GNAI1,GNAL,GNAO1,GNAZ,GNB4,GNB5,GRIN1,HRAS,ITGA4,ITGA6,ITGA7,ITGA8,ITGAL,ITGB2,ITGB3,ITGB4,ITGB5,ITGB6,ITGB7,ITGB8,ITSN1,MAP3K14,MAP4K4,MRAS,PAK3,PDGFA,PDGFB,PDGFC,PIK3CG,PTPN13,PXN,RAC2,RALB,RAP2B,RRAS,SDC2,SORBS1
PCP (Planar Cell Polarity) Pathway	0.524	0.2	2.714	CELSR1,CTHRC1,EFNB1,FZD10,FZD4,FZD8,JUNB,PFN2,ROR2,RSPO3,WNT2B,WNT5A
IL-33 Signaling Pathway	1	0.199	2.694	AREG,BCL2L1,CASP3,CASP4,CCL17,CCL2,CREB3L1,CREB3L4,CREB5,FOS,H2AC20,H2AC21,H2AZ1,H2BC15,H2BC17,H2BC8,ICAM1,IL18,IL1A,IL1RAP,IL33,IL5,MAPK11,MMP2,NFKBIA,PIK3C2B,PIK3CD,PIK3CG,PIK3R2,PIK3R3,PIK3R5,PIK3R6,PRKACA,PRKAR1B,PRKAR2B,PRSS22,PTGS2
ERK5 Signaling	2	0.284	2.683	CREB3L1,CREB3L4,CREB5,CTF1,EGF,EGFR,FOS,FOSL1,FOXO3,GNA12,HRAS,LIF,MRAS,MYC,NTRK1,RALB,RAP2B,RPS6KA2,RRAS,SFN,YWHAQ
Estrogen Receptor Signaling	6.51	0.259	2.68	ADCY1,ADCY5,AGT,ARG2,ATP5F1A,ATP5F1B,ATP5F1C,ATP5MC1,CACNA1A,CACNA1B,CACNA1C,CACNA1D,CACNA2D1,CACNB2,CACNG4,CAV1,CCND1,CDKN1A,CREB3L1,CREB3L4,CREB5,CYC1,EGF,EGFR,EIF2B3,EIF4EBP1,ESR2,FBXO32,FOS,FOXO3,GNA12,GNA14,GNAI1,GNAL,GNAO1,GNAZ,GNB4,GNB5,GPER1,HRAS,HSP90B1,IGF1R,IGF2,JAK3,LEPR,MDK,MMP1,MMP11,MMP14,MMP15,MMP19,MMP2,MMP24,MMP25,MMP28,MMP3,MMP7,MRAS,MYC,MYL9,NDUFA10,NDUFA12,NDUFB3,NDUFB5,NDUFS…
MIF-mediated Glucocorticoid Regulation	0.372	0.194	2.646	CD14,NFKBIA,PLA2G2A,PLA2G4D,PTGS2,RELA,TLR4
Ferroptosis Signaling Pathway	1.45	0.227	2.646	ABCA1,ALOXE3,CDKN1A,CTSB,EMP1,FANCD2,FDFT1,H2AC20,H2AC21,H2AZ1,H2BC15,H2BC17,H2BC8,HMGCR,HRAS,HSPB1,MRAS,PEBP1,RALB,RAP2B,RBL1,RRAS,SLC11A2,SLC1A5,SLC39A8,SQSTM1,STEAP3,TFRC,WWTR1,YAP1
GNRH Signaling	2.2	0.236	2.611	ADCY1,ADCY5,CACNA1A,CACNA1B,CACNA1C,CACNA1D,CACNA1H,CACNA2D1,CACNB2,CACNG4,CAMK2A,CREB3L1,CREB3L4,CREB5,EGFR,EGR1,FOS,GNA14,GNAI1,GNB4,GNB5,HBEGF,HRAS,MAP2K3,MAP2K6,MAP3K14,MAP3K6,MAPK11,MMP2,MRAS,PAK3,PLCB1,PLCB2,PLCB3,PLCB4,PRKACA,PRKAR1B,PRKAR2B,PRKCG,PRKD3,PXN,RALB,RAP2B,RELA,RRAS
Xenobiotic Metabolism PXR Signaling Pathway	1.79	0.224	2.592	ABCC3,ALDH1A1,ALDH1A2,ALDH1A3,ALDH1B1,ALDH1L1,ALDH1L2,ALDH4A1,CAMK2A,CAT,CHST1,CHST10,CHST15,CHST3,CHST7,CYP2B6,GAL3ST2,GSTM3,GSTZ1,HS3ST3A1,HS3ST5,HS3ST6,HS6ST1,HS6ST3,HSP90B1,MAOA,MGST1,MGST2,MGST3,NOS2,PPARGC1A,PPP1R11,PPP1R14C,PPP1R3C,PPP1R3D,PRKACA,PRKAR1B,PRKAR2B,PRKCG,PRKD3,SULT1E1,SULT4A1,UST
White Adipose Tissue Browning Pathway	1.83	0.239	2.556	ADCY1,ADCY5,BMP7,CACNA1A,CACNA1B,CACNA1C,CACNA1D,CACNA1H,CACNA2D1,CACNB2,CACNG4,CEBPB,CREB3L1,CREB3L4,CREB5,FGFR1,FGFR3,KLB,LDHA,MAPK11,NDN,NPR1,PPARA,PPARGC1A,PRKACA,PRKAR1B,PRKAR2B,PRKG1,RUNX1T1,SLC16A1,THRA,THRB,VGF
UVC-Induced MAPK Signaling	0.845	0.235	2.53	ATR,EGFR,FOS,HRAS,MAPK11,MRAS,PRKCG,PRKD3,RALB,RAP2B,RRAS,SMPD1
Ephrin B Signaling	1.33	0.25	2.5	EFNB1,EFNB3,EPHB3,GNA12,GNA14,GNAI1,GNAL,GNAO1,GNAZ,GNB4,GNB5,HRAS,ITSN1,MRAS,PXN,RAC2,VAV1,VAV3
Intrinsic Prothrombin Activation Pathway	1.66	0.31	2.496	COL18A1,F10,F13A1,F2,F8,FGB,KLK1,KLK10,KLK11,KLK3,KLK4,KLK8,PROS1
Renin-Angiotensin Signaling	1.46	0.231	2.449	ADCY1,ADCY5,AGT,AGTR1,CCL2,FOS,HRAS,MAPK11,MRAS,PAK3,PIK3C2B,PIK3CD,PIK3CG,PIK3R2,PIK3R3,PIK3R5,PIK3R6,PRKACA,PRKAR1B,PRKAR2B,PRKCG,PRKD3,PTGER2,RALB,RAP2B,RELA,RRAS,SHC2
PD-1, PD-L1 cancer immunotherapy pathway	1.83	0.252	2.449	BCL2L1,CD247,CD28,HLA-E,IL2RA,IL2RG,JAK3,LAT,LATS2,LCK,NGFR,PIK3C2B,PIK3CD,PIK3CG,PIK3R2,PIK3R3,PIK3R5,PIK3R6,RASGRP1,SKP2,TGFB2,TGFB3,TNFRSF11B,TNFRSF1A,TNFRSF1B,YAP1,ZAP70
Gαi Signaling	2.92	0.271	2.414	ADCY1,ADCY5,ADRA2A,ADRA2B,AGTR1,CAV1,CCR4,CHRM2,CNR1,GABBR1,GNA12,GNA14,GNAI1,GNAL,GNAO1,GNAZ,GNB4,GNB5,GPR17,GRM7,HRAS,HTR1D,LPAR1,MRAS,NPR3,NPY1R,OPRL1,PRKACA,PRKAR1B,PRKAR2B,RALB,RAP1GAP,RAP2B,RRAS,S1PR1,S1PR3,SHC2,XCR1
Autophagy	0.854	0.19	2.402	ATR,BNIP3,CREB3L1,CREB3L4,CREB5,DRAM1,EGF,FGF2,FOS,FOXO3,GABARAPL1,HGF,IRS1,LAMP1,MYC,NGFR,PDGFB,PIK3C2B,PIK3CD,PIK3CG,PIK3R2,PIK3R3,PIK3R5,PIK3R6,PPM1L,PPP2R2B,PPP2R2C,PRKACA,PRKAR1B,PRKAR2B,RALB,SLC1A5,SQSTM1,TGFB2,TICAM1,TLR4,TNFRSF11B,TNFRSF1A,TNFRSF1B,ULK1,VAMP8
Melanocyte Development and Pigmentation Signaling	1.55	0.245	2.4	ADCY1,ADCY5,CREB3L1,CREB3L4,CREB5,HRAS,MITF,MRAS,PIK3C2B,PIK3CD,PIK3CG,PIK3R2,PIK3R3,PIK3R5,PIK3R6,PRKACA,PRKAR1B,PRKAR2B,RALB,RAP2B,RPS6KA2,RRAS,SH2B2,SOX10
Gαs Signaling	1.68	0.238	2.4	ADCY1,ADCY5,ADD2,CNR1,CREB3L1,CREB3L4,CREB5,GLP1R,GNA12,GNA14,GNAI1,GNAL,GNAO1,GNAZ,GNB4,GNB5,GPER1,HCK,HRH2,MRAS,PRKACA,PRKAR1B,PRKAR2B,PTGER2,PTGER4,PTGIR,PTH1R,RAPGEF3,RAPGEF4,VIPR2
IGF-1 Signaling	2.16	0.267	2.4	CCN2,FOS,FOXO3,HRAS,IGF1R,IGFBP4,IGFBP5,IGFBP6,IRS1,MRAS,PIK3C2B,PIK3CD,PIK3CG,PIK3R2,PIK3R3,PIK3R5,PIK3R6,PRKACA,PRKAR1B,PRKAR2B,PXN,RALB,RAP2B,RRAS,SFN,SOCS3,SRF,YWHAQ
Neuregulin Signaling	2.31	0.265	2.357	AREG,DCN,EGF,EGFR,ERRFI1,HBEGF,HRAS,HSP90B1,ITGA4,ITGA6,ITGA7,ITGA8,ITGAL,ITGB2,ITGB3,ITGB4,ITGB5,ITGB6,ITGB7,ITGB8,MRAS,MYC,NRG1,PIK3R2,PIK3R3,PRKCG,PRKD3,RALB,RAP2B,RPS6,RRAS
eNOS Signaling	0.519	0.179	2.353	ADCY1,ADCY5,BDKRB2,CASP3,CAV1,CCNA2,CHRNA3,CHRNA7,CHRNB4,ESR2,FLT4,HSP90B1,LPAR1,LPAR2,PDGFC,PIK3C2B,PIK3CD,PIK3CG,PIK3R2,PIK3R3,PIK3R5,PIK3R6,PRKACA,PRKAR1B,PRKAR2B,PRKCG,PRKD3,PRKG1
Opioid Signaling Pathway	2.66	0.229	2.335	ADCY1,ADCY5,AP2S1,BLK,CACNA1A,CACNA1B,CACNA1C,CACNA1D,CACNA1H,CACNA2D1,CACNB2,CACNG4,CAMK2A,CLTB,CREB3L1,CREB3L4,CREB5,FOS,FOSB,GNA12,GNA14,GNAI1,GNAL,GNAO1,GNAZ,GNB4,GNB5,GRIN1,GRK5,GRK6,HCK,HRAS,KCNJ3,KCNJ6,LCK,MAP2K3,MAP2K6,MAPK4,MRAS,MYC,NFKBIA,NOS1,OPRL1,PDE1B,PENK,PIK3CG,PLCB1,PRKACA,PRKAR1B,PRKAR2B,PRKCG,PRKD3,RAC2,RALB,RAP2B,RGS13,RGS16,RGS5,RPS6KA2,RRAS,SRF,TCF7,TCF7L1,TCF7L2
iNOS Signaling	0.577	0.213	2.333	CD14,FOS,IRAK2,IRAK3,JAK3,MAPK11,NFKBIA,NOS2,RELA,TLR4
Osteoarthritis Pathway	7.84	0.314	2.309	ACVRL1,ADAMTS5,ADIPOQ,AGER,BMP2,CASP3,CASP4,CEBPB,CREB3L1,CREB3L4,CREB5,DCN,DDIT4,DDR2,DKK1,EPAS1,FGF2,FGFR1,FGFR3,FOXO3,FRZB,FZD10,FZD4,FZD8,GLI1,GLI2,GLI3,GLIS2,GREM1,HTRA1,IL1R1,IL1R2,IL1RAP,ITGA4,ITGA6,ITGA7,ITGA8,ITGAL,ITGB2,ITGB3,ITGB4,ITGB5,ITGB6,ITGB7,ITGB8,LRP1,MMP1,MMP3,NKX3-2,NOS2,P2RX7,PDGFC,PPARGC1A,PRG4,PTGS2,PTH1R,RBP4,RELA,RUNX2,S100A8,S1PR3,SDC4,SLC39A8,SMAD9,SOX9,SPP1,TCF7,TCF7L…
Glioma Signaling	2.71	0.272	2.294	CAMK2A,CCND1,CDK6,CDKN1A,E2F2,E2F3,E2F8,EGF,EGFR,HRAS,IDH1,IDH3B,IDH3G,IGF1R,IGF2,MDM2,MRAS,PDGFA,PDGFB,PDGFC,PDGFRB,PIK3C2B,PIK3CD,PIK3CG,PIK3R2,PIK3R3,PIK3R5,PIK3R6,PRKCG,PRKD3,RALB,RAP2B,RBL1,RRAS
Relaxin Signaling	1.96	0.239	2.236	ADCY1,ADCY5,FOS,GDPD3,GNA12,GNA14,GNAI1,GNAL,GNAO1,GNAZ,GNB4,GNB5,MPPED2,MRAS,NFKBIA,NOS2,NPR1,NPR2,NPR3,PDE10A,PDE1B,PDE4C,PDE7A,PDE7B,PIK3C2B,PIK3CD,PIK3CG,PIK3R2,PIK3R3,PIK3R5,PIK3R6,PRKACA,PRKAR1B,PRKAR2B,RELA,SMPDL3A,TULP2
Role of Hypercytokinemia/hyperchemokinemia in the Pathogenesis of Influenza	1.17	0.233	2.236	AREG,CCL2,CXCL10,IFIT3,IL18,IL1A,IL33,IL5,ISG15,MX1,NLRP3,OAS1,OAS2,OAS3,PYCARD,RSAD2,S1PR1,TICAM1,TLR4,TLR9
Retinol Biosynthesis	0	0.106	2.236	DHRS3,LIPC,LPL,LRAT,PNLIPRP2
Amyloid Processing	0.62	0.216	2.236	APP,CAPN2,CAPN8,CAPNS1,CSNK1E,MAPK11,MAPT,MARK1,PRKACA,PRKAR1B,PRKAR2B
Apelin Liver Signaling Pathway	0.291	0.185	2.236	AGT,COL18A1,EDN1,IRS1,PDGFRB
HOTAIR Regulatory Pathway	3.54	0.276	2.236	AR,CDKN1A,ESR2,EZH2,FOXM1,ICAM1,JAM2,MDM2,MET,MEX3B,MMP1,MMP11,MMP14,MMP15,MMP19,MMP2,MMP24,MMP25,MMP28,MMP3,MMP7,MYC,NFKBIA,PCDHB5,PIK3C2B,PIK3CD,PIK3CG,PIK3R2,PIK3R3,PIK3R5,PIK3R6,RBM38,RCOR1,RELA,SNAI2,SPP1,SRF,TCF7,TCF7L1,TCF7L2,TLR4,TWIST2,WIF1,WNT2B,WNT5A
Coronavirus Replication Pathway	0	0.111	2.236	BAG3,CTSL,TMPRSS2,TUBB4A,TUBB6
Neuropathic Pain Signaling In Dorsal Horn Neurons	2.99	0.297	2.191	CAMK2A,FOS,GPR37,GRIN1,GRM7,KCNH2,KCNN3,KCNN4,KCNQ2,KCNQ3,NTRK2,PIK3C2B,PIK3CD,PIK3CG,PIK3R2,PIK3R3,PIK3R5,PIK3R6,PLCB1,PLCB2,PLCB3,PLCB4,PLCD3,PLCH1,PRKACA,PRKAR1B,PRKAR2B,PRKCG,PRKD3,TAC1
GDNF Family Ligand-Receptor Interactions	0.921	0.224	2.183	DOK5,FOS,GDNF,HRAS,IRS1,MRAS,PIK3C2B,PIK3CD,PIK3CG,PIK3R2,PIK3R3,PIK3R5,PIK3R6,RALB,RAP2B,RET,RRAS
Role of MAPK Signaling in Promoting the Pathogenesis of Influenza	0	0.149	2.183	ATP6V0D2,BAX,CASP3,HRAS,MAP2K3,MAP2K6,MAPK11,MRAS,NFKBIA,PLA2G2A,PLA2G4D,PLA2R1,PLAAT3,PTGS2,RALB,RAP2B,RRAS
Multiple Sclerosis Signaling Pathway	1.87	0.221	2.143	ASIC1,BAX,C1QA,C1QB,C1QC,C3,C5,C7,C8G,CAPN2,CAPN8,CAPNS1,CD40LG,CD70,CTLA4,DUSP1,DUSP6,EZH2,FASLG,GRIN1,HLA-E,IL15,IL18,IL1A,IL26,IL2RA,IL33,IL5,IRF4,LIF,LTB,MAPK11,NLRP1,NLRP3,P2RX7,PARP12,PLAU,PLP1,PYCARD,SLC8A2,TGFB2,TGFB3,TLR10,TLR4,TLR5,TLR9,TNFRSF1A,TNFSF15,TNFSF8
IL-17 Signaling	3.3	0.262	2.143	CCL17,CCL2,CCL20,CCL22,CD40LG,CD70,CEBPB,FASLG,FOS,HRAS,HSP90B1,IL15,IL17RE,IL18,IL1A,IL33,IL5,LCN2,LIF,LTB,MAP2K3,MAP2K6,MAP3K14,MAPK11,MMP2,MMP3,MRAS,NOS2,PDGFC,PIK3C2B,PIK3CD,PIK3CG,PIK3R2,PIK3R3,PIK3R5,PIK3R6,PTGS2,RALB,RAP2B,RELA,RGS13,RGS16,RRAS,SRSF1,TGFB2,TGFB3,TNFRSF11B,TNFSF15,TNFSF8
Regulation of Cellular Mechanics by Calpain Protease	3.48	0.322	2.138	ACTN1,CAPN2,CAPN8,CAPNS1,CCNA2,CCND1,CCNE2,CDK1,CDK6,EGF,EGFR,HRAS,ITGA4,ITGA6,ITGA7,ITGA8,ITGAL,ITGB2,ITGB3,ITGB4,ITGB5,ITGB6,ITGB7,ITGB8,MRAS,PXN,RALB,RAP2B,RRAS
Ovarian Cancer Signaling	2.77	0.259	2.132	BRCA1,BRCA2,CCND1,E2F2,E2F3,EDN1,EGF,EGFR,FGF9,FZD10,FZD4,FZD8,GJA1,HRAS,MMP2,MMP7,MRAS,MSH2,PDGFC,PIK3C2B,PIK3CD,PIK3CG,PIK3R2,PIK3R3,PIK3R5,PIK3R6,PRKACA,PRKAR1B,PRKAR2B,PTGS1,PTGS2,RAD51,RALB,RAP2B,RBL1,RRAS,TCF7,TCF7L1,TCF7L2,WNT2B,WNT5A
Oxytocin In Spinal Neurons Signaling Pathway	0.611	0.229	2.121	ABCC9,KCNJ8,NOS1,NPR1,NPR2,NPR3,PLCB3,PRKG1
Role of JAK2 in Hormone-like Cytokine Signaling	0	0.129	2.121	BCL2L1,BIRC3,CCND1,FOS,IRS1,LEPR,PDGFC,SOCS3
LPS/IL-1 Mediated Inhibition of RXR Function	4.97	0.272	2.117	ABCA1,ABCB11,ABCB9,ABCC3,ABCG1,ACOX2,ACSBG1,ACSF2,ACSL3,ALDH1A1,ALDH1A2,ALDH1A3,ALDH1B1,ALDH1L1,ALDH1L2,ALDH4A1,APOC1,APOE,CAT,CD14,CHST1,CHST10,CHST15,CHST3,CHST7,CPT1C,CYP2B6,CYP2U1,CYP4A11,FABP1,FMO2,FMO3,GAL3ST2,GSTM3,GSTZ1,HMGCS1,HS3ST3A1,HS3ST5,HS3ST6,HS6ST1,HS6ST3,IL18,IL1A,IL1R1,IL1R2,IL1RAP,IL33,LIPC,MAOA,MGST1,MGST2,MGST3,NGFR,NR0B2,NR1H4,NR5A2,PLTP,PPARA,PPARGC1A,PPARGC1B,SLC27A6,SOD3,…
Necroptosis Signaling Pathway	0.408	0.173	2.117	BIRC3,CAMK2A,CAPN2,CAPN8,CAPNS1,FASLG,GLUD1,GLUL,MDM2,NGFR,NLRP3,PLA2G2A,PLA2G4D,PYCARD,RBL1,SLC25A10,SLC25A13,TICAM1,TIMM8A,TIMM9,TLR4,TNFRSF10B,TNFRSF11B,TNFRSF1A,TNFRSF1B,TNIP1,TOMM40L
Cancer Drug Resistance By Drug Efflux	0.585	0.207	2.111	FOXO3,HRAS,MDM2,MRAS,PIK3CD,PIK3CG,PIK3R2,PIK3R3,PTGS2,RALB,RAP2B,RRAS
Xenobiotic Metabolism CAR Signaling Pathway	2	0.23	2.111	ABCC3,ALDH1A1,ALDH1A2,ALDH1A3,ALDH1B1,ALDH1L1,ALDH1L2,ALDH4A1,CHST1,CHST10,CHST15,CHST3,CHST7,CYP1A1,CYP2B6,EGFR,FMO2,FMO3,GAL3ST2,GSTM3,GSTZ1,HS3ST3A1,HS3ST5,HS3ST6,HS6ST1,HS6ST3,HSP90B1,MAP2K3,MAP2K6,MGST1,MGST2,MGST3,NOS2,PPARGC1A,PPM1L,PPP2R2B,PPP2R2C,PRKCG,PRKD3,RACK1,SOD3,SULT1E1,SULT4A1,UST
Neuroinflammation Signaling Pathway	3.02	0.23	2.066	ACVR1C,AGER,APP,BIRC3,CALB2,CASP3,CCL2,CD200R1,CREB3L1,CREB3L4,CREB5,CXCL10,FASLG,FOS,GABBR1,GABRA5,GABRB2,GABRE,GDNF,GLS,GLUL,GRIN1,HLA-E,ICAM1,IL18,IL1R1,IRAK2,IRAK3,JAK3,KCNJ3,KCNJ6,KLK1,KLK3,MAPK11,MAPK4,MAPT,MFGE8,MMP3,NCF1,NFATC4,NLRP3,NOS2,P2RX7,PIK3C2B,PIK3CD,PIK3CG,PIK3R2,PIK3R3,PIK3R5,PIK3R6,PLA2G2A,PLA2G4D,PRKCG,PTGS2,PYCARD,RAC2,RELA,S100B,SLC1A2,SLC1A3,SNCA,SOD2,TGFB2,TGFB3,TGFBR2,TG…
Role of PKR in Interferon Induction and Antiviral Response	1.13	0.213	2.065	ATF3,BAX,CASP3,COLEC12,CYC1,FASLG,FCGR1A,FOS,HSP90B1,IL18,MAP2K3,MAP2K6,MAPK11,MSR1,NFKBIA,NLRP1,NLRP3,NLRP6,PDGFA,PDGFB,PDGFC,PDGFRB,PYCARD,RELA,SCARA3,SCARA5,TLR4,TLR9,TNFRSF1A
Estrogen-Dependent Breast Cancer Signaling	1.38	0.247	2.065	CCND1,CREB3L1,CREB3L4,CREB5,EGFR,FOS,HRAS,IGF1R,MRAS,PIK3C2B,PIK3CD,PIK3CG,PIK3R2,PIK3R3,PIK3R5,PIK3R6,RALB,RAP2B,RELA,RRAS
Neuroprotective Role of THOP1 in Alzheimer's Disease	0.745	0.198	2.065	AGT,APP,CFD,ECE1,FAP,HLA-E,HTRA1,HTRA3,KLK1,KLK10,KLK11,KLK3,KLK4,KLK8,MAPT,PRKACA,PRKAR1B,PRKAR2B,PRSS12,PRSS2,PRSS22,ST14,TAC1,TMPRSS2
VEGF Signaling	0.889	0.212	2.065	ACTC1,ACTN1,BCL2L1,EIF2B3,FLT4,FOXO3,HRAS,MRAS,PDGFC,PIK3C2B,PIK3CD,PIK3CG,PIK3R2,PIK3R3,PIK3R5,PIK3R6,PXN,RALB,RAP2B,RRAS,SFN
Endothelin-1 Signaling	3.21	0.258	2.064	ADCY1,ADCY5,CASP3,CASP4,ECE1,EDN1,EDNRB,FOS,GNA12,GNA14,GNAI1,GNAL,GNAO1,GNAZ,HRAS,MAPK11,MAPK4,MRAS,MYC,NOS1,NOS2,NPR1,NPR2,PIK3C2B,PIK3CD,PIK3CG,PIK3R2,PIK3R3,PIK3R5,PIK3R6,PLA2G2A,PLA2G4D,PLA2R1,PLAAT3,PLCB1,PLCB2,PLCB3,PLCB4,PLCD3,PLCH1,PLD4,PRKCG,PRKD3,PTGER2,PTGS1,PTGS2,RALB,RAP2B,RRAS,SHC2
Gustation Pathway	1.95	0.227	2.064	ABCC9,ADCY1,ADCY5,ASIC1,CACNA1A,CACNA1B,CACNA1C,CACNA1D,CACNA1H,CACNA2D1,CACNB2,CACNG4,ENTPD2,FFAR4,GABRA5,GABRB2,GABRE,GLP1R,GPR37,KCNH2,KCNJ12,KCNJ8,KCNN3,KCNN4,KCNQ2,KCNQ3,LIPC,LPL,LRRC8A,P2RX7,P2RY10,P2RY8,PANX1,PLCB2,PRKACA,PRKAR1B,PRKAR2B,SCN1B,SCN2A,SCN2B,SCN5A,SCNN1A,SLC2A4,TAS2R3,TRPM4,TRPM5
Sphingosine-1-phosphate Signaling	4.98	0.333	2.058	ACER2,ADCY1,ADCY5,ASAH1,CASP3,CASP4,GNA12,GNAI1,PDGFA,PDGFB,PDGFC,PDGFRB,PIK3C2B,PIK3CD,PIK3CG,PIK3R2,PIK3R3,PIK3R5,PIK3R6,PLCB1,PLCB2,PLCB3,PLCB4,PLCD3,PLCH1,RAC2,RHOB,RHOBTB1,RHOBTB2,RHOD,RHOF,RHOG,RHOH,RHOJ,RHOQ,RND1,RND3,S1PR1,S1PR3,SMPD1
Glioma Invasiveness Signaling	7.41	0.452	2.043	F2R,HMMR,HRAS,ITGB3,MMP2,MRAS,PIK3C2B,PIK3CD,PIK3CG,PIK3R2,PIK3R3,PIK3R5,PIK3R6,PLAU,PLAUR,RAC2,RALB,RAP2B,RHOB,RHOBTB1,RHOBTB2,RHOD,RHOF,RHOG,RHOH,RHOJ,RHOQ,RND1,RND3,RRAS,TIMP1,TIMP2,TIMP3
MYC Mediated Apoptosis Signaling	2.06	0.32	2	BAX,BBC3,BCL2L1,BCL2L11,CASP3,FASLG,MDM2,MYC,NGFR,PMAIP1,PRKACA,PRKAR1B,PRKAR2B,TNFRSF11B,TNFRSF1A,TNFRSF1B
Toll-like Receptor Signaling	2.04	0.282	2	CD14,FOS,IL18,IL1A,IL33,IRAK2,IRAK3,MAP2K3,MAP2K6,MAP3K14,MAP4K4,MAPK11,NFKBIA,PPARA,RELA,RPS27A,TICAM1,TLR10,TLR4,TLR5,TLR9,TNFAIP3
NF-κB Signaling	0	0.103	1.987	BCL10,BMP2,BMP4,CARD10,CARD11,CD247,CD3D,CD40LG,EGF,EGFR,FGFR1,FGFR3,FLT4,HRAS,IGF1R,IL18,IL1A,IL1R1,IL1R2,IL33,IRAK3,LCK,LTBR,MAP2K6,MAP3K14,MAP4K4,MRAS,NFKBIA,NGFR,NTRK1,NTRK2,NTRK3,PDGFRB,PIK3C2B,PIK3CD,PIK3CG,PIK3R2,PIK3R3,PIK3R5,PIK3R6,PRKACA,RALB,RAP2B,RELA,RRAS,TGFBR2,TGFBR3,TLR10,TLR4,TLR5,TLR9,TNFAIP3,TNFRSF11A,TNFRSF11B,TNFRSF17,TNFRSF1A,TNFRSF1B,TNIP1,ZAP70
Sperm Motility	2.31	0.226	1.964	BLK,BMX,BTK,CACNA1H,DDR2,EGFR,EPHA2,EPHA4,EPHB3,FES,FGFR1,FGFR3,FLT4,GNA12,GNA14,GNAI1,GNAL,GNAO1,GNAZ,GNB4,GNB5,HCK,IGF1R,JAK3,LCK,MAP2K3,MAP2K6,MET,MRAS,NPR1,NTRK1,NTRK2,NTRK3,PDE1B,PDE4C,PDGFRB,PLA2G2A,PLA2G4D,PLA2R1,PLAAT3,PLCB1,PLCB2,PLCB3,PLCB4,PLCD3,PLCH1,PRKACA,PRKAR1B,PRKAR2B,PRKCG,PRKD3,PRKG1,PTK7,RET,ROR1,ROR2,SLC16A10,ZAP70
PFKFB4 Signaling Pathway	1.57	0.292	1.941	CREB3L1,CREB3L4,CREB5,FGF2,HK1,MAP2K3,MAP2K6,PFKM,PRKACA,PRKAR1B,PRKAR2B,TGFB2,TGFB3,TKT
CSDE1 Signaling Pathway	0	0.125	1.89	CCL2,EDC3,FOS,MYC,SDC4,SNAI1,SNAI2
Interferon Signaling	0.372	0.194	1.89	BAX,IFI6,IFIT3,ISG15,MX1,OAS1,RELA
VEGF Family Ligand-Receptor Interactions	1.03	0.226	1.886	FLT4,FOS,HRAS,MRAS,NRP2,PIK3C2B,PIK3CD,PIK3CG,PIK3R2,PIK3R3,PIK3R5,PIK3R6,PLA2G2A,PLA2G4D,PRKCG,PRKD3,RALB,RAP2B,RRAS
Macropinocytosis Signaling	5.83	0.408	1.886	CD14,CSF1,EGF,HGF,HRAS,ITGB2,ITGB3,ITGB4,ITGB5,ITGB6,ITGB7,ITGB8,MET,MRAS,MRC1,PDGFA,PDGFB,PDGFC,PIK3C2B,PIK3CD,PIK3CG,PIK3R2,PIK3R3,PIK3R5,PIK3R6,PRKCG,PRKD3,RAB34,RALB,RAP2B,RRAS
LPS-stimulated MAPK Signaling	2.2	0.282	1.877	CD14,FOS,HRAS,MAP2K3,MAP2K6,MAP3K14,MAPK11,MRAS,NFKBIA,PIK3C2B,PIK3CD,PIK3CG,PIK3R2,PIK3R3,PIK3R5,PIK3R6,PRKCG,PRKD3,RALB,RAP2B,RELA,RRAS,SRF,TLR4
NGF Signaling	0.936	0.208	1.877	BAX,CREB3L1,CREB3L4,CREB5,HRAS,MAP3K14,MAP3K6,MRAS,NGFR,NTRK1,PIK3C2B,PIK3CD,PIK3CG,PIK3R2,PIK3R3,PIK3R5,PIK3R6,RALB,RAP2B,RELA,RHOG,RPS6KA2,RRAS,SHC2,SMPD1
Immunogenic Cell Death Signaling Pathway	0.291	0.167	1.807	ANXA1,BAX,CASP3,CXCL10,HSP90B1,LRP1,NGFR,NLRP3,P2RX7,PANX1,PYCARD,TLR4,TNFRSF11B,TNFRSF1A,TNFRSF1B
Amyotrophic Lateral Sclerosis Signaling	3.84	0.31	1.8	BAX,BCL2L1,BIRC3,CACNA1A,CACNA1B,CACNA1C,CACNA1D,CACNA2D1,CACNB2,CACNG4,CAPN2,CAPN8,CAPNS1,CASP3,CAT,CCS,GDNF,GLUL,GPX1,GRID1,GRIK2,GRIN1,HECW1,NEFL,NEFM,NOS1,PDGFC,PIK3C2B,PIK3CD,PIK3CG,PIK3R2,PIK3R3,PIK3R5,PIK3R6,PRPH,SLC1A2
Acute Myeloid Leukemia Signaling	2.12	0.275	1.789	CCND1,EIF4EBP1,FLT3,HRAS,IDH1,IDH3B,IDH3G,MAP2K3,MAP2K6,MRAS,MYC,PIK3C2B,PIK3CD,PIK3CG,PIK3R2,PIK3R3,PIK3R5,PIK3R6,RALB,RAP2B,RELA,RRAS,TCF7,TCF7L1,TCF7L2
TGF-β Signaling	1.87	0.26	1.789	ACVR1C,BMP2,BMP4,BMP7,FOS,HRAS,INHBB,MAP2K3,MAP2K6,MAP4K1,MAPK11,MRAS,PMEPA1,RALB,RAP2B,RRAS,RUNX2,SERPINE1,SKI,SMAD9,TGFB2,TGFB3,TGFBR2,TGIF1,ZNF423
CXCR4 Signaling	3.77	0.28	1.715	ADCY1,ADCY5,BCAR1,EGR1,ELMO3,FOS,GNA12,GNA14,GNAI1,GNAL,GNAO1,GNAZ,GNB4,GNB5,HRAS,MRAS,MYL9,PAK3,PIK3C2B,PIK3CD,PIK3CG,PIK3R2,PIK3R3,PIK3R5,PIK3R6,PLCB1,PLCB2,PLCB3,PLCB4,PRKCG,PRKD3,PXN,RAC2,RALB,RAP2B,RHOB,RHOBTB1,RHOBTB2,RHOD,RHOF,RHOG,RHOH,RHOJ,RHOQ,RND1,RND3,RRAS
ERB2-ERBB3 Signaling	1.42	0.262	1.698	CCND1,ETV4,HRAS,JAK3,MRAS,MYC,NRG1,PIK3C2B,PIK3CD,PIK3CG,PIK3R2,PIK3R3,PIK3R5,PIK3R6,RALB,RAP2B,RRAS
Senescence Pathway	3.72	0.244	1.698	ACVR1C,ATF3,ATR,CACNA1A,CACNA1B,CACNA1C,CACNA1D,CACNA2D1,CACNB2,CACNG4,CAPN2,CAPN8,CAPNS1,CAT,CBX7,CCNB1,CCNB2,CCND1,CCNE2,CDC25A,CDC25C,CDK1,CDK6,CDKN1A,CEBPB,CHEK1,CHEK2,DLAT,E2F2,E2F3,E2F8,EIF4EBP1,EZH2,FOXO3,GADD45A,GADD45G,GATA4,HRAS,IL1A,MAP2K3,MAP2K6,MAPK4,MDM2,MRAS,NFATC4,PCGF2,PDHA1,PDHB,PIK3C2B,PIK3CD,PIK3CG,PIK3R2,PIK3R3,PIK3R5,PIK3R6,PPM1L,PPP2R2B,PPP2R2C,RAD50,RALB,RAP2B,RASSF5,RBL1,…
Dendritic Cell Maturation	0	0.0789	1.677	CD1C,CD1D,CD247,CD3D,CD40LG,COL18A1,CREB3L1,CREB3L4,CREB5,DDR2,FCGR1A,FSCN1,HLA-E,ICAM1,IL15,IL18,IL1A,IL33,IRF8,JCHAIN,LEPR,LTB,LTBR,MAP3K14,MAPK11,NFKBIA,NGFR,PIK3C2B,PIK3CD,PIK3CG,PIK3R2,PIK3R3,PIK3R5,PIK3R6,PLCB1,PLCB2,PLCB3,PLCB4,PLCD3,PLCH1,RELA,TLR4,TLR9,TNFRSF11B,TNFRSF1A,TNFRSF1B,TREM2
Thrombin Signaling	4.43	0.271	1.677	ADCY1,ADCY5,ARHGEF1,ARHGEF10,ARHGEF10L,ARHGEF17,ARHGEF25,ARHGEF3,ARHGEF39,CAMK2A,EGF,EGFR,F2,F2R,F2RL3,GATA4,GNA12,GNA14,GNAI1,GNAL,GNAO1,GNAZ,GNB4,GNB5,HRAS,MAPK11,MRAS,MYL9,MYLK,PIK3C2B,PIK3CD,PIK3CG,PIK3R2,PIK3R3,PIK3R5,PIK3R6,PLCB1,PLCB2,PLCB3,PLCB4,PLCD3,PLCH1,PPP1R12B,PRKCG,PRKD3,RAC2,RALB,RAP2B,RELA,RHOB,RHOBTB1,RHOBTB2,RHOD,RHOF,RHOG,RHOH,RHOJ,RHOQ,RND1,RND3,RRAS
Synaptic Long Term Potentiation	1.65	0.235	1.671	ADCY1,CACNA1C,CAMK2A,CREB3L1,CREB3L4,CREB5,GNA14,GRIN1,GRM7,HRAS,MRAS,PLCB1,PLCB2,PLCB3,PLCB4,PLCD3,PLCH1,PPP1R11,PPP1R14C,PPP1R1A,PPP1R3C,PPP1R3D,PRKACA,PRKAR1B,PRKAR2B,PRKCG,PRKD3,RALB,RAP2B,RAPGEF3,RRAS
p53 Signaling	6	0.378	1.671	ATR,BAX,BBC3,BCL2L1,BRCA1,CCND1,CDKN1A,CHEK1,CHEK2,DRAM1,GADD45A,GADD45G,GNL3,JMY,MDM2,MDM4,PERP,PIDD1,PIK3C2B,PIK3CD,PIK3CG,PIK3R2,PIK3R3,PIK3R5,PIK3R6,PMAIP1,RRM2B,SERPINB5,SERPINE2,SFN,SNAI2,THBS1,TNFRSF10B,TOPBP1,TP53INP1,TRIM29,WT1
MSP-RON Signaling In Macrophages Pathway	1.96	0.252	1.671	CREB3L1,CREB3L4,CREB5,ETV3,FOS,HRAS,ITGB2,KLK1,KLK10,KLK11,KLK3,KLK4,KLK8,MRAS,NOS2,PIK3C2B,PIK3CD,PIK3CG,PIK3R2,PIK3R3,PIK3R5,PIK3R6,PTGS2,RALB,RAP2B,RELA,RRAS,SOCS3,ST14,TLR4
CD27 Signaling in Lymphocytes	0.44	0.193	1.667	BCL2L1,CASP3,CD70,CYC1,FOS,MAP2K3,MAP2K6,MAP3K14,MAP3K6,NFKBIA,RELA
PAK Signaling	3.77	0.308	1.633	ARHGAP10,CASP3,DSCAM,EPHB3,HRAS,ITGA4,ITGA6,ITGA7,ITGA8,ITGAL,ITGB2,ITGB3,ITGB4,ITGB5,ITGB6,ITGB7,ITGB8,MRAS,MYL9,MYLK,PAK3,PDGFA,PDGFB,PDGFC,PDGFRB,PIK3C2B,PIK3CD,PIK3CG,PIK3R2,PIK3R3,PIK3R5,PIK3R6,PXN,RALB,RAP2B,RRAS
Role of WNT/GSK-3β Signaling in the Pathogenesis of Influenza	0	0.128	1.633	APC2,CSNK1E,FZD10,FZD4,FZD8,TCF7,TCF7L1,TCF7L2,WNT2B,WNT5A
Dopamine Receptor Signaling	0.611	0.2	1.633	ADCY1,ADCY5,MAOA,NCS1,PPM1L,PPP1R11,PPP1R14C,PPP1R3C,PPP1R3D,PPP2R2B,PPP2R2C,PRKACA,PRKAR1B,PRKAR2B,SLC18A1,SPR
P2Y Purigenic Receptor Signaling Pathway	2.52	0.263	1.616	ADCY1,ADCY5,CREB3L1,CREB3L4,CREB5,FOS,GNAI1,GNB4,GNB5,HRAS,ITGB3,MRAS,MYC,PIK3C2B,PIK3CD,PIK3CG,PIK3R2,PIK3R3,PIK3R5,PIK3R6,PLCB1,PLCB2,PLCB3,PLCB4,PLCD3,PLCH1,PRKACA,PRKAR1B,PRKAR2B,PRKCG,PRKD3,RALB,RAP2B,RELA,RRAS
Role Of Osteoblasts In Rheumatoid Arthritis Signaling Pathway	4.72	0.27	1.612	ACVRL1,APC2,BMP2,BMP4,BMP7,CD40LG,CD70,CSNK1E,CTSA,CTSB,CTSF,CTSL,CTSV,DKK1,FASLG,FRZB,FZD10,FZD4,FZD8,IGF1R,IL15,IL18,IL1A,IL33,IL5,JAK3,LIF,LRP1,LRP5,LTB,MMP1,MMP11,MMP14,MMP15,MMP19,MMP2,MMP24,MMP25,MMP28,MMP3,MMP7,PDGFC,PIK3C2B,PIK3CD,PIK3CG,PIK3R2,PIK3R3,PIK3R5,PIK3R6,PTGS2,RUNX2,SFRP1,SFRP2,SFRP5,SMAD9,TCF7,TCF7L1,TCF7L2,TGFB2,TGFB3,TNFRSF11B,TNFSF15,TNFSF8,WIF1,WNT2B,WNT5A
Chronic Myeloid Leukemia Signaling	2.91	0.234	1.612	AURKA,AURKB,BCL2L1,BCL2L11,BLK,CCND1,CDK6,CDKN1A,E2F2,E2F3,E2F8,FOS,FOXM1,FOXO3,FZD10,FZD4,FZD8,GLI1,GLI2,GLI3,GLIS2,HCK,HRAS,HSP90B1,IRF8,KLF4,MDM2,MECOM,MRAS,MYC,NFATC4,NOTCH3,PAX5,PIK3C2B,PIK3CD,PIK3CG,PIK3R2,PIK3R3,PIK3R5,PIK3R6,PLCB1,PLCB2,PLCB3,PLCB4,PLCD3,PLCH1,PTPN13,RAC2,RALB,RAP2B,RBL1,RELA,RRAS,SKP2,SPP1,SPRED1,TCF7,TCF7L1,TCF7L2,TGFB2,TGFB3,TGFBR2,ULK1,WNT2B,WNT5A
NRF2-mediated Oxidative Stress Response	1.17	0.198	1.606	ACTC1,AKR1A1,AOX1,CAT,CYP1A1,CYP2B6,CYP2U1,CYP4A11,DNAJB7,DNAJC1,DNAJC18,DNAJC6,DNAJC9,ENC1,FKBP5,FOS,FOSL1,GPX2,GSTM3,GSTZ1,HRAS,HSP90B1,HSPB8,JUNB,MAFF,MAFK,MAP2K3,MAP2K6,MGST1,MGST2,MGST3,MRAS,PIK3C2B,PIK3CD,PIK3CG,PIK3R2,PIK3R3,PIK3R5,PIK3R6,PRKCG,PRKD3,RALB,RAP2B,RRAS,SOD2,SOD3,SQSTM1
Prolactin Signaling	1.68	0.253	1.606	ABCC9,CEBPB,FOS,HRAS,IRS1,KCNJ8,KCNMA1,KCNMB1,MRAS,MYC,PIK3C2B,PIK3CD,PIK3CG,PIK3R2,PIK3R3,PIK3R5,PIK3R6,PRKCG,PRKD3,RALB,RAP2B,RRAS,SOCS3,TCF7
CNTF Signaling	1.05	0.246	1.604	CNTFR,HRAS,MRAS,PIK3C2B,PIK3CD,PIK3CG,PIK3R2,PIK3R3,PIK3R5,PIK3R6,RALB,RAP2B,RPS6KA2,RRAS
Role of MAPK Signaling in Inhibiting the Pathogenesis of Influenza	0.362	0.177	1.604	BAX,CASP3,CCL2,CXCL10,MAP2K3,MAP2K6,MAPK11,NFKBIA,PLA2G2A,PLA2G4D,PLA2R1,PLAAT3,PTGS2,TLR4
RHOA Signaling	1.76	0.242	1.569	ACTC1,ANLN,ARHGAP4,ARHGAP6,ARHGAP9,ARHGEF1,BAIAP2,CDC42EP1,CDC42EP3,CIT,DLC1,GNA12,IGF1R,LPAR1,LPAR2,MYL9,MYLK,NRP2,PFN2,PIP5K1C,PLXNA1,PPP1R12B,RDX,RHPN2,RND3,RTKN,SEPTIN10,SEPTIN5,SEPTIN9,WASF1
IL-15 Signaling	0	0.0398	1.528	BCL2L1,HRAS,IL15,IL2RG,IL5RA,JAK3,LCK,MAPK11,MRAS,MYC,PIK3C2B,PIK3CD,PIK3CG,PIK3R2,PIK3R3,PIK3R5,PIK3R6,RALB,RAP2B,RELA,RRAS
FGF Signaling	1.87	0.267	1.528	CREB3L1,CREB3L4,CREB5,FGF1,FGF13,FGF2,FGF5,FGF9,FGFR1,FGFR3,HGF,HRAS,MAP2K3,MAP2K6,MAPK11,MET,PIK3C2B,PIK3CD,PIK3CG,PIK3R2,PIK3R3,PIK3R5,PIK3R6
Reelin Signaling in Neurons	2.78	0.268	1.512	APBB1,APOE,APP,ARHGEF1,ARHGEF10,ARHGEF10L,ARHGEF17,ARHGEF25,ARHGEF3,ARHGEF39,BLK,CAMK2A,CDH2,CNR1,DNAH1,DNAH10,DNAH3,GRIN1,HCK,LCK,LRP8,MAP1B,MAP2K3,MAP2K6,MAP4K1,MAPK8IP1,MAPK8IP2,MAPT,PIK3C2B,PIK3CD,PIK3CG,PIK3R2,PIK3R3,PIK3R5,PIK3R6,VLDLR,WASF1
Corticotropin Releasing Hormone Signaling	1.33	0.217	1.512	ADCY1,ADCY5,CACNA1A,CACNA1B,CACNA1C,CACNA1D,CACNA1H,CACNA2D1,CACNB2,CACNG4,CNR1,CREB3L1,CREB3L4,CREB5,FASLG,FOS,GLI1,GLI2,GLI3,GNAI1,GNAO1,MAPK11,NOS1,NOS2,NPR1,NPR2,NPR3,PRKACA,PRKAR1B,PRKAR2B,PRKCG,PRKD3,PTGS2
Apelin Endothelial Signaling Pathway	1.9	0.241	1.512	ADCY1,ADCY5,ANGPT1,CCL2,FOS,GNA12,GNA14,GNAI1,GNAL,GNAO1,GNAZ,GNB4,GNB5,HRAS,ICAM1,KLF2,MRAS,PIK3C2B,PIK3CD,PIK3CG,PIK3R2,PIK3R3,PIK3R5,PIK3R6,PLCB1,PLCB2,PLCB3,PLCB4,PRKCG,PRKD3,RALB,RAP2B,RELA,RRAS
IL-3 Signaling	0.633	0.203	1.5	FOS,HRAS,INPP5D,MRAS,PIK3C2B,PIK3CD,PIK3CG,PIK3R2,PIK3R3,PIK3R5,PIK3R6,PRKCG,PRKD3,RALB,RAP2B,RRAS
Thrombopoietin Signaling	1.26	0.254	1.5	FOS,HRAS,MRAS,MYC,PIK3C2B,PIK3CD,PIK3CG,PIK3R2,PIK3R3,PIK3R5,PIK3R6,PRKCG,PRKD3,RALB,RAP2B,RRAS
Renal Cell Carcinoma Signaling	1.24	0.241	1.5	FH,FOS,HGF,HRAS,MET,MRAS,PAK3,PDGFB,PIK3C2B,PIK3CD,PIK3CG,PIK3R2,PIK3R3,PIK3R5,PIK3R6,RALB,RAP2B,RPS27A,RRAS
WNT/Ca+ pathway	1.37	0.258	1.5	CAMK2A,CREB3L1,CREB3L4,CREB5,FZD10,FZD4,FZD8,NFATC4,PLCB1,PLCB2,PLCB3,PLCB4,PLCD3,PLCH1,RELA,ROR1,WNT5A
IL-15 Production	1.8	0.244	1.461	BLK,BMX,BTK,DDR2,EGFR,EPHA2,EPHA4,EPHB3,FES,FGFR1,FGFR3,FLT4,HCK,IGF1R,IL15,JAK3,LCK,MAP2K3,MAP2K6,MET,NTRK1,NTRK2,NTRK3,PDGFRB,PTK7,RELA,RET,ROR1,ROR2,ZAP70
HGF Signaling	2.58	0.265	1.46	CCND1,CDKN1A,FOS,HGF,HRAS,ITGA4,ITGA6,ITGA7,ITGA8,ITGAL,ITGB2,ITGB3,ITGB4,ITGB5,ITGB6,ITGB7,ITGB8,MAP3K14,MAP3K6,MET,MRAS,PIK3C2B,PIK3CD,PIK3CG,PIK3R2,PIK3R3,PIK3R5,PIK3R6,PRKCG,PRKD3,PTGS2,PXN,RALB,RAP2B,RRAS
ERBB Signaling	1.78	0.258	1.46	AREG,EGF,EGFR,FOS,HBEGF,HRAS,MAP2K3,MAP2K6,MAPK11,MRAS,NRG1,PAK3,PIK3C2B,PIK3CD,PIK3CG,PIK3R2,PIK3R3,PIK3R5,PIK3R6,PRKCG,PRKD3,RALB,RAP2B,RRAS
Gαq Signaling	2.91	0.259	1.414	ADRA1A,AGTR1,ARHGEF25,BTK,GNA12,GNA14,GNAI1,GNAL,GNAO1,GNAZ,GNB4,GNB5,HTR2B,MRAS,NFATC4,NFKBIA,PIK3C2B,PIK3CD,PIK3CG,PIK3R2,PIK3R3,PIK3R5,PIK3R6,PLCB1,PLCB2,PLCB3,PLCB4,PLD4,PRKCG,PRKD3,RAC2,RELA,RGS16,RHOB,RHOBTB1,RHOBTB2,RHOD,RHOF,RHOG,RHOH,RHOJ,RHOQ,RND1,RND3
Cell Cycle: G2/M DNA Damage Checkpoint Regulation	3.72	0.4	1.414	ATR,AURKA,BORA,BRCA1,CCNB1,CCNB2,CDC25C,CDK1,CDKN1A,CHEK1,CHEK2,CKS2,GADD45A,MDM2,MDM4,PKMYT1,SFN,SKP2,TOP2A,YWHAQ
Ribonucleotide Reductase Signaling Pathway	2.2	0.241	1.406	ATR,CASP3,CCND1,CDC25A,CDH3,CDK1,CDK6,CDKN1A,CHEK1,CREB3L1,CREB3L4,CREB5,E2F2,E2F3,E2F8,EGFR,EIF4EBP1,FOS,FOXM1,FOXO3,HGF,MAPK11,MET,MMP2,MYC,PARP12,PIK3C2B,PIK3CD,PIK3CG,PIK3R2,PIK3R3,PIK3R5,PIK3R6,RRM1,RRM2B,SKP2,SMARCD3,SNAI1,SNAI2,TBRG4,THBS1
PEDF Signaling	3.26	0.321	1.4	ARHGAP22,BCL2L1,FASLG,GDNF,HNF1B,HRAS,MAPK11,MRAS,NFKBIA,PIK3C2B,PIK3CD,PIK3CG,PIK3R2,PIK3R3,PIK3R5,PIK3R6,RALB,RAP2B,RELA,RRAS,SERPINF1,SOD2,SRF,TCF7,TCF7L1,TCF7L2,ZEB1
PXR/RXR Activation	0.548	0.2	1.387	ABCB11,ABCB9,ABCC3,ALDH1A1,CYP2B6,G6PC1,NR0B2,PPARA,PPARGC1A,PRKACA,PRKAR1B,PRKAR2B,RELA
Agrin Interactions at Neuromuscular Junction	0.983	0.232	1.387	ACTC1,AGRN,EGFR,HRAS,ITGA4,LAMA2,LAMB1,LAMC1,MRAS,NRG1,PAK3,PXN,RAC2,RALB,RAP2B,RRAS
Systemic Lupus Erythematosus In T Cell Signaling Pathway	0	0.0886	1.361	BCL6,CASP3,CASP4,CD247,CD28,CD3D,CD40LG,CD70,CREB3L1,CREB3L4,CREB5,DNMT1,FASLG,FOS,GADD45A,GNA12,GNAI1,HLA-E,HRAS,ICOS,IRF4,ITGAL,LAT,LEPR,MAP2K3,MAP2K6,MRAS,NOS1,NOS2,PIK3C2B,PIK3CD,PIK3CG,PIK3R2,PIK3R3,PIK3R5,PIK3R6,PPM1L,PPP2R2B,PPP2R2C,RAC2,RALB,RAP2B,RDX,RHOB,RHOBTB1,RHOBTB2,RHOD,RHOF,RHOG,RHOH,RHOJ,RHOQ,RND1,RND3,RRAS,S1PR3,VAV1
CCR5 Signaling in Macrophages	0	0.0481	1.342	CACNA1A,CACNA1B,CACNA1C,CACNA1D,CACNA1H,CACNA2D1,CACNB2,CACNG4,CD247,CD3D,FASLG,FOS,GNA12,GNA14,GNAI1,GNAL,GNAO1,GNAZ,GNB4,GNB5,MAPK11,MRAS,PRKCG,PRKD3
RAC Signaling	2.06	0.248	1.342	ABI2,ANK1,BAIAP2,HRAS,IQGAP3,ITGA4,ITGA6,ITGA7,ITGA8,ITGAL,ITGB2,ITGB3,ITGB4,ITGB5,ITGB6,ITGB7,ITGB8,MRAS,NCF1,PAK3,PIK3C2B,PIK3CD,PIK3CG,PIK3R2,PIK3R3,PIK3R5,PIK3R6,PIP5K1C,RAC2,RALB,RAP2B,RELA,RRAS,WASF1
Role of IL-17F in Allergic Inflammatory Airway Diseases	0	0.149	1.342	CCL2,CREB3L1,CREB3L4,CREB5,CXCL10,RELA,RPS6KA2
GADD45 Signaling	2.72	0.333	1.342	ACVR1C,ATR,BRCA1,CCNB1,CCND1,CCNE2,CDK1,CDKN1A,FOXO3,GADD45A,GADD45G,MAP2K3,MAP2K6,MAPK11,MYC,RELA,TGFB2,TGFB3,TGFBR2,WT1
Prostanoid Biosynthesis	1.56	0.5	1.342	HPGDS,PTGDS,PTGIS,PTGS1,PTGS2
Chondroitin Sulfate Degradation (Metazoa)	0.818	0.312	1.342	CEMIP,CEMIP2,GM2A,HEXD,HYAL1
Triacylglycerol Degradation	0	0.0847	1.342	LIPC,LPL,PLA1A,PNLIPRP2,RPE65
Dermatan Sulfate Degradation (Metazoa)	0.74	0.294	1.342	CEMIP,CEMIP2,GM2A,HEXD,HYAL1
Neurotrophin/TRK Signaling	3.01	0.321	1.342	CREB3L1,CREB3L4,CREB5,FOS,HRAS,KLK3,MAP2K3,MAP2K6,MRAS,NGFR,NTRK1,NTRK2,NTRK3,PIK3C2B,PIK3CD,PIK3CG,PIK3R2,PIK3R3,PIK3R5,PIK3R6,RALB,RAP2B,RRAS,SORCS1,SPRY1
Glutamate Receptor Signaling	0.889	0.227	1.342	GLS,GLUL,GNB4,GNB5,GRID1,GRIK2,GRIN1,GRM7,HOMER1,HOMER3,SLC17A7,SLC1A1,SLC1A2,SLC1A3,SLC1A4
Insulin Receptor Signaling	1.36	0.221	1.3	ASIC1,EIF2B3,EIF4EBP1,FOXO3,HRAS,INPP5D,INPP5F,INPP5J,IRS1,MRAS,PIK3C2B,PIK3CD,PIK3CG,PIK3R2,PIK3R3,PIK3R5,PIK3R6,PPP1R11,PPP1R14C,PPP1R3C,PPP1R3D,PRKACA,PRKAR1B,PRKAR2B,RALB,RAP2B,RHOQ,RRAS,SCNN1A,SLC2A4,SOCS3
Melanoma Signaling	2.06	0.32	1.291	CCND1,CDKN1A,HRAS,MDM2,MITF,MRAS,PIK3C2B,PIK3CD,PIK3CG,PIK3R2,PIK3R3,PIK3R5,PIK3R6,RALB,RAP2B,RRAS
Endometrial Cancer Signaling	1.42	0.267	1.291	APC2,CCND1,FOXO3,HRAS,MRAS,MYC,PIK3C2B,PIK3CD,PIK3CG,PIK3R2,PIK3R3,PIK3R5,PIK3R6,RALB,RAP2B,RRAS
ERBB4 Signaling	1.03	0.235	1.291	HRAS,MRAS,NRG1,PIK3C2B,PIK3CD,PIK3CG,PIK3R2,PIK3R3,PIK3R5,PIK3R6,PRKCG,PRKD3,RALB,RAP2B,RRAS,YAP1
Nitric Oxide Signaling in the Cardiovascular System	1.71	0.242	1.279	ARG2,BDKRB2,CACNA1A,CACNA1B,CACNA1C,CACNA1D,CACNA2D1,CACNB2,CACNG4,CAV1,FLT4,HSP90B1,NPR1,NPR2,PDE1B,PDGFC,PIK3C2B,PIK3CD,PIK3CG,PIK3R2,PIK3R3,PIK3R5,PIK3R6,PRKACA,PRKAR1B,PRKAR2B,PRKCG,PRKD3,PRKG1
Basal Cell Carcinoma Signaling	1.84	0.278	1.265	APC2,BMP1,BMP2,BMP4,BMP7,BMP8A,BMP8B,FZD10,FZD4,FZD8,GLI1,GLI2,GLI3,GLIS2,HHIP,TCF7,TCF7L1,TCF7L2,WNT2B,WNT5A
mTOR Signaling	2.77	0.243	1.257	DDIT4,EIF4EBP1,HRAS,IRS1,MRAS,PDGFC,PIK3C2B,PIK3CD,PIK3CG,PIK3R2,PIK3R3,PIK3R5,PIK3R6,PLD4,PPM1L,PPP2R2B,PPP2R2C,PRKCG,PRKD3,PRR5L,RAC2,RALB,RAP2B,RHOB,RHOBTB1,RHOBTB2,RHOD,RHOF,RHOG,RHOH,RHOJ,RHOQ,RND1,RND3,RPS12,RPS13,RPS14,RPS18,RPS2,RPS20,RPS23,RPS25,RPS26,RPS27A,RPS27L,RPS29,RPS6,RPS6KA2,RPS8,RPSA,RRAS,ULK1
PDGF Signaling	2.07	0.276	1.225	CAV1,FOS,HRAS,INPP5D,INPP5F,INPP5J,JAK3,MRAS,MYC,PDGFA,PDGFB,PDGFC,PDGFRB,PIK3C2B,PIK3CD,PIK3CG,PIK3R2,PIK3R3,PIK3R5,PIK3R6,RALB,RAP2B,RRAS,SRF
AMPK Signaling	2.28	0.227	1.183	ADIPOQ,ADRA1A,ADRA2A,ADRA2B,AK1,AK2,AK9,CCNA2,CCND1,CDKN1A,CHRNA3,CHRNA7,CHRNB4,CKM,CPT1C,CREB3L1,CREB3L4,CREB5,EIF4EBP1,FOXO3,GNA12,GNA14,GNAI1,GNAL,GNAO1,GNAZ,GNB4,GNB5,HMGCR,IRS1,MAP2K3,MAPK11,MRAS,PFKFB1,PFKFB2,PFKM,PIK3C2B,PIK3CD,PIK3CG,PIK3R2,PIK3R3,PIK3R5,PIK3R6,PPARGC1A,PPAT,PPM1L,PPP2R2B,PPP2R2C,PRKACA,PRKAR1B,PRKAR2B,RAB39A,SLC2A4,SMARCD3,ULK1
Complement System	3.97	0.459	1.155	C1QA,C1QB,C1QC,C1S,C3,C3AR1,C5,C5AR1,C7,C8G,CD55,CFD,CFH,CR1,CR2,ITGB2,SERPING1
Paxillin Signaling	2.91	0.29	1.147	ACTC1,ACTN1,BCAR1,HRAS,ITGA4,ITGA6,ITGA7,ITGA8,ITGAL,ITGB2,ITGB3,ITGB4,ITGB5,ITGB6,ITGB7,ITGB8,MAPK11,MRAS,PAK3,PARVA,PIK3C2B,PIK3CD,PIK3CG,PIK3R2,PIK3R3,PIK3R5,PIK3R6,PXN,RALB,RAP2B,RRAS
JAK/STAT Signaling	1.11	0.232	1.147	BCL2L1,CDKN1A,CEBPB,FOS,HRAS,JAK3,MRAS,PIK3C2B,PIK3CD,PIK3CG,PIK3R2,PIK3R3,PIK3R5,PIK3R6,RALB,RAP2B,RELA,RRAS,SOCS3
D-myo-inositol (1,4,5,6)-Tetrakisphosphate Biosynthesis	1.87	0.229	1.134	ATP1A1,CDC25A,CDC25C,DUSP1,DUSP10,DUSP14,DUSP4,DUSP5,DUSP6,DUSP8,EPHX2,EYA4,G6PC1,G6PC3,INPP5D,INPP5F,NUDT11,NUDT4,NUDT5,PALD1,PLPP7,PPFIA3,PPFIA4,PPIP5K1,PPM1L,PPP1R11,PPP1R12B,PPP1R14C,PPP1R1A,PPP1R3C,PPP1R3D,PPP2R2B,PPP2R2C,PTPN13,PTPN22,PTPN7,PTPRC,PTPRM,PTPRN,SOCS3,STYX
Nicotine Degradation II	0	0.106	1.134	AOX1,CSGALNACT1,CYP1A1,CYP2B6,CYP2U1,FMO2,FMO3
D-myo-inositol (3,4,5,6)-tetrakisphosphate Biosynthesis	1.87	0.229	1.134	ATP1A1,CDC25A,CDC25C,DUSP1,DUSP10,DUSP14,DUSP4,DUSP5,DUSP6,DUSP8,EPHX2,EYA4,G6PC1,G6PC3,INPP5D,INPP5F,NUDT11,NUDT4,NUDT5,PALD1,PLPP7,PPFIA3,PPFIA4,PPIP5K1,PPM1L,PPP1R11,PPP1R12B,PPP1R14C,PPP1R1A,PPP1R3C,PPP1R3D,PPP2R2B,PPP2R2C,PTPN13,PTPN22,PTPN7,PTPRC,PTPRM,PTPRN,SOCS3,STYX
Pyrimidine Ribonucleotides Interconversion	0.314	0.184	1.134	AK1,AK9,CMPK2,ENTPD2,ENTPD3,ENTPD6,NUDT5
Fatty Acid α-oxidation	1.18	0.333	1.134	ALDH1A1,ALDH1A2,ALDH1A3,ALDH1B1,ALDH4A1,ALOXE3,PTGS2
GPCR-Mediated Nutrient Sensing in Enteroendocrine Cells	1.59	0.237	1.134	ADCY1,ADCY5,CACNA1A,CACNA1B,CACNA1C,CACNA1D,CACNA1H,CACNA2D1,CACNB2,CACNG4,FFAR4,GIP,GNA14,GNAI1,PLCB1,PLCB2,PLCB3,PLCB4,PLCD3,PLCH1,PRKACA,PRKAR1B,PRKAR2B,PRKCG,PRKD3,PYY,RAPGEF4,TRPM5
Dopamine-DARPP32 Feedback in cAMP Signaling	1.47	0.215	1.095	ADCY1,ADCY5,CACNA1A,CACNA1B,CACNA1C,CACNA1D,CACNA2D1,CACNB2,CACNG4,CREB3L1,CREB3L4,CREB5,CSNK1E,GNAI1,GRIN1,KCNJ12,KCNJ2,KCNJ3,KCNJ6,KCNJ8,NOS1,PLCB1,PLCB2,PLCB3,PLCB4,PLCD3,PLCH1,PPM1L,PPP1R11,PPP1R14C,PPP1R3C,PPP1R3D,PPP2R2B,PPP2R2C,PRKACA,PRKAR1B,PRKAR2B,PRKCG,PRKD3,PRKG1
Antiproliferative Role of Somatostatin Receptor 2	1.33	0.247	1.069	CDKN1A,GNB4,GNB5,HRAS,MRAS,NOS1,NPR1,NPR2,NPR3,PIK3C2B,PIK3CD,PIK3CG,PIK3R2,PIK3R3,PIK3R5,PIK3R6,RALB,RAP2B,RRAS
Phospholipase C Signaling	0	0.0607	1.067	ADCY1,ADCY5,ARHGEF1,ARHGEF10,ARHGEF17,ARHGEF3,BLNK,BTK,CD247,CD3D,CD79A,CD79B,CREB3L1,CREB3L4,CREB5,GNB4,GNB5,HRAS,ITGA4,ITGA6,ITGA7,ITGA8,ITGAL,ITGB2,ITGB3,ITGB4,ITGB5,ITGB6,ITGB7,ITGB8,JCHAIN,LAT,LCK,MARCKS,MRAS,MYL9,NFATC4,PEBP1,PLA2G2A,PLA2G4D,PLCB1,PLCB2,PLCB3,PLCB4,PLCD3,PLD4,PPP1R12B,PRKCG,PRKD3,RAC2,RALB,RAP2B,RAPGEF3,RELA,RHOB,RHOBTB1,RHOBTB2,RHOD,RHOF,RHOG,RHOH,RHOJ,RHOQ,RND1,RND3,RRAS,…
IL-13 Signaling Pathway	0.73	0.198	1.043	BCL2L1,BLK,CHI3L1,DUSP1,FOSL2,HBEGF,HCK,IL33,IL4R,LCK,MAOA,MAPK11,PDGFA,PIK3C2B,PIK3CD,PIK3CG,PIK3R2,PIK3R3,PIK3R5,PIK3R6,SOCS3,TGFB2,TGFB3
G Protein Signaling Mediated by Tubby	0	0.0534	1.043	CD247,CD3D,FYB1,GNA12,GNA14,GNAI1,GNAL,GNAO1,GNAZ,GNB4,GNB5,IFT43,LAT,LCK,MRAS,MYC,PLCB1,PLCB2,PLCB3,PLCB4,THRA,THRB,TUB,VAV1,VAV3
Production of Nitric Oxide and Reactive Oxygen Species in Macrophages	3.84	0.272	1.021	ALB,APOC1,APOE,ARG2,CAT,CLU,FOS,IRF8,JAK3,MAP3K14,MAP3K6,MAPK11,NCF1,NFKBIA,NGFR,NOS2,PIK3C2B,PIK3CD,PIK3CG,PIK3R2,PIK3R3,PIK3R5,PIK3R6,PPARA,PPM1L,PPP1R11,PPP1R14C,PPP1R3C,PPP1R3D,PPP2R2B,PPP2R2C,PRKCG,PRKD3,RAC2,RBP4,RELA,RHOB,RHOBTB1,RHOBTB2,RHOD,RHOF,RHOG,RHOH,RHOJ,RHOQ,RND1,RND3,S100A8,TLR4,TNFRSF11B,TNFRSF1A,TNFRSF1B
Polyamine Regulation in Colon Cancer	0.158	0.153	1	BCL2L11,FOS,MAP2K3,MAP2K6,MYC,SMS,SRM,TCF7L2,TRPC1
Non-Small Cell Lung Cancer Signaling	1.06	0.223	1	CCND1,CDK6,E2F2,E2F3,EGF,EGFR,FOXO3,HRAS,MRAS,PIK3C2B,PIK3CD,PIK3CG,PIK3R2,PIK3R3,PIK3R5,PIK3R6,RALB,RAP2B,RASSF5,RBL1,RRAS
Retinoate Biosynthesis I	0	0.0952	1	ALDH1A1,ALDH1A2,ALDH1A3,DHRS3
Ubiquinol-10 Biosynthesis (Eukaryotic)	0.182	0.161	1	CYP26B1,CYP2B6,CYP46A1,CYP4A11,CYP7B1
Oleate Biosynthesis II (Animals)	0.678	0.308	1	CYB5A,FADS1,FADS2,SCD5
Mitochondrial L-carnitine Shuttle Pathway	0.611	0.263	1	ACSBG1,ACSF2,ACSL3,CPT1C,SLC27A6
3-phosphoinositide Biosynthesis	2.49	0.239	1	ATP1A1,CDC25A,CDC25C,DUSP1,DUSP10,DUSP14,DUSP4,DUSP5,DUSP6,DUSP8,EPHX2,EYA4,G6PC1,G6PC3,INPP5D,INPP5F,NUDT11,NUDT4,NUDT5,PALD1,PIK3C2B,PIK3CD,PIK3CG,PIK3R2,PIK3R3,PIK3R5,PIK3R6,PIP5K1C,PLPP7,PPFIA3,PPFIA4,PPIP5K1,PPM1L,PPP1R11,PPP1R12B,PPP1R14C,PPP1R1A,PPP1R3C,PPP1R3D,PPP2R2B,PPP2R2C,PTPN13,PTPN22,PTPN7,PTPRC,PTPRM,PTPRN,SOCS3,STYX
Histidine Degradation VI	0.259	0.179	1	CYP26B1,CYP2B6,CYP46A1,CYP4A11,CYP7B1
Pregnenolone Biosynthesis	0.291	0.185	1	CYP26B1,CYP2B6,CYP46A1,CYP4A11,CYP7B1
Vitamin-C Transport	0.405	0.217	1	LRRC8A,NXN,SLC23A1,SLC2A4,STOM
Chemokine Signaling	0.745	0.21	1	CAMK2A,CCL13,CCL2,FOS,GNAI1,HRAS,MAPK11,MRAS,PIK3CG,PLCB1,PLCB2,PLCB3,PLCB4,PPP1R12B,RALB,RAP2B,RRAS
Notch Signaling	0.314	0.184	1	DLL1,DTX3,DTX4,FURIN,LFNG,MAML2,NOTCH3
14-3-3-mediated Signaling	2.06	0.252	0.962	BAX,EDC3,FOS,GFAP,HRAS,MAPT,MRAS,PIK3C2B,PIK3CD,PIK3CG,PIK3R2,PIK3R3,PIK3R5,PIK3R6,PLCB1,PLCB2,PLCB3,PLCB4,PLCD3,PLCH1,PRKCG,PRKD3,RALB,RAP2B,RRAS,SFN,SNCA,TNFRSF1A,TUBB4A,TUBB6,YAP1,YWHAQ
Inhibition of ARE-Mediated mRNA Degradation Pathway	0.52	0.179	0.962	CD40LG,CD70,CNOT1,EDC3,EXOSC5,EXOSC8,FASLG,LTB,MAPK11,MAPK4,NGFR,PPM1L,PPP2R2B,PPP2R2C,PRKACA,PRKAR1B,PRKAR2B,PSMA6,PSMB9,SFN,TNFRSF11B,TNFRSF1A,TNFRSF1B,TNFSF15,TNFSF8,YWHAQ,ZFP36,ZFP36L1,ZFP36L2
FLT3 Signaling in Hematopoietic Progenitor Cells	1.34	0.244	0.943	CREB3L1,CREB3L4,CREB5,EIF4EBP1,FLT3,HRAS,INPP5D,MAPK11,MRAS,PIK3C2B,PIK3CD,PIK3CG,PIK3R2,PIK3R3,PIK3R5,PIK3R6,RALB,RAP2B,RPS6KA2,RRAS
GM-CSF Signaling	1.42	0.257	0.943	BCL2A1,BCL2L1,CAMK2A,CCND1,HCK,HRAS,MRAS,PIK3C2B,PIK3CD,PIK3CG,PIK3R2,PIK3R3,PIK3R5,PIK3R6,RACK1,RALB,RAP2B,RRAS
Endocannabinoid Developing Neuron Pathway	3.12	0.283	0.928	ADCY1,ADCY5,BRCA1,CCND1,CNR1,CREB3L1,CREB3L4,CREB5,GNAI1,GNAL,GNAO1,GNB4,GNB5,HRAS,MAP2K3,MAP2K6,MAPK11,MAPK4,MRAS,PAX6,PIK3C2B,PIK3CD,PIK3CG,PIK3R2,PIK3R3,PIK3R5,PIK3R6,PRKACA,PRKAR1B,PRKAR2B,RAC2,RALB,RAP1GAP,RAP2B,RRAS,STMN2
VDR/RXR Activation	1.05	0.231	0.905	CD14,CDKN1A,CEBPB,CST6,CXCL10,GADD45A,IGFBP5,IGFBP6,KLF4,LRP5,PDGFA,PRKCG,PRKD3,RUNX2,SERPINB1,SPP1,TGFB2,WT1
Angiopoietin Signaling	1.38	0.25	0.905	ANGPT1,ANGPTL1,GRB14,HRAS,MRAS,NFKBIA,PAK3,PIK3C2B,PIK3CD,PIK3CG,PIK3R2,PIK3R3,PIK3R5,PIK3R6,RALB,RAP2B,RELA,RRAS,TNIP1
3-phosphoinositide Degradation	1.83	0.225	0.898	ATP1A1,CDC25A,CDC25C,DUSP1,DUSP10,DUSP14,DUSP4,DUSP5,DUSP6,DUSP8,EPHX2,EYA4,G6PC1,G6PC3,INPP5D,INPP5F,INPP5J,NUDT11,NUDT4,NUDT5,PALD1,PIP4P2,PLPP7,PPFIA3,PPFIA4,PPIP5K1,PPM1L,PPP1R11,PPP1R12B,PPP1R14C,PPP1R1A,PPP1R3C,PPP1R3D,PPP2R2B,PPP2R2C,PTPN13,PTPN22,PTPN7,PTPRC,PTPRM,PTPRN,SOCS3,STYX
Systemic Lupus Erythematosus In B Cell Signaling Pathway	0	0.0841	0.896	BCL10,BCL2L1,BCL2L11,BLNK,BTK,CARD11,CCND1,CD19,CD40LG,CD5,CD70,CD72,CD79A,CD79B,FASLG,FOS,FOXO3,HCK,HRAS,IFIT3,IL15,IL18,IL1A,IL33,IL5,INPP5D,INPP5F,INPP5J,ISG15,LCK,LIF,LTB,MAP3K14,MAP4K4,MRAS,MYC,NFATC4,PIK3C2B,PIK3CD,PIK3CG,PIK3R2,PIK3R3,PIK3R5,PIK3R6,PRKCG,PRKD3,RAC2,RALB,RAP2B,RASGRP1,RASGRP2,RELA,RRAS,SHC2,TGFB2,TGFB3,TICAM1,TLR9,TNFSF15,TNFSF8,VAV1
Regulation of Actin-based Motility by Rho	3.59	0.304	0.894	ACTC1,ARHGDIA,BAIAP2,GSN,ITGA4,ITGA6,ITGA7,ITGA8,ITGAL,ITGB2,ITGB3,ITGB4,ITGB5,ITGB6,ITGB7,ITGB8,MYL9,MYLK,PAK3,PFN2,PIP5K1C,PPP1R12B,RAC2,RHOB,RHOBTB1,RHOBTB2,RHOD,RHOF,RHOG,RHOH,RHOJ,RHOQ,RND1,RND3,WASF1
UVA-Induced MAPK Signaling	2.01	0.265	0.894	BCL2L1,CASP3,EGFR,FOS,HRAS,MAPK11,MRAS,PARP12,PIK3C2B,PIK3CD,PIK3CG,PIK3R2,PIK3R3,PIK3R5,PIK3R6,PLCB1,PLCB2,PLCB3,PLCB4,PLCD3,PLCH1,RALB,RAP2B,RPS6KA2,RRAS,SMPD1
Role of Pattern Recognition Receptors in Recognition of Bacteria and Viruses	2.88	0.263	0.853	C1QA,C1QB,C1QC,C3,C3AR1,C5,C5AR1,CD40LG,CD70,CLEC6A,FASLG,IL15,IL18,IL1A,IL33,IL5,LIF,LTB,NLRP3,OAS1,OAS2,OAS3,PIK3C2B,PIK3CD,PIK3CG,PIK3R2,PIK3R3,PIK3R5,PIK3R6,PRKCG,PRKD3,PTX3,RELA,TGFB2,TGFB3,TICAM1,TLR4,TLR5,TLR9,TNFSF15,TNFSF8
NF-κB Activation by Viruses	2.04	0.282	0.853	CR2,CXCR5,HRAS,ITGA6,ITGB3,LCK,MAP3K14,MRAS,NFKBIA,PIK3C2B,PIK3CD,PIK3CG,PIK3R2,PIK3R3,PIK3R5,PIK3R6,PRKCG,PRKD3,RALB,RAP2B,RELA,RRAS
D-myo-inositol-5-phosphate Metabolism	2.71	0.246	0.845	ATP1A1,CDC25A,CDC25C,DUSP1,DUSP10,DUSP14,DUSP4,DUSP5,DUSP6,DUSP8,EPHX2,EYA4,G6PC1,G6PC3,INPP5D,INPP5F,NUDT11,NUDT4,NUDT5,PALD1,PIP4P2,PLCB1,PLCB2,PLCB3,PLCB4,PLCD3,PLCH1,PLPP7,PPFIA3,PPFIA4,PPIP5K1,PPM1L,PPP1R11,PPP1R12B,PPP1R14C,PPP1R1A,PPP1R3C,PPP1R3D,PPP2R2B,PPP2R2C,PTPN13,PTPN22,PTPN7,PTPRC,PTPRM,PTPRN,SOCS3,STYX
TNFR2 Signaling	0.504	0.219	0.816	BIRC3,FOS,MAP3K14,NFKBIA,RELA,TNFAIP3,TNFRSF1B
γ-linolenate Biosynthesis II (Animals)	1.38	0.368	0.816	ACSBG1,ACSF2,ACSL3,CYB5A,FADS1,FADS2,SLC27A6
Pyrimidine Deoxyribonucleotides De Novo Biosynthesis I	0.672	0.261	0.816	AK1,AK9,CMPK2,RRM1,RRM2B,TYMS
Hypoxia Signaling in the Cardiovascular System	0.203	0.158	0.816	CREB3L1,CREB3L4,CREB5,EDN1,HSP90B1,LDHA,MDM2,NFKBIA,SLC2A4,UBE2C,UBE2J1,UBE2T
Actin Cytoskeleton Signaling	4.45	0.266	0.781	ABI2,ACTC1,ACTN1,APC2,ARHGEF1,BAIAP2,BCAR1,CD14,DIAPH3,EGF,F2,F2R,FGF1,FGF13,FGF2,FGF5,FGF9,FLNA,GNA12,GSN,HRAS,IQGAP3,ITGA4,ITGA6,ITGA7,ITGA8,ITGAL,ITGB2,ITGB3,ITGB4,ITGB5,ITGB6,ITGB7,ITGB8,MRAS,MYH10,MYH11,MYL9,MYLK,NCKAP1L,PAK3,PDGFA,PDGFB,PDGFC,PFN2,PIK3C2B,PIK3CD,PIK3CG,PIK3R2,PIK3R3,PIK3R5,PIK3R6,PIP5K1C,PPP1R12B,PXN,RAC2,RALB,RAP2B,RDX,RRAS,SLC9A1,TIAM2,VAV1,VAV3,WASF1
Coagulation System	3.24	0.429	0.775	BDKRB2,F10,F13A1,F2,F2R,F3,F8,FGB,PLAT,PLAU,PLAUR,PROS1,SERPINE1,SERPINF2,TFPI
Role of CHK Proteins in Cell Cycle Checkpoint Control	2.51	0.328	0.775	ATR,BRCA1,CDC25A,CDC25C,CDK1,CDKN1A,CHEK1,CHEK2,E2F2,E2F3,E2F8,PPM1L,PPP2R2B,PPP2R2C,RAD50,RAD9A,RFC3,RFC4,RFC5
Role of NANOG in Mammalian Embryonic Stem Cell Pluripotency	2.2	0.258	0.775	ACVRL1,APC2,BMP1,BMP2,BMP4,BMP7,BMP8A,BMP8B,FOXD3,FZD10,FZD4,FZD8,GATA4,HRAS,JAK3,LIF,MRAS,PIK3C2B,PIK3CD,PIK3CG,PIK3R2,PIK3R3,PIK3R5,PIK3R6,RALB,RAP2B,RIF1,RRAS,SMAD9,TCF7L1,WNT2B,WNT5A
Endocannabinoid Neuronal Synapse Pathway	2	0.242	0.73	ADCY1,ADCY5,CACNA1A,CACNA1B,CACNA1C,CACNA1D,CACNA1H,CACNA2D1,CACNB2,CACNG4,CNR1,DNAH1,DNAH10,DNAH3,GNA14,GNAI1,GNAL,GNAO1,GNB4,GNB5,GRIN1,KCNJ3,KCNJ6,MAPK11,MAPK4,PLCB1,PLCB2,PLCB3,PLCB4,PLCD3,PLCH1,PRKACA,PRKAR1B,PRKAR2B,PTGS2,RIMS1
Crosstalk between Dendritic Cells and Natural Killer Cells	0.788	0.209	0.728	ACTC1,CAMK2A,CD28,CD40LG,CD69,FASLG,FSCN1,HLA-E,IL15,IL18,IL2RG,ITGAL,LTB,LTBR,RELA,TLR4,TLR9,TNFRSF1B,TREM2
IL-2 Signaling	1.59	0.274	0.728	FOS,HRAS,IL2RA,IL2RG,JAK3,LCK,MRAS,PIK3C2B,PIK3CD,PIK3CG,PIK3R2,PIK3R3,PIK3R5,PIK3R6,RALB,RAP2B,RRAS
SPINK1 General Cancer Pathway	1.22	0.246	0.728	EGFR,HRAS,JAK3,MRAS,MT1X,MT2A,PIK3C2B,PIK3CD,PIK3CG,PIK3R2,PIK3R3,PIK3R5,PIK3R6,PRSS2,RALB,RAP2B,RRAS
Pyrimidine Ribonucleotides De Novo Biosynthesis	0.396	0.195	0.707	AK1,AK9,CMPK2,ENTPD2,ENTPD3,ENTPD6,NUDT5,UMPS
Pancreatic Adenocarcinoma Signaling	1.47	0.23	0.688	BCL2L1,BRCA2,CCND1,CCNE2,CDKN1A,E2F2,E2F3,E2F8,EGF,EGFR,HBEGF,JAK3,MDM2,PDGFC,PIK3C2B,PIK3CD,PIK3CG,PIK3R2,PIK3R3,PIK3R5,PIK3R6,PLD4,PTGS2,RAD51,RBL1,RELA,TGFB2,TGFB3,TGFBR2
PI3K Signaling in B Lymphocytes	0	0.0711	0.667	ATF3,BCL10,BLK,BLNK,BTK,C3,CAMK2A,CARD10,CD180,CD19,CD79A,CD79B,CD81,CR2,DAPP1,FOS,FOXO3,HRAS,IL4R,INPP5D,IRS1,MRAS,NFATC4,NFKBIA,PIK3CD,PIK3CG,PIK3R2,PLCB1,PLCB2,PLCB3,PLCB4,PLCD3,PLCH1,PLEKHA4,PTPRC,RALB,RAP2B,RELA,RRAS,TLR4,VAV1,VAV3
CCR3 Signaling in Eosinophils	1.78	0.239	0.655	GNA12,GNA14,GNAI1,GNAL,GNAO1,GNAZ,GNB4,GNB5,HRAS,MAPK11,MRAS,MYLK,PAK3,PIK3C2B,PIK3CD,PIK3CG,PIK3R2,PIK3R3,PIK3R5,PIK3R6,PLA2G2A,PLA2G4D,PLCB1,PLCB2,PLCB3,PLCB4,PPP1R12B,PRKCG,PRKD3,RALB,RAP2B,RRAS
GPCR-Mediated Integration of Enteroendocrine Signaling Exemplified by an L Cell	1.94	0.28	0.655	ADCY1,ADCY5,CHRM2,GAL,GALR1,GIP,GLP1R,GLP2R,GNA14,GNAI1,PLCB1,PLCB2,PLCB3,PLCB4,PLCD3,PLCH1,PRKACA,PRKAR1B,PRKAR2B,PYY,VIP
BEX2 Signaling Pathway	1.59	0.256	0.655	BBC3,BEX2,CCND1,CDH2,CDKN1A,ITGB6,KLK1,KLK3,MAP2,MMP2,NFKBIA,NGFR,PDGFC,PPM1L,PPP2R2B,PPP2R2C,RELA,SPP1,TCF7,TCF7L1,TCF7L2
NOD1/2 Signaling Pathway	1.38	0.212	0.632	ACAP1,BIRC3,CCL2,CD40LG,CD70,CXCL13,DEFA1 (includes others),DEFA5,DEFA6,FASLG,FOS,HSP90B1,IL15,IL18,IL1A,IL33,IL5,LIF,LTB,MAP2K3,MAP2K6,MAP3K14,MAP4K4,MAPK11,NFKBIA,NLRP3,NOS2,PELI3,PYCARD,RELA,SLC15A3,TGFB2,TGFB3,TLR10,TLR4,TLR5,TLR9,TNFAIP3,TNFSF15,TNFSF8
p70S6K Signaling	0	0.0723	0.632	AGT,AGTR1,BTK,CD19,CD79A,CD79B,EGFR,F2,F2R,F2RL1,F2RL3,GNAI1,HRAS,IL2RG,IL4R,IRS1,MAPT,MRAS,PIK3C2B,PIK3CD,PIK3CG,PIK3R2,PIK3R3,PIK3R5,PIK3R6,PLCB1,PLCB2,PLCB3,PLCB4,PLCD3,PLCH1,PPM1L,PPP2R2B,PPP2R2C,PRKCG,PRKD3,RALB,RAP2B,RPS6,RRAS,SFN,YWHAQ
Serotonin Degradation	0	0.141	0.632	ADHFE1,AKR1A1,ALDH1A1,ALDH1A2,ALDH1A3,ALDH1B1,ALDH4A1,CSGALNACT1,DHRS2,MAOA
fMLP Signaling in Neutrophils	1.69	0.237	0.626	GNA12,GNA14,GNAI1,GNAL,GNAO1,GNAZ,GNB4,GNB5,HRAS,MRAS,NCF1,NFATC4,NFKBIA,PIK3C2B,PIK3CD,PIK3CG,PIK3R2,PIK3R3,PIK3R5,PIK3R6,PLCB1,PLCB2,PLCB3,PLCB4,PRKCG,PRKD3,RAC2,RALB,RAP2B,RELA,RRAS
Apelin Cardiomyocyte Signaling Pathway	1.28	0.232	0.626	CAT,GNAI1,MAPK11,MAPK4,MYL9,MYLK,PIK3C2B,PIK3CD,PIK3CG,PIK3R2,PIK3R3,PIK3R5,PIK3R6,PLCB1,PLCB2,PLCB3,PLCB4,PLCD3,PLCH1,PRKCG,PRKD3,SLC8A2,SLC9A1
T Cell Exhaustion Signaling Pathway	0	0.06	0.6	ACVR1C,BCL6,BTLA,CD247,CD28,CD3D,CTLA4,FOS,HLA-E,HRAS,IL12RB1,IL12RB2,IRF4,JAK3,MRAS,NFATC4,PIK3C2B,PIK3CD,PIK3CG,PIK3R2,PIK3R3,PIK3R5,PIK3R6,PPM1L,PPP2R2B,PPP2R2C,PRDM1,RALB,RAP2B,RRAS,TCF7,TGFBR2,TGFBR3,ZAP70
UVB-Induced MAPK Signaling	1.04	0.25	0.577	EGFR,EIF4EBP1,FOS,MAPK11,PIK3C2B,PIK3CD,PIK3CG,PIK3R2,PIK3R3,PIK3R5,PIK3R6,PRKCG,PRKD3
EGF Signaling	0.857	0.232	0.577	EGF,EGFR,FOS,HRAS,MAPK11,PIK3C2B,PIK3CD,PIK3CG,PIK3R2,PIK3R3,PIK3R5,PIK3R6,SRF
Huntington's Disease Signaling	0.932	0.187	0.557	ATP5F1A,ATP5F1B,ATP5F1C,ATP5MC1,BAX,BCL2L1,CACNA1B,CAPN2,CAPN8,CAPNS1,CASP3,CASP4,CLTB,CREB3L1,CREB3L4,CREB5,EGF,EGFR,GLS,GNA14,GNB4,GNB5,HRAS,IGF1R,NEUROD1,NTRK1,PENK,PIK3C2B,PIK3CD,PIK3CG,PIK3R2,PIK3R3,PIK3R5,PIK3R6,PLCB1,PLCB2,PLCB3,PLCB4,PRKCG,PRKD3,PSMA6,PSMB9,RCOR1,RPS27A,SDHA,SDHB,SDHC,SDHD,SHC2,SNAP25,SNCA,TCERG1,TGM2
Growth Hormone Signaling	1.13	0.239	0.535	FOS,IGF1R,IGF2,IRS1,PIK3C2B,PIK3CD,PIK3CG,PIK3R2,PIK3R3,PIK3R5,PIK3R6,PRKCG,PRKD3,RPS6KA2,SLC2A4,SOCS3,SRF
Small Cell Lung Cancer Signaling	0.987	0.219	0.535	BCL2L1,CCND1,CCNE2,CDK6,CYC1,E2F2,E2F3,MYC,NFKBIA,NOS1,PIK3C2B,PIK3CD,PIK3CG,PIK3R2,PIK3R3,PIK3R5,PIK3R6,PTGS2,RBL1,RELA,SKP2
Melatonin Signaling	1.08	0.236	0.5	CAMK2A,GNAI1,GNAO1,MAP2K3,MAP2K6,PLCB1,PLCB2,PLCB3,PLCB4,PLCD3,PLCH1,PRKACA,PRKAR1B,PRKAR2B,PRKCG,PRKD3,SLC2A4
Type I Diabetes Mellitus Signaling	0	0.0472	0.5	CASP3,CD247,CD28,CD3D,CPE,CYC1,FASLG,HLA-E,HSPD1,IL1R1,IL1RAP,MAP2K3,MAP2K6,MAP3K14,MAPK11,NFKBIA,NGFR,NOS2,PTPRN,RELA,SOCS3,TNFRSF11B,TNFRSF1A,TNFRSF1B
RANK Signaling in Osteoclasts	0.62	0.198	0.5	BIRC3,FOS,GSN,MAP2K6,MAP3K14,MAP3K6,MAPK11,MITF,NFKBIA,PIK3C2B,PIK3CD,PIK3CG,PIK3R2,PIK3R3,PIK3R5,PIK3R6,RELA,TNFRSF11A
Erythropoietin Signaling Pathway	1.41	0.215	0.493	BCL2L1,BIRC3,CCND1,CD40LG,CD70,FASLG,FOS,FOXO3,HRAS,IL15,IL18,IL1A,IL33,IL5,LIF,LTB,MDM2,MRAS,NFKBIA,PIK3C2B,PIK3CD,PIK3CG,PIK3R2,PIK3R3,PIK3R5,PIK3R6,PRKCG,PRKD3,RAC2,RALB,RAP2B,RELA,RRAS,SHC2,TGFB2,TGFB3,TNFSF15,TNFSF8
Role of NFAT in Regulation of the Immune Response	0	0.0424	0.48	AKAP5,BLNK,BTK,CD247,CD28,CD3D,CD79A,CD79B,CSNK1E,FCGR1A,FOS,GATA4,GNA12,GNA14,GNAI1,GNAL,GNAO1,GNAZ,GNB4,GNB5,HRAS,KPNA2,LAT,LCK,MRAS,NFATC4,NFKBIA,PIK3C2B,PIK3CD,PIK3CG,PIK3R2,PIK3R3,PIK3R5,PIK3R6,PLCB1,PLCB2,PLCB3,PLCB4,RALB,RAP2B,RCAN2,RELA,RRAS,ZAP70
Nicotine Degradation III	0	0.0862	0.447	AOX1,CSGALNACT1,CYP1A1,CYP2B6,CYP2U1
Histamine Degradation	0.503	0.238	0.447	ALDH1A1,ALDH1A2,ALDH1A3,ALDH1B1,ALDH4A1
Eicosanoid Signaling	1.17	0.243	0.447	ALOX5AP,CYSLTR1,CYSLTR2,HPGDS,LTA4H,PLA2G2A,PLA2G4D,PLA2R1,PLAAT3,PTGDS,PTGER2,PTGER4,PTGFR,PTGIR,PTGIS,PTGS1,PTGS2
Fc Epsilon RI Signaling	1.59	0.237	0.392	BTK,HRAS,IL5,INPP5D,INPP5F,INPP5J,LAT,MAP2K3,MAP2K6,MAPK11,MRAS,PIK3C2B,PIK3CD,PIK3CG,PIK3R2,PIK3R3,PIK3R5,PIK3R6,PLA2G2A,PLA2G4D,PRKCG,PRKD3,RAC2,RALB,RAP2B,RRAS,VAV1,VAV3
Cardiac β-adrenergic Signaling	2.45	0.244	0.392	ADCY1,ADCY5,AKAP12,AKAP5,AKAP7,CACNA1A,CACNA1B,CACNA1C,CACNA1D,CACNA2D1,CACNB2,CACNG4,GDPD3,GNA12,GNA14,GNAI1,GNAL,GNAO1,GNAZ,GNB4,GNB5,MPPED2,MRAS,PDE10A,PDE1B,PDE4C,PDE7A,PDE7B,PKIB,PKIG,PPM1L,PPP1R11,PPP1R14C,PPP1R1A,PPP1R3C,PPP1R3D,PPP2R2B,PPP2R2C,PRKACA,PRKAR1B,PRKAR2B,SLC8A2,SMPDL3A,TULP2
tRNA Splicing	0.83	0.239	0.333	GDPD3,MPPED2,PDE10A,PDE1B,PDE4C,PDE7A,PDE7B,SMPDL3A,TRPT1,TSEN54,TULP2
Noradrenaline and Adrenaline Degradation	0.752	0.243	0.333	ADHFE1,AKR1A1,ALDH1A1,ALDH1A2,ALDH1A3,ALDH1B1,ALDH4A1,DHRS2,MAOA
Ethanol Degradation II	0.86	0.257	0.333	ACSS2,ADHFE1,AKR1A1,ALDH1A1,ALDH1A2,ALDH1A3,ALDH1B1,ALDH4A1,DHRS2
Inflammasome pathway	2.21	0.45	0.333	AIM2,CTSB,IL18,NLRP1,NLRP3,P2RX7,PANX1,PYCARD,TLR4
CTLA4 Signaling in Cytotoxic T Lymphocytes	0	0.0691	0.316	AP2S1,BCL10,BCL2L1,BLK,CARD11,CD247,CD28,CD3D,CLTB,CTLA4,FOS,FYB1,HCK,HLA-E,HRAS,ITGAL,ITGB2,LAT,LCK,MAPK11,MRAS,NFATC4,PIK3C2B,PIK3CD,PIK3CG,PIK3R2,PIK3R3,PIK3R5,PIK3R6,PLD4,PPM1L,PPP2R2B,PPP2R2C,RAC2,RALB,RAP2B,RRAS,TGFB2,TGFB3,VAV1,VAV3,ZAP70
B Cell Receptor Signaling	0	0.074	0.309	BCL10,BCL2A1,BCL2L1,BCL6,BLNK,BTK,CAMK2A,CARD10,CD19,CD79A,CD79B,CREB3L1,CREB3L4,CREB5,DAPP1,EGR1,HRAS,INPP5D,INPP5F,INPP5J,JCHAIN,MAP2K3,MAP2K6,MAP3K14,MAP3K6,MAPK11,MRAS,NFATC4,NFKBIA,PAX5,PIK3C2B,PIK3CD,PIK3CG,PIK3R2,PIK3R3,PIK3R5,PIK3R6,POU2F2,PTPRC,RAC2,RALB,RAP2B,RASSF5,RELA,RRAS,VAV1,VAV3
ERK/MAPK Signaling	3.85	0.265	0.302	BCAR1,CREB3L1,CREB3L4,CREB5,DUSP1,DUSP4,DUSP6,EIF4EBP1,FOS,HRAS,HSPB1,ITGA4,ITGA6,ITGA7,ITGA8,ITGAL,ITGB2,ITGB3,ITGB4,ITGB5,ITGB6,ITGB7,ITGB8,MKNK2,MRAS,MYC,PAK3,PIK3C2B,PIK3CD,PIK3CG,PIK3R2,PIK3R3,PIK3R5,PIK3R6,PLA2G2A,PLA2G4D,PPM1L,PPP1R11,PPP1R14C,PPP1R3C,PPP1R3D,PPP2R2B,PPP2R2C,PRKACA,PRKAR1B,PRKAR2B,PRKCG,PXN,RAC2,RALB,RAP2B,RAPGEF3,RAPGEF4,RRAS,SRF,VRK2,YWHAQ
Superpathway of Inositol Phosphate Compounds	3.66	0.256	0.289	ATP1A1,CDC25A,CDC25C,DUSP1,DUSP10,DUSP14,DUSP4,DUSP5,DUSP6,DUSP8,EPHX2,EYA4,G6PC1,G6PC3,INPP5D,INPP5F,INPP5J,ITPKA,ITPKB,NUDT11,NUDT4,NUDT5,PALD1,PIK3C2B,PIK3CD,PIK3CG,PIK3R2,PIK3R3,PIK3R5,PIK3R6,PIP4P2,PIP5K1C,PLCB1,PLCB2,PLCB3,PLCB4,PLCD3,PLCH1,PLPP7,PPFIA3,PPFIA4,PPIP5K1,PPIP5K2,PPM1L,PPP1R11,PPP1R12B,PPP1R14C,PPP1R1A,PPP1R3C,PPP1R3D,PPP2R2B,PPP2R2C,PTPN13,PTPN22,PTPN7,PTPRC,PTPRM,PTPRN,SOCS3,…
TREM1 Signaling	0.291	0.169	0.277	CCL2,ICAM1,IL18,LAT2,NLRC3,NLRP3,NLRP6,RELA,TLR10,TLR4,TLR5,TLR9,TREM1
Phospholipases	0.6	0.203	0.277	LIPC,LPL,PLA1A,PLA2G2A,PLA2G4D,PLA2R1,PLAAT3,PLCB1,PLCB2,PLCB3,PLCB4,PLCD3,PLCH1,PLD4
IL-7 Signaling Pathway	1.53	0.256	0.258	BAX,BCL6,CCND1,CDC25A,CXCR5,FOXO3,HGF,IL2RG,JAK3,MAPK11,MET,MYC,PAX5,PIK3C2B,PIK3CD,PIK3CG,PIK3R2,PIK3R3,PIK3R5,PIK3R6
FcγRIIB Signaling in B Lymphocytes	0	0.0469	0.243	BLNK,BTK,CACNA1A,CACNA1B,CACNA1C,CACNA1D,CACNA1H,CACNA2D1,CACNB2,CACNG4,CD79A,CD79B,HRAS,INPP5D,MRAS,PIK3C2B,PIK3CD,PIK3CG,PIK3R2,PIK3R3,PIK3R5,PIK3R6,RALB,RAP2B,RRAS
Death Receptor Signaling	0.51	0.188	0.243	ACTC1,ARHGDIB,BIRC3,CASP3,CYC1,FASLG,HSPB1,LMNA,MAP3K14,MAP4K4,NFKBIA,PARP12,RELA,TNFRSF10B,TNFRSF1A,TNFRSF1B,TNFRSF21,TNFSF15
Aldosterone Signaling in Epithelial Cells	1.92	0.233	0.229	ABCC9,ASIC1,CRYAB,DNAJB7,DNAJC1,DNAJC18,DNAJC2,DNAJC28,DNAJC6,DNAJC9,DUSP1,HSP90B1,HSPA12A,HSPA4L,HSPB1,HSPB6,HSPB8,HSPD1,KCNJ8,KCNMA1,KCNMB1,PIK3C2B,PIK3CD,PIK3CG,PIK3R2,PIK3R3,PIK3R5,PIK3R6,PIP5K1C,PLCB1,PLCB2,PLCB3,PLCB4,PLCD3,PLCH1,PRKCG,PRKD3,SASS6,SCNN1A,SLC9A1
Type II Diabetes Mellitus Signaling	1.66	0.229	0.218	ACSBG1,ACSF2,ACSL3,ADIPOQ,CACNA1A,CACNA1B,CACNA1C,CACNA1D,CACNA1H,CACNA2D1,CACNB2,CACNG4,CEBPB,IRS1,MAP3K14,NFKBIA,NGFR,PIK3C2B,PIK3CD,PIK3CG,PIK3R2,PIK3R3,PIK3R5,PIK3R6,PRKCG,PRKD3,RELA,SLC27A6,SLC2A2,SLC2A4,SMPD1,SOCS3,TNFRSF11B,TNFRSF1A,TNFRSF1B
Telomerase Signaling	0.959	0.213	0.218	CDKN1A,EGF,EGFR,HRAS,HSP90B1,IL2RA,IL2RG,MRAS,MYC,PIK3C2B,PIK3CD,PIK3CG,PIK3R2,PIK3R3,PIK3R5,PIK3R6,POT1,PPM1L,PPP2R2B,PPP2R2C,RALB,RAP2B,RRAS
SAPK/JNK Signaling	0	0.0578	0.209	CD247,CD3D,DUSP10,DUSP4,DUSP8,GADD45A,GNA12,GNB4,GNB5,HRAS,IRS1,LCK,MAP3K20,MAP4K1,MAP4K4,MAPK8IP1,MAPK8IP2,MRAS,PIK3C2B,PIK3CD,PIK3CG,PIK3R2,PIK3R3,PIK3R5,PIK3R6,RAC2,RALB,RAP2B,RRAS
Xenobiotic Metabolism General Signaling Pathway	0.533	0.182	0.2	GSTM3,GSTZ1,HRAS,MAP2K3,MAP2K6,MAP3K14,MAP3K6,MAPK11,MGST1,MGST2,MGST3,MRAS,NR1H4,PIK3C2B,PIK3CD,PIK3CG,PIK3R2,PIK3R3,PIK3R5,PIK3R6,PPARA,PRKCG,PRKD3,RALB,RAP2B,RRAS
PI3K/AKT Signaling	4.18	0.275	0.186	BCL2L1,CCND1,CDC37,CDKN1A,EIF4EBP1,FOXO3,GDF15,HRAS,HSP90B1,IL12RB1,IL12RB2,IL17RE,IL1R1,IL1R2,IL20RB,IL21R,IL22RA1,IL2RA,IL2RG,IL4R,IL5RA,INPP5D,INPP5F,INPP5J,ITGA4,ITGA6,ITGA7,ITGA8,ITGAL,ITGB2,ITGB3,ITGB4,ITGB5,ITGB6,ITGB7,ITGB8,JAK3,MAPK8IP1,MDM2,MRAS,NFKBIA,PIK3CD,PIK3CG,PIK3R2,PIK3R3,PPM1L,PPP2R2B,PPP2R2C,PTGS2,RALB,RAP2B,RELA,RRAS,SFN,YWHAQ
Adipogenesis pathway	1.39	0.223	0.18	ACVRL1,BMP2,BMP4,BMP7,CCNH,CEBPB,CEBPD,EGR2,EZH2,FGF1,FGF2,FGFR1,FGFR3,FZD10,FZD4,FZD8,LPL,NFATC4,NR1D1,NR2F2,PAXIP1,PPIP5K1,RUNX1T1,SLC2A4,SMAD9,SOX9,TCF7,TNFRSF1A,WNT5A,XBP1,ZNF423
Gα12/13 Signaling	2.26	0.256	0.174	ARHGEF1,BTK,CDH10,CDH11,CDH16,CDH19,CDH2,CDH3,CDH6,F2,F2R,F2RL1,F2RL3,GNA12,HRAS,LPAR1,LPAR2,MRAS,MYL9,NFKBIA,PIK3C2B,PIK3CD,PIK3CG,PIK3R2,PIK3R3,PIK3R5,PIK3R6,PXN,RALB,RAP2B,RELA,RRAS,VAV1,VAV3
Leukocyte Extravasation Signaling	5.62	0.301	0.143	ACTC1,ACTN1,ARHGAP4,ARHGAP6,ARHGAP9,BCAR1,BMX,BTK,CD99,CLDN12,CLDN2,CLDN4,CLDN5,DLC1,F11R,GNAI1,ICAM1,ITGA4,ITGAL,ITGB2,JAM2,JAM3,MAPK11,MMP1,MMP11,MMP14,MMP15,MMP19,MMP2,MMP24,MMP25,MMP28,MMP3,MMP7,NCF1,PIK3C2B,PIK3CD,PIK3CG,PIK3R2,PIK3R3,PIK3R5,PIK3R6,PRKCG,PRKD3,PXN,RAC2,RAP1GAP,RAPGEF3,RAPGEF4,RASGRP1,RASSF5,RDX,RHOH,TIMP1,TIMP2,TIMP3,VAV1,VAV3
Macrophage Alternative Activation Signaling Pathway	2.84	0.248	0	ABCA1,CCL17,CCL22,CEBPB,CREB3L1,CREB3L4,CREB5,CSF1,CXCL13,DUSP1,EIF4EBP1,EPAS1,FOS,H4C1,H4C13,H4C15,H4C4,H4C9,IL18,IL1A,IL1R2,IL2RG,IL33,IL4R,IRF4,IRS1,JAK3,JCHAIN,KLF4,LPL,MAPK11,MRC1,MYC,NFKBIA,NOS2,NR1H4,PIK3C2B,PIK3CD,PIK3CG,PIK3R2,PIK3R3,PIK3R5,PIK3R6,PPARGC1A,RELA,SOCS3,TGFB2,TGFB3,THBS1,TLR4
IL-9 Signaling	1.87	0.343	0	IL2RG,IRS1,JAK3,PIK3C2B,PIK3CD,PIK3CG,PIK3R2,PIK3R3,PIK3R5,PIK3R6,RELA,SOCS3
Retinoic acid Mediated Apoptosis Signaling	0	0.0667	0	CASP3,DAP3,PARP12,TNFRSF10B
Regulation of eIF4 and p70S6K Signaling	2.88	0.254	0	EIF2B3,EIF4EBP1,HRAS,IRS1,ITGA4,ITGA6,ITGA7,ITGA8,ITGAL,ITGB2,ITGB3,ITGB4,ITGB5,ITGB6,ITGB7,ITGB8,MAPK11,MRAS,PIK3C2B,PIK3CD,PIK3CG,PIK3R2,PIK3R3,PIK3R5,PIK3R6,PPM1L,PPP2R2B,PPP2R2C,RALB,RAP2B,RPS12,RPS13,RPS14,RPS18,RPS2,RPS20,RPS23,RPS25,RPS26,RPS27A,RPS27L,RPS29,RPS6,RPS8,RPSA,RRAS
PKCθ Signaling in T Lymphocytes	0	0.0681	0	BCL10,CACNA1A,CACNA1B,CACNA1C,CACNA1D,CACNA1H,CACNA2D1,CACNB2,CACNG4,CAMK2A,CARD11,CD247,CD28,CD3D,FOS,HRAS,LAT,LCK,MAP3K14,MAP3K6,MRAS,NFATC4,NFKBIA,PIK3C2B,PIK3CD,PIK3CG,PIK3R2,PIK3R3,PIK3R5,PIK3R6,RAC2,RALB,RAP2B,RELA,RRAS,VAV1,VAV3,ZAP70
TNFR1 Signaling	0.299	0.176	0	BIRC3,CASP3,FOS,MAP3K14,NFKBIA,PAK3,RELA,TNFAIP3,TNFRSF1A
Role of PI3K/AKT Signaling in the Pathogenesis of Influenza	0	0.152	0	GNAI1,NFKBIA,PIK3C2B,PIK3CD,PIK3CG,PIK3R2,PIK3R3,PIK3R5,PIK3R6,RELA
Dopamine Degradation	0.311	0.188	0	ALDH1A1,ALDH1A2,ALDH1A3,ALDH1B1,ALDH4A1,MAOA
Glutathione Redox Reactions I	0.921	0.276	0	GPX1,GPX2,GPX3,GPX8,GSTZ1,MGST1,MGST2,MGST3
CDP-diacylglycerol Biosynthesis I	0.166	0.16	0	AGPAT1,AGPAT4,LCLAT1,LPCAT2
Superpathway of Citrulline Metabolism	2.5	0.533	0	ARG2,ASS1,CPS1,GLS,NOS1,NOS2,OAT,OTC
Urea Cycle	1.74	0.667	0	ARG2,ASS1,CPS1,OTC
Melatonin Degradation I	0	0.0645	0	CSGALNACT1,CYP1A1,CYP2B6,CYP2U1
NAD Salvage Pathway II	0	0.148	0	NMNAT2,NMRK1,NT5C2,NT5E
Glycogen Degradation III	0.611	0.286	0	GAA,MGAM,PGM5,TYMP
Phosphatidylglycerol Biosynthesis II (Non-plastidic)	0	0.148	0	AGPAT1,AGPAT4,LCLAT1,LPCAT2
UDP-N-acetyl-D-glucosamine Biosynthesis II	1.74	0.667	0	FMO3,GFPT1,GFPT2,UAP1
Triacylglycerol Biosynthesis	0	0.145	0	AGPAT1,AGPAT4,ELOVL6,LCLAT1,LPCAT2,LPIN3,PLPP1,PLPPR2
Putrescine Degradation III	0.735	0.273	0	ALDH1A1,ALDH1A2,ALDH1A3,ALDH1B1,ALDH4A1,MAOA
Oxidative Ethanol Degradation III	0	0.14	0	ACSS2,ALDH1A1,ALDH1A2,ALDH1A3,ALDH1B1,ALDH4A1,CYP2B6,CYP2U1
Role of p14/p19ARF in Tumor Suppression	0.857	0.267	0	MDM2,PIK3C2B,PIK3CD,PIK3CG,PIK3R2,PIK3R3,PIK3R5,PIK3R6
TEC Kinase Signaling	0	0.104	0	ACTC1,BLK,BMX,BTK,CD247,CD3D,FASLG,FOS,GNA12,GNA14,GNAI1,GNAL,GNAO1,GNAZ,GNB4,GNB5,HCK,ITGA4,ITGA6,ITGA7,ITGA8,ITGAL,ITGB2,ITGB3,ITGB4,ITGB5,ITGB6,ITGB7,ITGB8,JAK3,LCK,MRAS,PAK3,PIK3C2B,PIK3CD,PIK3CG,PIK3R2,PIK3R3,PIK3R5,PIK3R6,PRKCG,PRKD3,RAC2,RELA,RHOB,RHOBTB1,RHOBTB2,RHOD,RHOF,RHOG,RHOH,RHOJ,RHOQ,RND1,RND3,TLR4,TNFRSF10B,TNFRSF21,VAV1,VAV3
Apelin Muscle Signaling Pathway	0.983	0.25	0	GNA12,GNA14,GNAI1,GNAL,GNAO1,GNAZ,GNB4,GNB5,MRAS,PPARGC1A,SLC2A4,TFAM
Semaphorin Neuronal Repulsive Signaling Pathway	4.72	0.307	-0.156	CRMP1,CSPG4,DPYSL2,DPYSL3,DPYSL5,FES,ITGA4,ITGA6,ITGA7,ITGA8,ITGAL,ITGB2,ITGB3,ITGB4,ITGB5,ITGB6,ITGB7,ITGB8,MAP2K3,MAP2K6,MAPT,MYL9,NRP2,PAK3,PDE4C,PIK3C2B,PIK3CD,PIK3CG,PIK3R2,PIK3R3,PIK3R5,PIK3R6,PIP5K1C,PLXNA1,PPP1R12B,PRKACA,PRKAR1B,PRKAR2B,PRKG1,RND1,RRAS,SEMA3A,SEMA3E,SEMA5A,SEMA6B,VCAN
MicroRNA Biogenesis Signaling Pathway	0.979	0.198	-0.164	BMP4,BRCA1,EGF,EGFR,ESR2,EXOSC5,EXOSC8,FGF2,HGF,HRAS,HSP90B1,ILF2,MAPK11,MRAS,MTCL1,MYC,NUP107,NUP155,NUP205,NUP35,NUP37,PDGFB,PIK3C2B,PIK3CD,PIK3CG,PIK3R2,PIK3R3,PIK3R5,PIK3R6,RALB,RAP2B,RRAS,SMAD9,SRSF1,TGFB2,TGFB3,YAP1
Apoptosis Signaling	1.29	0.231	-0.218	BAX,BCL2A1,BCL2L1,BCL2L11,BIRC3,CAPN2,CAPN8,CAPNS1,CASP3,CDK1,CYC1,FASLG,HRAS,LMNA,MAP3K14,MAP4K4,MRAS,NFKBIA,RALB,RAP2B,RELA,RRAS,TNFRSF1A,TNFRSF1B
Th17 Activation Pathway	0	0.0393	-0.243	CCL20,CCR6,CD247,CD3D,HSP90B1,IL12RB1,IL12RB2,IL1R1,IL21R,IL26,IRAK2,IRAK3,IRF4,JAK3,NFATC4,PTGER2,PTGER4,RELA,SOCS3
Xenobiotic Metabolism AHR Signaling Pathway	0.583	0.195	-0.243	ALDH1A1,ALDH1A2,ALDH1A3,ALDH1B1,ALDH1L1,ALDH1L2,ALDH4A1,ANKRA2,CYP1A1,GSTM3,GSTZ1,HSP90B1,IL1A,MGST1,MGST2,MGST3,RELA
Induction of Apoptosis by HIV1	1.17	0.246	-0.258	BAX,BBC3,BCL2L1,BIRC3,CASP3,CYC1,FASLG,MAP3K14,NFKBIA,NGFR,RELA,SLC25A10,SLC25A13,TNFRSF11B,TNFRSF1A,TNFRSF1B
Cell Cycle: G1/S Checkpoint Regulation	1.53	0.265	-0.258	ATR,CCND1,CCNE2,CDC25A,CDK6,CDKN1A,E2F2,E2F3,E2F8,GNL3,MDM2,MYC,NRG1,RBL1,RPL5,SKP2,TGFB2,TGFB3
NER (Nucleotide Excision Repair, Enhanced Pathway)	0.359	0.173	-0.258	CCNH,CHAF1A,DDB2,ERCC8,H4C1,H4C13,H4C15,H4C4,H4C9,POLA1,POLD4,POLE,POLE2,PRIM1,RFC3,RFC4,RFC5,TOP2A
Antioxidant Action of Vitamin C	0.299	0.167	-0.277	MAPK11,NFKBIA,NXN,PLA2G2A,PLA2G4D,PLA2R1,PLAAT3,PLCB1,PLCB2,PLCB3,PLCB4,PLCD3,PLCH1,PLD4,RELA,SLC23A1,SLC23A3,SLC2A2,SLC2A4
WNT/β-catenin Signaling	3.47	0.27	-0.316	ACVR1C,APC2,AXIN2,CCND1,CDH2,CDH3,CSNK1E,DKK1,DKK3,FRZB,FZD10,FZD4,FZD8,GJA1,GNAO1,KREMEN1,LRP1,LRP5,MAP4K1,MDM2,MMP7,MYC,NR5A2,PPM1L,PPP2R2B,PPP2R2C,RPS27A,SFRP1,SFRP2,SFRP5,SOX10,SOX11,SOX17,SOX18,SOX4,SOX9,TCF7,TCF7L1,TCF7L2,TGFB2,TGFB3,TGFBR2,TGFBR3,TLE1,WIF1,WNT2B,WNT5A
Leptin Signaling in Obesity	1.63	0.263	-0.333	ADCY1,ADCY5,LEPR,PIK3C2B,PIK3CD,PIK3CG,PIK3R2,PIK3R3,PIK3R5,PIK3R6,PLCB1,PLCB2,PLCB3,PLCB4,PLCD3,PLCH1,PRKACA,PRKAR1B,PRKAR2B,SOCS3
Sonic Hedgehog Signaling	2.27	0.387	-0.333	CCNB1,CCNB2,CDK1,DYRK1B,GLI1,GLI2,GLI3,GLIS2,HHIP,PRKACA,PRKAR1B,PRKAR2B
Pyroptosis Signaling Pathway	3.57	0.323	-0.365	AIM2,BAX,CASP3,CASP4,FOXO3,GSDMB,GSDME,IL18,IL1A,IL1R1,MAPK11,NGFR,NLRP1,NLRP3,NLRP6,NOL3,P2RX7,PANX1,PRKACA,PRKAR1B,PRKAR2B,PTGER4,PYCARD,TLR10,TLR4,TLR5,TLR9,TNFRSF11B,TNFRSF1A,TNFRSF1B
Aryl Hydrocarbon Receptor Signaling	3.5	0.277	-0.365	ALDH1A1,ALDH1A2,ALDH1A3,ALDH1B1,ALDH1L1,ALDH1L2,ALDH4A1,ATR,BAX,CCNA2,CCND1,CCNE2,CDK6,CDKN1A,CHEK1,CHEK2,CYP1A1,DHFR,ESR2,FASLG,FOS,GSTM3,GSTZ1,HSP90B1,HSPB1,IL1A,MCM7,MDM2,MGST1,MGST2,MGST3,MYC,NCOA7,NFIC,NFIX,NR0B2,NR2F1,POLA1,RBL1,RELA,TFF1,TGFB2,TGFB3,TGM2
April Mediated Signaling	0.372	0.19	-0.378	FOS,MAP3K14,MAPK11,NFATC4,NFKBIA,RELA,TNFRSF13B,TNFRSF17
D-myo-inositol (1,4,5)-Trisphosphate Biosynthesis	0.796	0.269	-0.378	PIP5K1C,PLCB1,PLCB2,PLCB3,PLCB4,PLCD3,PLCH1
Tryptophan Degradation X (Mammalian, via Tryptamine)	0.738	0.259	-0.378	AKR1A1,ALDH1A1,ALDH1A2,ALDH1A3,ALDH1B1,ALDH4A1,MAOA
Superpathway of D-myo-inositol (1,4,5)-trisphosphate Metabolism	1.09	0.318	-0.378	BPNT1,INPP1,INPP5D,INPP5F,INPP5J,ITPKA,ITPKB
Stearate Biosynthesis I (Animals)	0	0.114	-0.378	ACOT7,ACSBG1,ACSF2,ACSL3,BDH2,CYP4A11,ELOVL6,SLC27A6
Ethanol Degradation IV	0.86	0.28	-0.378	ACSS2,ALDH1A1,ALDH1A2,ALDH1A3,ALDH1B1,ALDH4A1,CAT
Unfolded protein response	0	0.144	-0.378	CEBPB,CEBPD,DNAJB7,DNAJC1,DNAJC18,DNAJC6,DNAJC9,ERO1B,HSP90B1,INSIG1,PDIA2,PPP1R15A,XBP1
Insulin Secretion Signaling Pathway	1.86	0.213	-0.42	ABCC9,ADCY1,ADCY5,ASIC1,CACNA1A,CACNA1B,CACNA1C,CACNA1D,CACNA1H,CACNA2D1,CACNB2,CACNG4,CAMK2A,CPE,CREB3L1,CREB3L4,CREB5,DLAT,EIF2B3,EIF4EBP1,FURIN,GIP,GLP1R,GNA14,HCK,JAK3,KCNB1,KCNJ8,LCK,MAPK11,NEUROD1,PCSK1,PDHA1,PDHB,PIK3C2B,PIK3CD,PIK3CG,PIK3R2,PIK3R3,PIK3R5,PIK3R6,PLCB1,PLCB2,PLCB3,PLCB4,PLCD3,PLCH1,PRKACA,PRKAR1B,PRKAR2B,PRKCG,PRKD3,RAPGEF4,SCNN1A,SLC2A2,SLC2A4,SNAP25,SSR3
B Cell Activating Factor Signaling	0.344	0.186	-0.447	FOS,MAP3K14,MAPK11,NFATC4,NFKBIA,RELA,TNFRSF13B,TNFRSF17
OX40 Signaling Pathway	0	0.0126	-0.447	BCL2L1,CD247,CD3D,HLA-E,NFKBIA,RELA
Extrinsic Prothrombin Activation Pathway	1.74	0.438	-0.447	F10,F13A1,F2,F3,FGB,PROS1,TFPI
Glutaryl-CoA Degradation	0.955	0.316	-0.447	ACAA2,ACAT2,CA1,GCDH,HADHA,L3HYPDH
1D-myo-inositol Hexakisphosphate Biosynthesis II (Mammalian)	0.74	0.294	-0.447	INPP5D,INPP5F,INPP5J,ITPKA,ITPKB
D-myo-inositol (1,3,4)-trisphosphate Biosynthesis	0.74	0.294	-0.447	INPP5D,INPP5F,INPP5J,ITPKA,ITPKB
D-myo-inositol (1,4,5)-trisphosphate Degradation	0.818	0.312	-0.447	BPNT1,INPP1,INPP5D,INPP5F,INPP5J
Tryptophan Degradation III (Eukaryotic)	0.524	0.231	-0.447	ACAA2,ACAT2,CA1,GCDH,HADHA,L3HYPDH
Superpathway of Melatonin Degradation	0	0.0746	-0.447	CSGALNACT1,CYP1A1,CYP2B6,CYP2U1,MAOA
DNA damage-induced 14-3-3σ Signaling	2.43	0.348	-0.5	ATR,BCL2L1,BRCA1,CASP3,CASP4,CCNB1,CCNB2,CCNE2,CDC25C,CDK1,CDKN1A,CHEK1,CHEK2,MDM2,RAD9A,SFN
CLEAR Signaling Pathway	3.26	0.239	-0.611	ASAH1,ATP6V0D2,BNIP3,CD63,CREB3L1,CREB3L4,CREB5,CTSA,CTSB,CTSF,DDIT4,EGF,EGFR,FGF2,FGFR1,FGFR3,FLT4,GAA,GBA1,GLMP,GNPTG,HGF,HPS3,HPS5,HRAS,IGF1R,LAMP1,MAPK11,MAPK4,MCOLN1,MID1,MITF,MRAS,NGFR,NR1H4,NTRK1,NTRK2,NTRK3,PDGFB,PDGFRB,PPARA,PPARGC1A,PPM1L,PPP2R2B,PPP2R2C,PRKCG,PRKD3,PSAP,RALB,RAP2B,RRAGD,RRAS,SFN,SGSH,SLC36A1,TGFB2,TGFBR2,TGFBR3,TLR10,TLR4,TLR5,TLR9,TNFRSF11A,TNFRSF11B,TNFRSF1A,TNFRSF1B…
Sirtuin Signaling Pathway	1.61	0.205	-0.617	ABCA1,ACSS2,APP,ARG2,ATP5F1A,ATP5F1B,ATP5F1C,ATP5MC1,BAX,BCL2L11,CPS1,CPT1C,CYC1,DUSP6,EPAS1,FOXO3,G6PD,GABARAPL1,GADD45A,GADD45G,GLS,GLUD1,H1-2,H1-3,H1-4,H1-5,LDHA,MAPK4,MYC,NDRG1,NDUFA1,NDUFA10,NDUFA12,NDUFB3,NDUFB5,NDUFS1,NDUFS3,NDUFS4,NOS2,NR1H4,OGG1,OTC,PDHA1,PFKM,PGK1,PPARA,PPARGC1A,RELA,SCNN1A,SDHA,SDHB,SDHC,SDHD,SIRT5,SOD2,SOD3,TIMM8A,TIMM9,TOMM40L,UQCRC2
Regulation of IL-2 Expression in Activated and Anergic T Lymphocytes	0	0.0498	-0.626	BCL10,CARD11,CD247,CD28,CD3D,FOS,HRAS,LAT,LCK,MRAS,NFATC4,NFKBIA,RALB,RAP2B,RELA,RRAS,TGFB2,TGFB3,TGFBR2,TOB1,VAV1,VAV3,ZAP70
IL-17A Signaling in Airway Cells	0.358	0.179	-0.632	CCL20,JAK3,MAPK11,NFKBIA,PIK3C2B,PIK3CD,PIK3CG,PIK3R2,PIK3R3,PIK3R5,PIK3R6,RELA
CDX Gastrointestinal Cancer Signaling Pathway	3.54	0.262	-0.687	AXIN2,BMP1,BMP2,BMP4,BMP7,BMP8A,BMP8B,CA1,CCND1,CD40LG,CD70,DLL1,EFNB1,EGFR,FASLG,FOS,FZD10,FZD4,FZD8,HBEGF,IL15,IL18,IL1A,IL33,IL5,JAK3,LIF,LTB,MAPK11,NCF1,NR1H4,PIK3C2B,PIK3CD,PIK3CG,PIK3R2,PIK3R3,PIK3R5,PIK3R6,PNN,PTGS2,RAC2,RELA,SLC10A2,SNAI1,TCF7,TCF7L1,TCF7L2,TGFB2,TGFB3,TNFSF15,TNFSF8,WNT2B,WNT5A
CD28 Signaling in T Helper Cells	0	0.0426	-0.688	BCL10,CARD11,CD247,CD28,CD3D,CTLA4,FOS,LAT,LCK,NFATC4,NFKBIA,PIK3C2B,PIK3CD,PIK3CG,PIK3R2,PIK3R3,PIK3R5,PIK3R6,PTPRC,RELA,VAV1,ZAP70
IL-10 Signaling	1.09	0.208	-0.707	ARG2,BCL2L1,BMP2,CCND1,CDKN1A,CREB3L1,CREB3L4,CREB5,DDIT4,DUSP1,FOS,HLA-E,ICAM1,IL18,IL1A,IL1R1,IL1R2,IL1RAP,IL33,IL4R,INPP5D,MAP2K3,MAP2K6,MAP3K14,MAP4K4,MAPK11,NFKBIA,NOS2,PRDM1,RELA,SOCS3,TLR4
CD40 Signaling	2.15	0.299	-0.728	CD40LG,FOS,ICAM1,JAK3,MAP2K3,MAP2K6,MAP3K14,MAPK11,NFKBIA,PIK3C2B,PIK3CD,PIK3CG,PIK3R2,PIK3R3,PIK3R5,PIK3R6,PTGS1,PTGS2,RELA,TNFAIP3
Protein Kinase A Signaling	2.8	0.217	-0.728	ADCY1,ADCY5,ADD2,AKAP12,AKAP5,AKAP7,CAMK2A,CDC25A,CDC25C,CDKN3,CREB3L1,CREB3L4,CREB5,DCC,DUSP1,DUSP10,DUSP4,DUSP5,DUSP6,DUSP8,FLNA,FLNC,GDPD3,GLI3,GNAI1,GNB4,GNB5,H1-2,H1-3,H1-4,H1-5,HHAT,MPPED2,MYH10,MYL9,MYLK,NFATC4,NFKBIA,NGFR,NTN1,PDE10A,PDE1B,PDE4C,PDE7A,PDE7B,PHKG1,PLCB1,PLCB2,PLCB3,PLCB4,PLCD3,PLCH1,PPP1R11,PPP1R14C,PPP1R3C,PPP1R3D,PRKACA,PRKAR1B,PRKAR2B,PRKCG,PRKD3,PTGS2,PTP4A1,PTPN13,PTP…
Inhibition of Matrix Metalloproteases	6.2	0.538	-0.728	HSPG2,LRP1,MMP1,MMP11,MMP14,MMP15,MMP19,MMP2,MMP24,MMP25,MMP28,MMP3,MMP7,RECK,SDC1,SDC2,TFPI2,THBS2,TIMP1,TIMP2,TIMP3
T Cell Receptor Signaling	0	0.0779	-0.729	BCL10,CARD11,CD247,CD28,CD3D,CTLA4,DUSP5,DUSP6,FOS,FOXO3,FYB1,HLA-E,HRAS,ICAM1,ICOS,IL5,ITGAL,ITGB2,LAT,LCK,MAP2K3,MAP2K6,MAPK11,MRAS,NFATC4,NFKBIA,PIK3C2B,PIK3CD,PIK3CG,PIK3R2,PIK3R3,PIK3R5,PIK3R6,PTPN22,PTPN7,PTPRC,RALB,RAP2B,RASGRP1,RELA,RRAS,SKAP1,TCF7,TCF7L1,TCF7L2,VAV1,VAV3,ZAP70
Th2 Pathway	1.66	0.234	-0.756	ACVR1C,BHLHE41,CCR4,CD247,CD28,CD3D,DLL1,ICAM1,ICOS,IKZF1,IL12RB1,IL12RB2,IL2RA,IL2RG,IL33,IL4R,IL5,ITGB2,JAK3,NOTCH3,PIK3C2B,PIK3CD,PIK3CG,PIK3R2,PIK3R3,PIK3R5,PIK3R6,S1PR1,SOCS3,TGFBR2,TGFBR3,VAV1
Fatty Acid β-oxidation I	0.396	0.2	-0.816	ACAA2,ACSBG1,ACSF2,ACSL3,HADHA,IVD,SLC27A6
IL-23 Signaling Pathway	1.09	0.261	-0.905	IL12RB1,IL12RB2,NFKBIA,PIK3C2B,PIK3CD,PIK3CG,PIK3R2,PIK3R3,PIK3R5,PIK3R6,RELA,SOCS3
Endocannabinoid Cancer Inhibition Pathway	3.07	0.272	-0.973	ADCY1,ADCY5,ATF3,CASP3,CASP4,CCND1,CCNE2,CDKN1A,CNR1,CREB3L1,CREB3L4,CREB5,GNAI1,GNAL,GNAO1,MAP2K3,MAP2K6,MMP2,MYC,NOS1,NOS2,NUPR1,PDGFC,PIK3C2B,PIK3CD,PIK3CG,PIK3R2,PIK3R3,PIK3R5,PIK3R6,PRKACA,PRKAR1B,PRKAR2B,SMPD1,SNAI2,TCF7,TCF7L1,TCF7L2,TRIB3,TWIST2
Tumoricidal Function of Hepatic Natural Killer Cells	0.932	0.292	-1	BAX,CASP3,FASLG,ICAM1,ITGAL,LYVE1,SERPINB9
Arginine Biosynthesis IV	1.74	0.667	-1	ASS1,GLUD1,OAT,OTC
Leukotriene Biosynthesis	0.907	0.333	-1	ALOX5AP,GGT5,LTA4H,MGST2,MGST3
Citrulline Biosynthesis	1.12	0.444	-1	ARG2,GLS,OAT,OTC
Gluconeogenesis I	0	0.148	-1	ALDOB,MDH1,ME3,PGK1
Acetone Degradation I (to Methylglyoxal)	0	0.093	-1	CYP1A1,CYP2B6,CYP2U1,CYP4A11
Glycine Betaine Degradation	0.983	0.4	-1	DMGDH,PIPOX,SDSL,SHMT2
ATM Signaling	3.05	0.3	-1.043	ATR,BRCA1,CBX3,CCNB1,CCNB2,CDC25A,CDC25C,CDK1,CDKN1A,CHEK1,CHEK2,CREB3L1,CREB3L4,CREB5,FANCD2,GADD45A,GADD45G,MAPK11,MDM2,MDM4,NFKBIA,PPM1L,PPP2R2B,PPP2R2C,RAD50,RAD51,RAD9A,SMC2,TOPBP1,ZEB1
IL-12 Signaling and Production in Macrophages	0.701	0.182	-1.067	ADRA2A,ALB,APOC1,APOE,C3,CD40LG,CEBPB,CLU,COL18A1,DDR2,FCGR1A,FOS,IL12RB1,IL12RB2,IL18,IRF8,JCHAIN,LCK,MAP2K3,MAP2K6,MAPK11,NFATC4,NOS2,PIK3C2B,PIK3CD,PIK3CG,PIK3R2,PIK3R3,PIK3R5,PIK3R6,POU2F2,PRKCG,PRKD3,RBP4,RELA,S100A8,SOCS3,TGFB2,TGFB3,THBS1,TLR4,TLR9,TNFRSF11A
ICOS-ICOSL Signaling in T Helper Cells	0	0.0513	-1.091	CAMK2A,CD247,CD28,CD3D,CD40LG,ICOS,IL2RA,IL2RG,INPP5D,LAT,LCK,NFATC4,NFKBIA,PIK3C2B,PIK3CD,PIK3CG,PIK3R2,PIK3R3,PIK3R5,PIK3R6,PLEKHA4,PTPRC,RELA,TRAT1,VAV1,ZAP70
Calcium-induced T Lymphocyte Apoptosis	0	0.0152	-1.134	CAPN2,CD247,CD3D,LCK,PRKCG,PRKD3,ZAP70
Cell Cycle Regulation by BTG Family Proteins	0.979	0.263	-1.134	BTG2,CCND1,CCNE2,E2F2,E2F3,E2F8,HOXB9,PPM1L,PPP2R2B,PPP2R2C
Glutathione-mediated Detoxification	0.343	0.189	-1.134	ANPEP,GSTM3,GSTZ1,HPGDS,MGST1,MGST2,MGST3
Lymphotoxin β Receptor Signaling	1.43	0.273	-1.155	BCL2L1,CASP3,CYC1,LTB,LTBR,MAP3K14,NFKBIA,PIK3C2B,PIK3CD,PIK3CG,PIK3R2,PIK3R3,PIK3R5,PIK3R6,RELA
Apelin Adipocyte Signaling Pathway	0.936	0.217	-1.213	ADCY1,ADCY5,CAT,GNAI1,GPX1,GPX2,GPX3,GPX8,GSTZ1,MAPK11,MAPK4,MGST1,MGST2,MGST3,NCF1,PPARGC1A,PRKACA,PRKAR1B,PRKAR2B,RAC2
Natural Killer Cell Signaling	1.28	0.207	-1.265	CD244,CD247,CD48,COL18A1,FASLG,HLA-E,HRAS,IL12RB1,IL12RB2,IL15,IL18,ITGAL,JAK3,KLRB1,LAT,LCK,MAP2K3,MAP3K14,MAP3K6,MAPK11,MRAS,NFATC4,PAK3,PIK3C2B,PIK3CD,PIK3CG,PIK3R2,PIK3R3,PIK3R5,PIK3R6,PXN,RAC2,RALB,RAP2B,RASSF5,RELA,RRAS,SH2D1A,VAV1,VAV3,ZAP70
TWEAK Signaling	0	0.135	-1.342	BIRC3,CASP3,MAP3K14,NFKBIA,RELA
Salvage Pathways of Pyrimidine Ribonucleotides	0.775	0.206	-1.342	AK1,AK9,APOBEC3B,APOBEC3H,CDK1,CDK6,CMPK2,G6PC1,GRK5,GRK6,MAP2K3,MAP2K6,MAP3K6,NEK2,PAK3,PRPF4B,TTK,UCKL1,UPP1,UPRT
Sumoylation Pathway	1.78	0.252	-1.342	AR,ARHGDIA,ARHGDIB,FASLG,FOS,MDM2,MYB,NFKBIA,RAC2,RCOR1,RFC3,RFC4,RFC5,RHOB,RHOBTB1,RHOBTB2,RHOD,RHOF,RHOG,RHOH,RHOJ,RHOQ,RND1,RND3,SNCA,ZEB1
CDC42 Signaling	0	0.0451	-1.387	APC2,BAIAP2,CD247,CD3D,DIAPH3,FOS,HLA-E,IQGAP3,ITGA4,ITGA6,ITGA7,ITGA8,ITGAL,ITGB2,ITGB3,ITGB4,ITGB5,ITGB6,ITGB7,ITGB8,MAPK11,MYL9,MYLK,PAK3,PPP1R12B,VAV1
Estrogen-mediated S-phase Entry	3.54	0.5	-1.387	CCNA2,CCND1,CCNE2,CDC25A,CDK1,CDKN1A,E2F2,E2F3,E2F8,ESR2,MYC,RBL1,SKP2
Fcγ Receptor-mediated Phagocytosis in Macrophages and Monocytes	0.558	0.191	-1.414	ACTC1,DGKB,FCGR1A,FYB1,HCK,INPP5D,NCF1,PIK3CG,PIK3R2,PIK3R3,PLD4,PRKCG,PRKD3,PXN,RAB11B,RAC2,VAV1,VAV3
BAG2 Signaling Pathway	0	0.119	-1.414	CASP3,CDKN1A,CHRNA7,CTSB,MAPT,MDM2,MYC,PSMA6,PSMB9,RELA
Epithelial Adherens Junction Signaling	3.59	0.28	-1.508	ACVR1C,ARHGEF17,BAIAP2,CDH2,DLL1,ECT2,EGF,EGFR,FGF1,FGFR1,FRMD6,HGF,HRAS,IGF1R,KIF23,LATS2,MAGI2,MET,MRAS,MYH10,NECTIN1,NOTCH3,PAK3,PPM1L,PPP2R2B,PPP2R2C,RACGAP1,RALB,RAP2B,RRAS,SFN,SNAI1,SNAI2,TCF7,TCF7L1,TCF7L2,TGFB2,TGFBR2,TGFBR3,TNS1,WASF1,WWC1,YAP1,YWHAQ
Apelin Pancreas Signaling Pathway	0.83	0.239	-1.508	PIK3C2B,PIK3CD,PIK3CG,PIK3R2,PIK3R3,PIK3R5,PIK3R6,PRKACA,PRKAR1B,PRKAR2B,RELA
NAD Signaling Pathway	1.36	0.219	-1.567	CD38,CEBPB,EGF,ETFA,FGF2,GJA1,H1-2,H1-3,H1-4,H1-5,H2BC15,H2BC17,H2BC8,HGF,HSPD1,LDHA,NMNAT2,NMRK1,NT5E,PARP12,PDGFB,PIK3C2B,PIK3CD,PIK3CG,PIK3R2,PIK3R3,PIK3R5,PIK3R6,PPARGC1A,SIRT5,SLC29A2,SOD2,TGFB2
PPARα/RXRα Activation	1.7	0.221	-1.567	ABCA1,ACVR1C,ADCY1,ADCY5,ADIPOQ,CHD5,CKAP5,GNA14,HRAS,HSP90B1,IL1R1,IL1R2,IL1RAP,IRS1,ITGB5,LPL,MAP2K3,MAP2K6,MAP3K14,MAP4K4,MRAS,NFKBIA,NR0B2,NR2F1,PLCB1,PLCB2,PLCB3,PLCB4,PLCD3,PLCH1,PPARA,PPARGC1A,PRKACA,PRKAR1B,PRKAR2B,RALB,RAP2B,RELA,RRAS,TGFB2,TGFB3,TGFBR2,TGFBR3
Role of BRCA1 in DNA Damage Response	2.88	0.312	-1.606	ATR,BARD1,BRCA1,BRCA2,BRIP1,CDKN1A,CHEK1,CHEK2,E2F2,E2F3,E2F8,FANCA,FANCB,FANCD2,FANCE,GADD45A,MSH2,RAD50,RAD51,RBL1,RFC3,RFC4,RFC5,SMARCD3,TOPBP1
Mitotic Roles of Polo-Like Kinase	1.59	0.269	-1.732	CCNB1,CCNB2,CDC20,CDC25A,CDC25C,CDK1,CHEK2,FBXO5,HSP90B1,KIF11,KIF23,PKMYT1,PLK2,PLK4,PPM1L,PPP2R2B,PPP2R2C,PTTG1
Pyridoxal 5'-phosphate Salvage Pathway	0.396	0.185	-1.732	CDK1,CDK6,G6PC1,GRK5,GRK6,MAP2K3,MAP2K6,MAP3K6,NEK2,PAK3,PRPF4B,TTK
DNA Methylation and Transcriptional Repression Signaling	1.62	0.241	-1.886	CDK1,CDK14,CDK3,CDK6,CEBPB,CHD5,DNMT1,E2F2,E2F3,E2F8,GADD45A,GADD45G,GLI1,H4C1,H4C13,H4C15,H4C4,H4C9,MYC,RBL1,RELA,TCF21,TCF23,TCF7,TEAD1,TFAM,ZEB1
NUR77 Signaling in T Lymphocytes	0	0.0156	-1.89	CASP3,CD247,CD28,CD3D,FASLG,HLA-E,PRKCG,PRKD3
LXR/RXR Activation	4.39	0.317	-1.915	ABCA1,ABCG1,AGT,ALB,APOA5,APOC1,APOE,ARG2,C3,CCL2,CD14,CLU,FDFT1,HMGCR,IL18,IL1A,IL1R1,IL1R2,IL1RAP,IL33,LPL,MLXIPL,MSR1,MYLIP,NGFR,NOS2,NR1H4,PLTP,PON3,PTGS2,RBP4,RELA,S100A8,SERPINF1,SERPINF2,TLR4,TNFRSF11B,TNFRSF1A,TNFRSF1B
Th1 Pathway	0.726	0.197	-1.964	CD247,CD28,CD3D,CD40LG,DLL1,ICAM1,ICOS,IL12RB1,IL12RB2,IL18,ITGB2,JAK3,MAP2K6,NFATC4,NOTCH3,PIK3C2B,PIK3CD,PIK3CG,PIK3R2,PIK3R3,PIK3R5,PIK3R6,SOCS3,VAV1
Cytotoxic T Lymphocyte-mediated Apoptosis of Target Cells	0	0.0141	-2	CASP3,CD247,CD3D,CYC1,FASLG,HLA-E
Ketogenesis	1.39	0.455	-2	ACAA2,ACAT2,BDH2,HADHA,HMGCS1
Sucrose Degradation V (Mammalian)	0.863	0.364	-2	ALDOB,GALM,KHK,TKFC
tRNA Charging	0	0.103	-2	DARS2,HARS1,MARS2,SARS2
Colanic Acid Building Blocks Biosynthesis	0.611	0.286	-2	GALE,GMPPB,MPI,UGDH
Superpathway of Methionine Degradation	0	0.0976	-2	FTSJ1,GOT1,MCEE,SUV39H2
Chaperone Mediated Autophagy Signaling Pathway	0	0.0793	-2.1	APP,ATP6V0D2,BBC3,CCND1,CD247,CD3D,CHEK1,CTSA,EEF1A2,FLT3,GFAP,HSP90B1,IDH1,IGF1R,IL18,MAPK11,MAPT,MDM2,MLLT11,MMP1,MMP11,MMP14,MMP15,MMP19,MMP2,MMP24,MMP25,MMP28,MMP3,MMP7,MYC,NFKBIA,NLRP3,PIK3C2B,PIK3CD,PIK3CG,PIK3R2,PIK3R3,PIK3R5,PIK3R6,PRR5L,PSMA6,PSMB9,PYCARD,RAB11B,RELA,RND3,SLC2A2,SNCA,TPD52,UCHL1
HIPPO signaling	1.87	0.267	-2.138	AJUBA,AMOT,CSNK1E,DLG5,FAT4,FRMD6,LATS2,PPM1L,PPP1R11,PPP1R14C,PPP1R3C,PPP1R3D,PPP2R2B,PPP2R2C,RASSF6,SFN,SKP2,TEAD1,TEAD2,WWC1,WWTR1,YAP1,YWHAQ
Apelin Cardiac Fibroblast Signaling Pathway	0.405	0.217	-2.236	AGTR1,CCN2,SERPINE1,TGFB2,TGFB3
EIF2 Signaling	2.05	0.225	-2.333	ACTC1,ATF3,CCND1,EIF2B3,HRAS,IGF1R,MRAS,MYC,PIK3C2B,PIK3CD,PIK3CG,PIK3R2,PIK3R3,PIK3R5,PIK3R6,PPP1R15A,RALB,RAP2B,RPL10,RPL13A,RPL14,RPL18A,RPL22L1,RPL23A,RPL24,RPL26,RPL28,RPL31,RPL32,RPL34,RPL39,RPL5,RPL6,RPLP1,RPS12,RPS13,RPS14,RPS18,RPS2,RPS20,RPS23,RPS25,RPS26,RPS27A,RPS27L,RPS29,RPS6,RPS8,RPSA,RRAS,TRIB3
PTEN Signaling	5.72	0.325	-2.333	BCAR1,BCL2L1,BCL2L11,CASP3,CCND1,CDKN1A,EGFR,FASLG,FGFR1,FGFR3,FLT4,FOXO3,HRAS,IGF1R,INPP5D,INPP5F,INPP5J,ITGA4,ITGA6,ITGA7,ITGA8,ITGAL,ITGB2,ITGB3,ITGB4,ITGB5,ITGB6,ITGB7,ITGB8,MAGI2,MRAS,NGFR,NTRK1,NTRK2,NTRK3,PDGFRB,PIK3CD,PIK3CG,PIK3R2,PIK3R3,PIK3R5,RAC2,RALB,RAP2B,RELA,RRAS,TGFBR2,TGFBR3,TNFRSF11A
Mismatch Repair in Eukaryotes	1.04	0.333	-2.449	EXO1,FEN1,MSH2,RFC3,RFC4,RFC5
Cholesterol Biosynthesis I	1.65	0.462	-2.449	FDFT1,LBR,LSS,MSMO1,SC5D,SQLE
Mevalonate Pathway I	2.04	0.5	-2.449	ACAA2,ACAT2,HADHA,HMGCR,HMGCS1,IDI1,MVK
Cholesterol Biosynthesis II (via 24,25-dihydrolanosterol)	1.65	0.462	-2.449	FDFT1,LBR,LSS,MSMO1,SC5D,SQLE
Cholesterol Biosynthesis III (via Desmosterol)	1.65	0.462	-2.449	FDFT1,LBR,LSS,MSMO1,SC5D,SQLE
BER (Base Excision Repair) Pathway	0.682	0.227	-2.53	FEN1,MAP2K3,MAP2K6,NEIL1,OGG1,POLE,RFC3,RFC4,RFC5,UNG
Superpathway of Geranylgeranyldiphosphate Biosynthesis I (via Mevalonate)	2.56	0.5	-2.828	ACAA2,ACAT2,COX10,FDPS,HADHA,HMGCR,HMGCS1,IDI1,MVK
RHOGDI Signaling	4.43	0.273	-2.874	ACTC1,ARHGAP4,ARHGAP6,ARHGAP9,ARHGDIA,ARHGDIB,ARHGEF1,ARHGEF10,ARHGEF17,ARHGEF3,CDH10,CDH11,CDH16,CDH19,CDH2,CDH3,CDH6,DLC1,ESR2,GNA12,GNA14,GNAI1,GNAL,GNAO1,GNAZ,GNB4,GNB5,ITGA4,ITGA6,ITGA7,ITGA8,ITGAL,ITGB2,ITGB3,ITGB4,ITGB5,ITGB6,ITGB7,ITGB8,MRAS,MYH10,MYH11,MYL9,PAK3,PIP5K1C,PPP1R12B,RAC2,RDX,RHOB,RHOBTB1,RHOBTB2,RHOD,RHOF,RHOG,RHOH,RHOJ,RHOQ,RND1,RND3,WASF1
SPINK1 Pancreatic Cancer Pathway	0.703	0.217	-3.051	CPE,CPM,CTSA,CTSB,F2RL1,KLK1,KLK10,KLK11,KLK3,KLK4,KLK8,PRSS2,TGFBR2
TCA Cycle II (Eukaryotic)	2.88	0.478	-3.317	ACO1,FH,IDH3A,IDH3B,IDH3G,MDH1,SDHA,SDHB,SDHC,SDHD,SUCLG1
Cyclins and Cell Cycle Regulation	1.43	0.247	-3.441	ATR,CCNA2,CCNB1,CCNB2,CCND1,CCNE2,CCNH,CDC25A,CDK1,CDK6,CDKN1A,E2F2,E2F3,E2F8,PPM1L,PPP2R2B,PPP2R2C,RBL1,SKP2,TGFB2,TGFB3
Superpathway of Cholesterol Biosynthesis	3.59	0.483	-3.606	ACAA2,ACAT2,FDFT1,FDPS,HADHA,HMGCR,HMGCS1,IDI1,LBR,LSS,MSMO1,MVK,SC5D,SQLE
Cell Cycle Control of Chromosomal Replication	2.3	0.321	-3.771	CDC45,CDC6,CDK1,CDK14,CDK3,CDK6,CDT1,CHEK2,DBF4,MCM3,MCM6,MCM7,ORC3,ORC6,POLA1,POLE,PRIM1,TOP2A
Kinetochore Metaphase Signaling Pathway	8.66	0.414	-4.017	AURKB,BUB1,BUB1B,BUB3,CCNB1,CDC20,CDK1,CENPA,CENPE,CENPH,CENPK,CENPL,CENPN,CENPO,CENPP,CENPQ,CENPT,CENPU,CENPW,DNAH1,DNAH10,DNAH3,DSN1,H2AC20,H2AC21,H2AZ1,KIF2C,KNL1,KNTC1,MAD2L1,MXD3,NDC80,NEK2,NUF2,PPP1R11,PPP1R14C,PPP1R3C,PPP1R3D,PTTG1,SKA1,SKA3,SPC25,SPDL1,TTK,ZW10,ZWILCH
PPAR Signaling	2.63	0.28	-4.642	FOS,HRAS,HSP90B1,IL18,IL1A,IL1R1,IL1R2,IL1RAP,IL33,MAP3K14,MAP4K4,MRAS,NFKBIA,NGFR,NR0B2,NR2F1,PDGFA,PDGFB,PDGFC,PDGFRB,PPARA,PPARGC1A,PTGS2,RALB,RAP2B,RELA,RRAS,TNFRSF11B,TNFRSF1A,TNFRSF1B
Oxidative Phosphorylation	1.65	0.243	-5.099	ATP5F1A,ATP5F1B,ATP5F1C,ATP5MC1,ATP5MC3,ATP5MG,COX10,COX5B,COX6C,COX7A2,COX7C,CYB5A,CYC1,ENOX1,NDUFA1,NDUFA10,NDUFA12,NDUFB3,NDUFB5,NDUFS1,NDUFS3,NDUFS4,SDHA,SDHB,SDHC,SDHD,UQCRC2
Neutrophil Extracellular Trap Signaling Pathway	2.75	0.215	-5.406	AGER,ARG2,ATP5F1A,ATP5F1B,ATP5F1C,ATP5MC1,BLK,C1QA,C1QB,C1QC,C5,CASP3,CASP4,CD14,COL15A1,COL16A1,COL18A1,COL21A1,COL28A1,COL4A1,COL4A2,COL4A5,COL4A6,COL5A1,COL6A1,COL6A2,COL6A3,COL6A5,COL8A1,CYC1,DEFA1 (includes others),DEFA5,DEFA6,H4C1,H4C13,H4C15,H4C4,H4C9,HCK,ITGAL,ITGB2,JCHAIN,KCNN3,LCK,MAP2K3,MAP2K6,MAPK11,MMP2,NCF1,NDUFA10,NDUFA12,NDUFB3,NDUFB5,NDUFS1,NDUFS3,NDUFS4,NLRP3,NOS2,PIK3C2B,PIK3CD…
Glucocorticoid Receptor Signaling	1.24	0.182	#NUM!	AGT,ANXA1,AR,ARG2,ATP5F1A,ATP5F1B,ATP5F1C,ATP5MC1,BCL2L1,BCL2L11,BRCA1,CAV1,CCL13,CCL2,CCNH,CD163,CD247,CD3D,CDKN1A,CDKN1C,CYC1,DNAH1,DNAH10,DNAH3,DUSP1,EGF,EGFR,FCGR1A,FKBP5,FOS,FOXO3,G6PC1,GJA1,GTF2F1,GTF2F2,HLA-E,HRAS,HSP90B1,ICAM1,IL12RB1,IL12RB2,IL17RE,IL1A,IL1R1,IL1R2,IL20RB,IL21R,IL22RA1,IL2RA,IL2RG,IL4R,IL5,IL5RA,JAK3,KRT18,KRT23,KRT7,KRT80,MAP3K14,MAPK11,MMP1,MMP2,MMP3,MRAS,MYC,NDUFA10,N…
Circadian Rhythm Signaling	2.89	0.235	#NUM!	ADCY1,ADCY5,ADCYAP1R1,BHLHE41,BLK,CACNA1A,CACNA1B,CACNA1C,CACNA1D,CACNA1H,CACNA2D1,CACNB2,CACNG4,CAMK2A,CIART,CREB3L1,CREB3L4,CREB5,CRY1,CSNK1E,EIF4EBP1,GNA14,GNAI1,GNB4,GNB5,GRIN1,HCK,HRAS,KLK1,KLK3,LCK,MAP2K3,MAP2K6,MDM2,MKNK2,MRAS,MYC,NGFR,NOS1,NPR1,NPR2,NPR3,NR1D1,NTRK2,PLCB1,PLCB2,PLCB3,PLCB4,PLCD3,PLCH1,PRKACA,PRKAR1B,PRKAR2B,PRKCG,PRKD3,PRKG1,PTGDS,RACK1,RALB,RAP2B,RRAS,VIP,VIPR2
Axonal Guidance Signaling	8.03	0.259	#NUM!	ABLIM3,ADAM19,ADAM8,ADAMTS1,ADAMTS5,ADAMTS8,ADAMTS9,BAIAP2,BCAR1,BMP1,BMP2,BMP4,BMP7,BMP8A,BMP8B,DCC,DPYSL2,DPYSL5,EFNA5,EFNB1,EFNB3,EGF,EPHA2,EPHA4,EPHA7,EPHB3,FES,FZD10,FZD4,FZD8,GLI1,GLI2,GLI3,GLIS2,GNA12,GNA14,GNAI1,GNAL,GNAO1,GNAZ,GNB4,GNB5,HHIP,HRAS,ITGA4,ITGA6,ITGA7,ITGA8,ITGAL,ITGB2,ITGB3,ITGB4,ITGB5,ITGB6,ITGB7,ITGB8,ITSN1,KCNJ12,L1CAM,LINGO1,MET,MMP1,MMP11,MMP14,MMP15,MMP2,MMP24,MMP25,M…
Hepatic Cholestasis	1.83	0.225	#NUM!	ABCB11,ABCC3,ADCY1,ADCY5,CD14,CD40LG,CD70,CYP7B1,FASLG,IL15,IL18,IL1A,IL1R1,IL1R2,IL1RAP,IL33,IL5,IRAK2,IRAK3,LIF,LTB,MAP3K14,NFKBIA,NGFR,NR0B2,NR1H4,NR5A2,PPARA,PRKACA,PRKAR1B,PRKAR2B,PRKCG,PRKD3,RELA,SLC10A2,TGFB2,TGFB3,TLR4,TNFRSF11B,TNFRSF1A,TNFRSF1B,TNFSF15,TNFSF8
Hepatic Fibrosis / Hepatic Stellate Cell Activation	9.72	0.361	#NUM!	AGT,AGTR1,BAX,CCL2,CCL21,CCN2,CD14,CD40LG,COL15A1,COL16A1,COL18A1,COL21A1,COL28A1,COL4A1,COL4A2,COL4A5,COL4A6,COL5A1,COL6A1,COL6A2,COL6A3,COL6A5,COL8A1,CSF1,CXCL9,ECE1,EDN1,EDNRB,EGF,EGFR,FASLG,FGF1,FGF2,FGFR1,FLT4,HGF,ICAM1,IGF1R,IGF2,IGFBP4,IGFBP5,IL1A,IL1R1,IL1R2,IL1RAP,IL4R,KLF6,LEPR,MET,MMP1,MMP2,MYH10,MYH11,MYL9,NGFR,PDGFA,PDGFB,PDGFC,PDGFRB,RELA,SERPINE1,TGFB2,TGFB3,TGFBR2,TIMP1,TIMP2,TLR4…
FXR/RXR Activation	1.28	0.222	#NUM!	ABCB11,AGT,ALB,APOC1,APOE,C3,CLU,G6PC1,G6PC3,IL18,IL1A,IL33,LIPC,LPL,MLXIPL,NR0B2,NR1H4,NR5A2,PLTP,PON3,PPARA,PPARGC1A,RBP4,SDC1,SERPINF1,SERPINF2,SLC10A2,VLDLR
Tight Junction Signaling	0.757	0.19	#NUM!	ACTC1,CLDN12,CLDN2,CLDN4,CLDN5,EPB41,F11R,FOS,JAM2,JAM3,MAGI2,MPDZ,MYH10,MYH11,MYL9,MYLK,NECTIN1,NGFR,PPM1L,PPP2R2B,PPP2R2C,PRKACA,PRKAR1B,PRKAR2B,RAB13,RELA,SNAP25,TGFB2,TGFB3,TGFBR2,TNFRSF11B,TNFRSF1A,TNFRSF1B,YBX3
TR/RXR Activation	1.48	0.25	#NUM!	APOA5,COL6A3,F10,G6PC1,KLF9,MDM2,PIK3C2B,PIK3CD,PIK3CG,PIK3R2,PIK3R3,PIK3R5,PIK3R6,PPARGC1A,RAB3B,RCAN2,SLC16A2,SLC16A3,SYT12,THRA,THRB
RAR Activation	0.291	0.161	#NUM!	ADCY1,ADCY5,ALDH1A1,ALDH1A2,ALDH1A3,CCNH,DHRS3,DUSP1,FOS,LRAT,MAPK11,MMP1,NR2F1,NR2F2,PIK3CD,PIK3CG,PIK3R2,PIK3R3,PPARGC1A,PRKACA,PRKAR1B,PRKAR2B,PRKCG,PRKD3,RBP4,RELA,SMAD9,SMARCD3,SORBS3,TGFB2,TGFB3,TNIP1,ZBTB16
Activation of IRF by Cytosolic Pattern Recognition Receptors	0	0.0462	#NUM!	ISG15,NFKBIA,RELA
Caveolar-mediated Endocytosis Signaling	2.91	0.32	#NUM!	ACTC1,ALB,CAV1,CAVIN1,CD48,CD55,EGF,EGFR,FLNA,FLNC,HLA-E,ITGA4,ITGA6,ITGA7,ITGA8,ITGAL,ITGB2,ITGB3,ITGB4,ITGB5,ITGB6,ITGB7,ITGB8,ITSN1
Clathrin-mediated Endocytosis Signaling	1.96	0.226	#NUM!	ACTC1,ALB,AMPH,AP2S1,AP3B2,APOC1,APOE,CLTB,CLU,DAB2,EGF,F2,F2R,FGF1,FGF13,FGF2,FGF5,FGF9,HIP1R,ITGB2,ITGB3,ITGB4,ITGB5,ITGB6,ITGB7,ITGB8,MDM2,MET,MYO1E,PDGFA,PDGFB,PDGFC,PIK3C2B,PIK3CD,PIK3CG,PIK3R2,PIK3R3,PIK3R5,PIK3R6,PIP5K1C,RAB11B,RBP4,RPS27A,S100A8,SH3KBP1,SNAP91,TFRC
Role of RIG1-like Receptors in Antiviral Innate Immunity	0	0.0435	#NUM!	NFKBIA,RELA
IL-22 Signaling	0	0.125	#NUM!	IL22RA1,MAPK11,SOCS3
Airway Pathology in Chronic Obstructive Pulmonary Disease	1.79	0.246	#NUM!	C8G,CCL2,CCL20,CD40LG,CD70,FASLG,FGF1,FGF13,FGF2,FGF5,FGF9,IL15,IL18,IL1A,IL33,IL5,LCN12,LCN15,LCN2,LIF,LTB,MMP1,MMP2,PTGDS,RBP4,TGFB2,TGFB3,TNFSF15,TNFSF8
4-1BB Signaling in T Lymphocytes	0	0.147	#NUM!	MAP3K14,MAPK11,NFKBIA,RELA,TNFRSF9
Airway Inflammation in Asthma	0.291	0.182	#NUM!	CCL2,CCL20,IL33,IL5,TGFB2,TGFB3
T Helper Cell Differentiation	0	0.0425	#NUM!	BCL6,CD247,CD28,CD3D,CD40LG,CXCR5,ICOS,IL12RB1,IL12RB2,IL18,IL21R,IL2RA,IL2RG,IL4R,IL5,NGFR,TGFBR2,TNFRSF11B,TNFRSF1A,TNFRSF1B
Virus Entry via Endocytic Pathways	2.82	0.28	#NUM!	ACTC1,AP2S1,AP3B2,CAV1,CD55,CLTB,FLNA,FLNC,HLA-E,HRAS,ITGB2,ITGB3,ITGB4,ITGB5,ITGB6,ITGB7,ITGB8,ITSN1,MRAS,PIK3C2B,PIK3CD,PIK3CG,PIK3R2,PIK3R3,PIK3R5,PIK3R6,PRKCG,PRKD3,RAC2,RALB,RAP2B,RRAS,TFRC
Role of Cytokines in Mediating Communication between Immune Cells	0	0.111	#NUM!	IL15,IL18,IL1A,IL26,IL33,IL5
Mechanisms of Viral Exit from Host Cells	0	0.122	#NUM!	ACTC1,CHMP4B,LMNB1,PRKCG,PRKD3
Cellular Effects of Sildenafil (Viagra)	1.77	0.233	#NUM!	ACTC1,ADCY1,ADCY5,CACNA1A,CACNA1B,CACNA1C,CACNA1D,CACNA2D1,CACNB2,CACNG4,GPR37,KCNH2,KCNN3,KCNN4,KCNQ2,KCNQ3,MYH10,MYH11,MYL9,MYLK,NPR1,NPR2,PDE1B,PDE4C,PLCB1,PLCB2,PLCB3,PLCB4,PLCD3,PLCH1,PPP1R12B,PRKACA,PRKAR1B,PRKAR2B,PRKG1
Cardiomyocyte Differentiation via BMP Receptors	0.478	0.222	#NUM!	ACVRL1,BMP2,BMP4,BMP7,GATA4,SMAD9
Docosahexaenoic Acid (DHA) Signaling	1.97	0.342	#NUM!	APP,BAX,BCL2A1,BCL2L1,CASP3,PIK3C2B,PIK3CD,PIK3CG,PIK3R2,PIK3R3,PIK3R5,PIK3R6,SERPINF1
Semaphorin Signaling in Neurons	2.99	0.344	#NUM!	CRMP1,DPYSL2,DPYSL3,DPYSL5,FES,MET,PAK3,PLXNA1,RAC2,RHOB,RHOBTB1,RHOBTB2,RHOD,RHOF,RHOG,RHOH,RHOJ,RHOQ,RND1,RND3,SEMA3A
Molecular Mechanisms of Cancer	8.69	0.273	#NUM!	ACVRL1,ADCY1,ADCY5,APC2,ARHGEF1,ARHGEF10,ARHGEF17,ARHGEF3,ATR,AURKA,BAX,BBC3,BCL2L1,BCL2L11,BIRC3,BMP1,BMP2,BMP4,BMP7,BMP8A,BMP8B,BRCA1,CAMK2A,CASP3,CCND1,CCNE2,CDC25A,CDC25C,CDK1,CDK14,CDK3,CDK6,CDKN1A,CHEK1,CHEK2,E2F2,E2F3,E2F8,FANCD2,FASLG,FOS,FZD10,FZD4,FZD8,GLI1,GNA12,GNA14,GNAI1,GNAL,GNAO1,GNAZ,GNB4,GNB5,HHAT,HRAS,IRS1,ITGA4,ITGA6,ITGA7,ITGA8,ITGAL,ITGB2,ITGB3,ITGB4,ITGB5,ITGB6,ITGB7,ITGB8,…
Lipid Antigen Presentation by CD1	0	0.0145	#NUM!	AP2S1,CD1C,CD1D,CD247,CD3D,PSAP
Maturity Onset Diabetes of Young (MODY) Signaling	1.48	0.253	#NUM!	ABCC9,ADIPOQ,ALDOB,APOA5,APOC1,APOE,APOL5,BLK,CACNA1A,CACNA1B,CACNA1C,CACNA1D,CACNA2D1,CACNB2,CACNG4,FABP1,HNF1B,KCNJ8,NEUROD1,SLC2A2
RAN Signaling	0	0.0588	#NUM!	KPNA2
Role of OCT4 in Mammalian Embryonic Stem Cell Pluripotency	0.158	0.152	#NUM!	BRCA1,FOXD3,NR2F1,NR2F2,NR5A2,PHC1,SPP1
Germ Cell-Sertoli Cell Junction Signaling	3.43	0.271	#NUM!	ACTC1,ACTN1,BCAR1,CDH2,CLINT1,GSN,HRAS,ITGA6,MAP2K3,MAP2K6,MAP3K14,MAP3K6,MRAS,MYO7A,PAK3,PIK3C2B,PIK3CD,PIK3CG,PIK3R2,PIK3R3,PIK3R5,PIK3R6,PXN,RAC2,RALB,RAP2B,RHOB,RHOBTB1,RHOBTB2,RHOD,RHOF,RHOG,RHOH,RHOJ,RHOQ,RND1,RND3,RRAS,SORBS1,TGFB2,TGFB3,TGFBR2,TNFRSF1A,TUBB4A,TUBB6,ZYX
Prostate Cancer Signaling	1.53	0.237	#NUM!	AR,CCND1,CCNE2,CDKN1A,CREB3L1,CREB3L4,CREB5,E2F2,E2F3,HRAS,HSP90B1,KLK3,MDM2,MRAS,NFKBIA,PIK3C2B,PIK3CD,PIK3CG,PIK3R2,PIK3R3,PIK3R5,PIK3R6,RALB,RAP2B,RBL1,RELA,RRAS
Primary Immunodeficiency Signaling	1.21	0.254	#NUM!	BLNK,BTK,CD19,CD3D,CD40LG,CD79A,ICOS,IL2RG,JAK3,JCHAIN,LCK,PTPRC,TNFRSF13B,UNG,ZAP70
Allograft Rejection Signaling	0	0.0164	#NUM!	CD247,CD28,CD3D,CD40LG,FASLG,HLA-E,IL5,JCHAIN
Autoimmune Thyroid Disease Signaling	0	0.0175	#NUM!	CD247,CD28,CD3D,CD40LG,FASLG,HLA-E,IL5,JCHAIN
Graft-versus-Host Disease Signaling	0	0.0179	#NUM!	CD247,CD28,CD3D,FASLG,HLA-E,IL18,IL1A,IL33
Communication between Innate and Adaptive Immune Cells	0	0.0225	#NUM!	CCL15,CD247,CD28,CD3D,CD40LG,CD79A,CD79B,CXCL10,HLA-E,IL15,IL18,IL1A,IL33,IL5,JCHAIN,TLR10,TLR4,TLR5,TLR9,TNFRSF13B,TNFRSF17
Systemic Lupus Erythematosus Signaling	0	0.0412	#NUM!	BDKRB2,C5,C7,C8G,CD247,CD28,CD3D,CD40LG,CD72,CD79A,CD79B,FCGR1A,FOS,HLA-E,HRAS,IL18,IL1A,IL33,INPP5D,JCHAIN,KLK1,LAT,LCK,LSM5,MRAS,NFATC4,PIK3C2B,PIK3CD,PIK3CG,PIK3R2,PIK3R3,PIK3R5,PIK3R6,PPIH,PRPF4B,PTPRC,RALB,RAP2B,RRAS,SNRNP48,SNRPD1,SNRPD2,SNRPN,TLR9
Hereditary Breast Cancer Signaling	3.38	0.282	#NUM!	ATR,BARD1,BRCA1,BRCA2,CCNB1,CCND1,CDC25C,CDK1,CDK6,CDKN1A,CHEK1,CHEK2,DDB2,FANCA,FANCB,FANCD2,FANCE,GADD45A,GADD45G,HRAS,MRAS,MSH2,PIK3C2B,PIK3CD,PIK3CG,PIK3R2,PIK3R3,PIK3R5,PIK3R6,RAD50,RAD51,RALB,RAP2B,RFC3,RFC4,RFC5,RPS27A,RRAS,SFN,SMARCD3
Role of Osteoblasts, Osteoclasts and Chondrocytes in Rheumatoid Arthritis	4.53	0.272	#NUM!	ACVRL1,ADAMTS5,APC2,BIRC3,BMP1,BMP2,BMP4,BMP7,BMP8A,BMP8B,CSF1,CSNK1E,DKK1,DKK3,FOS,FRZB,FZD10,FZD4,FZD8,GSN,IL18,IL1A,IL1R1,IL1R2,IL1RAP,IL33,ITGB3,LRP1,LRP5,MAP2K3,MAP2K6,MAP3K14,MMP1,MMP14,MMP3,NFATC4,NFKBIA,NGFR,PIK3C2B,PIK3CD,PIK3CG,PIK3R2,PIK3R3,PIK3R5,PIK3R6,RELA,RUNX2,SFRP1,SFRP2,SFRP5,SMAD9,SPP1,TCF7,TCF7L1,TCF7L2,TNFRSF11A,TNFRSF11B,TNFRSF1A,TNFRSF1B,WIF1,WNT2B,WNT5A
Altered T Cell and B Cell Signaling in Rheumatoid Arthritis	0	0.0266	#NUM!	CCL21,CD247,CD28,CD3D,CD40LG,CD79A,CD79B,CSF1,CXCL13,FASLG,IL15,IL18,IL1A,IL33,LTB,MAP3K14,RELA,SLAMF1,SPP1,TLR10,TLR4,TLR5,TLR9,TNFRSF13B,TNFRSF17
Atherosclerosis Signaling	1.62	0.233	#NUM!	ALB,ALOXE3,APOC1,APOE,CCL2,CCR2,CD40LG,CLU,COL18A1,CSF1,F3,ICAM1,IL18,IL1A,IL33,ITGA4,ITGB2,LPL,MMP1,MMP3,MSR1,PDGFA,PDGFB,PDGFC,PLA2G2A,PLA2G4D,PLA2R1,PLAAT3,RBP4,RELA,S100A8
Role of Macrophages, Fibroblasts and Endothelial Cells in Rheumatoid Arthritis	7.35	0.28	#NUM!	APC2,C5,C5AR1,CAMK2A,CCL2,CCND1,CEBPB,CEBPD,CREB3L1,CREB3L4,CREB5,CSF1,CSNK1E,DKK1,DKK3,F2RL1,FCGR1A,FGF2,FOS,FRZB,FZD10,FZD4,FZD8,GNAO1,HRAS,ICAM1,IL15,IL16,IL18,IL1A,IL1R1,IL1R2,IL1RAP,IL33,IRAK2,IRAK3,JCHAIN,LRP1,LRP5,LTB,LTBR,MAP2K3,MAP2K6,MAP3K14,MMP1,MMP3,MRAS,MYC,NFATC4,NFKBIA,NGFR,NOS2,PDGFA,PDGFB,PDGFC,PIK3C2B,PIK3CD,PIK3CG,PIK3R2,PIK3R3,PIK3R5,PIK3R6,PLCB1,PLCB2,PLCB3,PLCB4,PLCD3,PLCH1,…
Pathogenesis of Multiple Sclerosis	0.616	0.333	#NUM!	CXCL10,CXCL11,CXCL9
Granzyme B Signaling	0	0.125	#NUM!	CASP3,LMNB1
B Cell Development	0	0.00818	#NUM!	CD19,CD79A,CD79B,PTPRC
Role of Lipids/Lipid Rafts in the Pathogenesis of Influenza	0	0.087	#NUM!	FDPS,RSAD2
Role of MAPK Signaling in the Pathogenesis of Influenza	0.658	0.202	#NUM!	BAX,CASP3,CCL2,CXCL10,HRAS,MAP2K3,MAP2K6,MAPK11,MRAS,PLA2G2A,PLA2G4D,PLA2R1,PLAAT3,PTGS2,RALB,RAP2B,RRAS
MSP-RON Signaling Pathway	3.29	0.362	#NUM!	ACTC1,CCL2,CCR2,CSF1,ITGB2,KLK1,KLK10,KLK11,KLK3,KLK4,KLK8,NOS2,PIK3C2B,PIK3CD,PIK3CG,PIK3R2,PIK3R3,PIK3R5,PIK3R6,RPS6KA2,TLR4
Inhibition of Angiogenesis by TSP1	0.424	0.206	#NUM!	CASP3,HSPG2,MAPK11,SDC1,SDC2,TGFBR2,THBS1
Assembly of RNA Polymerase II Complex	0	0.06	#NUM!	CCNH,GTF2F1,TAF10
DNA Double-Strand Break Repair by Homologous Recombination	1.5	0.429	#NUM!	BRCA1,BRCA2,GEN1,POLA1,RAD50,RAD51
DNA Double-Strand Break Repair by Non-Homologous End Joining	0	0.0714	#NUM!	RAD50
Role of Tissue Factor in Cancer	4.59	0.328	#NUM!	BCL2L1,BLK,CASP3,CCN2,CSF1,EGFR,EGR1,F10,F2,F2RL1,F3,FGB,FGF5,GNA12,GNA14,HBEGF,HCK,HRAS,ITGA6,ITGB3,LCK,MAPK11,MMP1,MRAS,PDIA2,PIK3C2B,PIK3CD,PIK3CG,PIK3R2,PIK3R3,PIK3R5,PIK3R6,PLAUR,PLCB1,RALB,RAP2B,RPS6KA2,RRAS
Role of IL-17A in Arthritis	1.88	0.298	#NUM!	CCL2,CCL20,MAP2K3,MAP2K6,MAPK11,MMP1,NFKBIA,NOS2,PIK3C2B,PIK3CD,PIK3CG,PIK3R2,PIK3R3,PIK3R5,PIK3R6,PTGS2,RELA
IL-17A Signaling in Fibroblasts	0.71	0.237	#NUM!	CCL2,CEBPB,CEBPD,FOS,LCN2,MAPK11,MMP1,NFKBIA,RELA
IL-17A Signaling in Gastric Cells	0.796	0.269	#NUM!	CCL20,CXCL10,CXCL11,EGFR,FOS,MAPK11,RELA
Role of IL-17A in Psoriasis	0	0.143	#NUM!	CCL20,S100A8
Differential Regulation of Cytokine Production in Macrophages and T Helper Cells by IL-17A and IL-17F	0	0.0556	#NUM!	CCL2
Differential Regulation of Cytokine Production in Intestinal Epithelial Cells by IL-17A and IL-17F	0	0.13	#NUM!	CCL2,IL1A,LCN2
Role of JAK1, JAK2 and TYK2 in Interferon Signaling	0	0.0385	#NUM!	RELA
Role of JAK1 and JAK3 in γc Cytokine Signaling	2.71	0.319	#NUM!	BLNK,FES,HRAS,IL15,IL21R,IL2RA,IL2RG,IL4R,IRS1,JAK3,MRAS,PIK3C2B,PIK3CD,PIK3CG,PIK3R2,PIK3R3,PIK3R5,PIK3R6,RALB,RAP2B,RRAS,SOCS3
Sertoli Cell-Sertoli Cell Junction Signaling	3.35	0.257	#NUM!	ACTC1,ACTN1,BCAR1,CLDN12,CLDN2,CLDN4,CLDN5,CLINT1,EPB41,F11R,HRAS,ITGA4,ITGA6,ITGA7,ITGA8,ITGAL,ITGB2,ITGB3,ITGB4,ITGB5,ITGB6,ITGB7,ITGB8,JAM2,JAM3,MAGI2,MAP2K3,MAP3K14,MAP3K20,MAP3K6,MAPK11,MRAS,MYO7A,NECTIN1,NOS1,NOS2,PALS2,PRKACA,PRKAR1B,PRKAR2B,PRKG1,RALB,RAP2B,RRAS,SORBS1,SPTB,SPTBN1,TGFB3,TGFBR3,TNFRSF1A,TUBB4A,TUBB6,YBX3
Gap Junction Signaling	1.78	0.222	#NUM!	ACTC1,ADCY1,ADCY5,CAV1,CSNK1E,EGF,EGFR,GJA1,GJB3,GJB6,GJC1,GNAI1,GRIK2,HRAS,HTR2B,LPAR1,MRAS,NPR1,NPR2,NPR3,PIK3C2B,PIK3CD,PIK3CG,PIK3R2,PIK3R3,PIK3R5,PIK3R6,PLCB1,PLCB2,PLCB3,PLCB4,PLCD3,PLCH1,PRKACA,PRKAR1B,PRKAR2B,PRKCG,PRKD3,PRKG1,RALB,RAP2B,RRAS,TUBB4A,TUBB6
Telomere Extension by Telomerase	0	0.133	#NUM!	POT1,RAD50
Embryonic Stem Cell Differentiation into Cardiac Lineages	0.223	0.2	#NUM!	GATA4,HOXB5
Hematopoiesis from Pluripotent Stem Cells	0	0.0157	#NUM!	CD247,CD3D,CSF1,IL1A,IL5,JCHAIN,LIF
Hematopoiesis from Multipotent Stem Cells	0.396	0.25	#NUM!	CSF1,IL15,IL5
Transcriptional Regulatory Network in Embryonic Stem Cells	1.21	0.259	#NUM!	FOXC1,FOXD3,GATA4,H4C1,H4C13,H4C15,H4C4,H4C9,HAND1,L1CAM,MEIS1,PAX6,RIF1,TCF7L1
nNOS Signaling in Neurons	0.396	0.191	#NUM!	CAMK2A,CAPN2,CAPN8,CAPNS1,GRIN1,NOS1,PFKM,PRKCG,PRKD3
nNOS Signaling in Skeletal Muscle Cells	0.74	0.229	#NUM!	CACNA1A,CACNA1B,CACNA1C,CACNA1D,CACNA1H,CACNA2D1,CACNB2,CACNG4,DMD,NOS1,SNTA1
Ephrin A Signaling	1.95	0.319	#NUM!	BCAR1,EFNA5,EPHA2,EPHA4,EPHA7,NGFR,PIK3C2B,PIK3CD,PIK3CG,PIK3R2,PIK3R3,PIK3R5,PIK3R6,VAV1,VAV3
NAD Biosynthesis from 2-amino-3-carboxymuconate Semialdehyde	0	0.143	#NUM!	NMNAT2
Uracil Degradation II (Reductive)	1.91	1	#NUM!	DPYD,DPYS,UPB1
Fatty Acid Activation	0.542	0.267	#NUM!	ACSBG1,ACSF2,ACSL3,SLC27A6
Bupropion Degradation	0	0.12	#NUM!	CYP1A1,CYP2B6,CYP2U1
Sphingosine and Sphingosine-1-phosphate Metabolism	0.277	0.222	#NUM!	ACER2,ASAH1
Glucose and Glucose-1-phosphate Degradation	0.127	0.154	#NUM!	HK1,PGM5
Thyroid Hormone Metabolism II (via Conjugation and/or Degradation)	0	0.025	#NUM!	CSGALNACT1
NAD biosynthesis II (from tryptophan)	0	0.0769	#NUM!	NMNAT2
UDP-D-xylose and UDP-D-glucuronate Biosynthesis	0.396	0.5	#NUM!	UGDH
Dolichol and Dolichyl Phosphate Biosynthesis	0.396	0.5	#NUM!	DOLK
Isoleucine Degradation I	0.388	0.222	#NUM!	ACAA2,ACAT2,BCAT2,HADHA
Epoxysqualene Biosynthesis	1.28	1	#NUM!	FDFT1,SQLE
Proline Biosynthesis II (from Arginine)	1.22	0.6	#NUM!	OAT,OTC,PYCR1
Trehalose Degradation II (Trehalase)	0	0.143	#NUM!	HK1
Creatine-phosphate Biosynthesis	0.577	0.4	#NUM!	CKM,MAP4K4
Pyruvate Fermentation to Lactate	0.463	0.333	#NUM!	LDHA,LDHAL6A
Acyl-CoA Hydrolysis	0	0.0714	#NUM!	ACOT7
Pentose Phosphate Pathway (Oxidative Branch)	0.158	0.2	#NUM!	G6PD
Thio-molybdenum Cofactor Biosynthesis	0.611	1	#NUM!	MOCOS
Superpathway of Serine and Glycine Biosynthesis I	0.158	0.2	#NUM!	SHMT2
The Visual Cycle	0	0.13	#NUM!	DHRS3,LRAT,RPE65
Chondroitin and Dermatan Biosynthesis	1	0.5	#NUM!	CHPF,CHSY3,CSGALNACT1
Tetrahydrofolate Salvage from 5,10-methenyltetrahydrofolate	1.22	0.6	#NUM!	GART,MTHFD1,MTHFD2
Ceramide Biosynthesis	0	0.143	#NUM!	KDSR
Phosphatidylethanolamine Biosynthesis II	0.616	0.333	#NUM!	CHKA,ETNK2,PCYT2
Methylglyoxal Degradation I	0.291	0.333	#NUM!	GLO1
Heme Biosynthesis from Uroporphyrinogen-III I	0.21	0.25	#NUM!	CPOX
Choline Biosynthesis III	0	0.133	#NUM!	CHPT1,PLD4
Spermine Biosynthesis	0.396	0.5	#NUM!	SMS
Estrogen Biosynthesis	0	0.0667	#NUM!	CYP1A1,CYP2B6,CYP2U1
Arginine Degradation VI (Arginase 2 Pathway)	1	0.5	#NUM!	ARG2,OAT,PYCR1
5-aminoimidazole Ribonucleotide Biosynthesis I	0.921	0.667	#NUM!	GART,PPAT
CMP-N-acetylneuraminate Biosynthesis I (Eukaryotes)	0.158	0.2	#NUM!	NANS
All-trans-decaprenyl Diphosphate Biosynthesis	0.396	0.5	#NUM!	PDSS1
Histidine Degradation III	0.319	0.25	#NUM!	MTHFD1,MTHFD2
Thioredoxin Pathway	0	0.143	#NUM!	NXN
Proline Degradation	0.291	0.333	#NUM!	ALDH4A1
Pentose Phosphate Pathway (Non-oxidative Branch)	0.115	0.167	#NUM!	TKT
Phosphatidylcholine Biosynthesis I	0.388	0.286	#NUM!	CHKA,CHPT1
Calcium Transport I	0.539	0.3	#NUM!	ATP2B3,ATP2B4,ATP2C2
Glutamine Biosynthesis I	0.611	1	#NUM!	GLUL
Urate Biosynthesis/Inosine 5'-phosphate Degradation	0	0.143	#NUM!	NT5C2,NT5E
NAD Phosphorylation and Dephosphorylation	0	0.0769	#NUM!	NNT
Acetyl-CoA Biosynthesis I (Pyruvate Dehydrogenase Complex)	0.848	0.429	#NUM!	DLAT,PDHA1,PDHB
Methylmalonyl Pathway	0.21	0.25	#NUM!	MCEE
NAD Salvage Pathway III	0.388	0.286	#NUM!	NMNAT2,NMRK1
Glycine Cleavage Complex	0.463	0.333	#NUM!	AMT,OCA2
Pentose Phosphate Pathway	0.184	0.182	#NUM!	G6PD,TKT
Glycogen Degradation II	0.157	0.167	#NUM!	PGM5,TYMP
Selenocysteine Biosynthesis II (Archaea and Eukaryotes)	0.463	0.333	#NUM!	SARS2,SEPHS2
Inositol Pyrophosphates Biosynthesis	0.319	0.25	#NUM!	PPIP5K1,PPIP5K2
Palmitate Biosynthesis I (Animals)	0.291	0.333	#NUM!	OXSM
Valine Degradation I	0	0.143	#NUM!	BCAT2,HADHA,HIBCH
Lysine Degradation II	0.158	0.2	#NUM!	AADAT
Purine Nucleotides Degradation II (Aerobic)	0.156	0.158	#NUM!	ADA2,NT5C2,NT5E
α-tocopherol Degradation	0	0.1	#NUM!	CYP4A11
Superoxide Radicals Degradation	0.724	0.375	#NUM!	CAT,SOD2,SOD3
Tetrahydrobiopterin Biosynthesis I	0.291	0.333	#NUM!	SPR
L-cysteine Degradation III	1.28	1	#NUM!	GOT1,MPST
Leucine Degradation I	0.277	0.222	#NUM!	BCAT2,IVD
D-glucuronate Degradation I	0.291	0.333	#NUM!	AKR1A1
Phenylalanine Degradation IV (Mammalian, via Side Chain)	0.308	0.214	#NUM!	GOT1,HPD,MAOA
Adenine and Adenosine Salvage III	0	0.143	#NUM!	ADA2
Uridine-5'-phosphate Biosynthesis	0.291	0.333	#NUM!	UMPS
γ-glutamyl Cycle	0.358	0.231	#NUM!	ANPEP,CHAC2,GGT5
Heme Biosynthesis II	0	0.111	#NUM!	CPOX
4-hydroxyproline Degradation I	0.396	0.5	#NUM!	ALDH4A1
Myo-inositol Biosynthesis	0.158	0.2	#NUM!	INPP5F
Spermidine Biosynthesis I	0.396	0.5	#NUM!	SRM
Thymine Degradation	1.91	1	#NUM!	DPYD,DPYS,UPB1
Purine Ribonucleosides Degradation to Ribose-1-phosphate	0	0.111	#NUM!	ADA2
Geranylgeranyldiphosphate Biosynthesis	0.291	0.333	#NUM!	COX10
Ketolysis	0.983	0.4	#NUM!	ACAA2,ACAT2,BDH2,HADHA
Ceramide Degradation	0.388	0.286	#NUM!	ACER2,ASAH1
Thiosulfate Disproportionation III (Rhodanese)	0.291	0.333	#NUM!	MPST
Purine Nucleotides De Novo Biosynthesis II	0.184	0.182	#NUM!	GART,PPAT
Glycolysis I	0	0.111	#NUM!	ALDOB,PFKM,PGK1
Lysine Degradation V	0.577	0.4	#NUM!	AADAT,PIPOX
Proline Biosynthesis I	0.21	0.25	#NUM!	PYCR1
Methylglyoxal Degradation III	0	0.0625	#NUM!	AKR1A1,CYP4A11
2-oxobutanoate Degradation I	0.158	0.2	#NUM!	MCEE
L-glutamine Biosynthesis II (tRNA-dependent)	1.28	1	#NUM!	GATB,QRSL1
Melatonin Degradation II	0.21	0.25	#NUM!	MAOA
Dolichyl-diphosphooligosaccharide Biosynthesis	0	0.0909	#NUM!	DPM2
Guanosine Nucleotides Degradation III	0.127	0.154	#NUM!	NT5C2,NT5E
Fatty Acid Biosynthesis Initiation II	0.396	0.5	#NUM!	OXSM
Zymosterol Biosynthesis	0.463	0.333	#NUM!	LBR,MSMO1
Salvage Pathways of Pyrimidine Deoxyribonucleotides	0.616	0.333	#NUM!	APOBEC3B,TYMP,UPP1
Glycine Degradation (Creatine Biosynthesis)	0.396	0.5	#NUM!	GAMT
Adenosine Nucleotides Degradation II	0.237	0.188	#NUM!	ADA2,NT5C2,NT5E
Arginine Degradation I (Arginase Pathway)	1.49	0.75	#NUM!	ALDH4A1,ARG2,OAT
Trans, trans-farnesyl Diphosphate Biosynthesis	0.577	0.4	#NUM!	FDPS,IDI1
Citrulline-Nitric Oxide Cycle	1.22	0.6	#NUM!	ASS1,NOS1,NOS2
Tetrahydrobiopterin Biosynthesis II	0.291	0.333	#NUM!	SPR
Phosphatidylethanolamine Biosynthesis III	0.611	1	#NUM!	PTDSS2
NAD Biosynthesis III	0.115	0.167	#NUM!	NMNAT2
GDP-glucose Biosynthesis	0.157	0.167	#NUM!	HK1,PGM5
Citrulline Degradation	0.611	1	#NUM!	OTC
Sphingomyelin Metabolism	0	0.125	#NUM!	SMPD1
Galactose Degradation I (Leloir Pathway)	0.577	0.4	#NUM!	GALE,GALM
L-cysteine Degradation I	0.21	0.25	#NUM!	GOT1
Lanosterol Biosynthesis	0.611	1	#NUM!	LSS
Lactose Degradation III	0.158	0.2	#NUM!	Gba3
dTMP De Novo Biosynthesis	1.22	0.6	#NUM!	DHFR,SHMT2,TYMS
UDP-N-acetyl-D-galactosamine Biosynthesis II	0.358	0.231	#NUM!	GALE,HK1,UAP1
Tyrosine Degradation I	0.577	0.4	#NUM!	GSTZ1,HPD
Glutamate Degradation III (via 4-aminobutyrate)	0.158	0.2	#NUM!	SUCLG2
Glutamate Degradation II	0.291	0.333	#NUM!	GOT1
Aspartate Degradation II	0.388	0.286	#NUM!	GOT1,MDH1
Methionine Degradation I (to Homocysteine)	0	0.0769	#NUM!	FTSJ1,SUV39H2
Molybdenum Cofactor Biosynthesis	0.21	0.25	#NUM!	GPHN
Folate Polyglutamylation	0.577	0.4	#NUM!	MTHFD1,SHMT2
Folate Transformations I	0.616	0.333	#NUM!	MTHFD1,MTHFD2,SHMT2
GDP-mannose Biosynthesis	0.463	0.333	#NUM!	GMPPB,MPI
Glycine Biosynthesis I	0.396	0.5	#NUM!	SHMT2
D-mannose Degradation	0.611	1	#NUM!	MPI
Remodeling of Epithelial Adherens Junctions	0	0.132	#NUM!	ACTC1,ACTN1,HGF,MAPRE2,MAPRE3,MET,TUBB4A,TUBB6,ZYX
Cysteine Biosynthesis III (mammalia)	0	0.0714	#NUM!	FTSJ1,SUV39H2
4-aminobutyrate Degradation I	0.291	0.333	#NUM!	SUCLG2
UDP-N-acetyl-D-galactosamine Biosynthesis I	0.611	1	#NUM!	GALE
L-serine Degradation	0.291	0.333	#NUM!	SDSL
Acetate Conversion to Acetyl-CoA	0.158	0.2	#NUM!	ACSS2
Glutamine Degradation I	0.396	0.5	#NUM!	GLS
Glutamate Biosynthesis II	0.396	0.5	#NUM!	GLUD1
Glutamate Degradation X	0.396	0.5	#NUM!	GLUD1
Aspartate Biosynthesis	0.291	0.333	#NUM!	GOT1
Agranulocyte Adhesion and Diapedesis	4.73	0.281	#NUM!	ACKR4,ACTC1,C5,C5AR1,CCL13,CCL15,CCL17,CCL2,CCL20,CCL21,CCL22,CCL23,CCL28,CCR2,CCR4,CCR6,CCR9,CD99,CLDN12,CLDN2,CLDN4,CLDN5,CXCL10,CXCL11,CXCL13,CXCL16,CXCL2,CXCL9,CXCR5,GNAI1,ICAM1,IL18,IL1A,IL1R1,IL33,ITGA4,ITGB2,ITGB7,JAM3,MMP1,MMP11,MMP14,MMP15,MMP19,MMP2,MMP24,MMP25,MMP28,MMP3,MMP7,MYH10,MYH11,MYL9,PODXL2,PPBP,RDX,SDC4,SELL,TNFRSF1A
Granulocyte Adhesion and Diapedesis	7.41	0.328	#NUM!	ACKR4,C5,C5AR1,CCL13,CCL15,CCL17,CCL2,CCL20,CCL21,CCL22,CCL23,CCL28,CCR2,CCR4,CCR6,CCR9,CD99,CLDN12,CLDN2,CLDN4,CLDN5,CXCL10,CXCL11,CXCL13,CXCL16,CXCL2,CXCL9,CXCR5,GNAI1,HRH2,ICAM1,IL18,IL1A,IL1R1,IL1R2,IL1RAP,IL33,ITGA4,ITGB2,JAM3,MMP1,MMP11,MMP14,MMP15,MMP19,MMP2,MMP24,MMP25,MMP28,MMP3,MMP7,NGFR,PPBP,RDX,SDC1,SDC2,SDC3,SDC4,SELL,TNFRSF11B,TNFRSF1A,TNFRSF1B
Regulation of the Epithelial-Mesenchymal Transition Pathway	3.4	0.262	#NUM!	CDH2,EGF,EGFR,EGR1,FGF1,FGF13,FGF2,FGF5,FGF9,FGFR1,FGFR3,FZD10,FZD4,FZD8,HGF,HRAS,ID2,JAK3,MAP2K3,MAP2K6,MET,MMP2,MRAS,NOTCH3,PARD6B,PARD6G,PDGFRB,PIK3C2B,PIK3CD,PIK3CG,PIK3R2,PIK3R3,PIK3R5,PIK3R6,PYGO1,RALB,RAP2B,RELA,RRAS,SNAI1,SNAI2,TCF7,TCF7L1,TCF7L2,TGFB2,TGFB3,TGFBR2,TWIST2,WNT2B,WNT5A,ZEB1
Parkinson's Signaling	1.74	0.438	#NUM!	CASP3,GPR37,MAPK11,SEPTIN5,SNCA,SNCAIP,UCHL1
Nucleotide Excision Repair Pathway	0	0.0571	#NUM!	CCNH,ERCC8
Protein Ubiquitination Pathway	0	0.117	#NUM!	BIRC3,BRCA1,CDC20,CRYAB,DNAJB7,DNAJC1,DNAJC18,DNAJC2,DNAJC28,DNAJC6,DNAJC9,HLA-E,HSP90B1,HSPA12A,HSPA4L,HSPB1,HSPB6,HSPB8,HSPD1,MDM2,PAN2,PSMA6,PSMB9,RPS27A,SASS6,SKP2,UBE2C,UBE2J1,UBE2T,UCHL1,USP11,USP37
Endoplasmic Reticulum Stress Pathway	0	0.143	#NUM!	CASP3,HSP90B1,XBP1
GABA Receptor Signaling	1.85	0.242	#NUM!	ADCY1,ADCY5,AP2S1,CACNA1A,CACNA1B,CACNA1C,CACNA1D,CACNA1H,CACNA2D1,CACNB2,CACNG4,GABBR1,GABRA5,GABRB2,GABRE,GNA12,GNA14,GNAI1,GNAL,GNAO1,GNAZ,GNB4,GNB5,GPHN,GPR37,KCNH2,KCNN3,KCNN4,KCNQ2,KCNQ3,MRAS,RPS27A
Xenobiotic Metabolism Signaling	2.09	0.216	#NUM!	ABCC3,ALDH1A1,ALDH1A2,ALDH1A3,ALDH1B1,ALDH1L1,ALDH1L2,ALDH4A1,ANKRA2,CAMK2A,CAT,CHST1,CHST10,CHST15,CHST3,CHST7,CYP1A1,CYP2B6,FMO2,FMO3,GAL3ST2,GSTM3,GSTZ1,HRAS,HS3ST3A1,HS3ST5,HS3ST6,HS6ST1,HS6ST3,HSP90B1,IL1A,MAOA,MAP2K3,MAP2K6,MAP3K14,MAP3K6,MAPK11,MGST1,MGST2,MGST3,MRAS,NOS2,PIK3C2B,PIK3CD,PIK3CG,PIK3R2,PIK3R3,PIK3R5,PIK3R6,PPARGC1A,PPM1L,PPP2R2B,PPP2R2C,PRKCG,PRKD3,RALB,RAP2B,RELA,RRAS,SOD3,…
Antigen Presentation Pathway	0	0.0513	#NUM!	HLA-E,PSMB9
Serotonin Receptor Signaling	0.293	0.178	#NUM!	ADCY1,ADCY5,HTR1D,HTR2B,HTR3A,MAOA,SLC18A1,SPR
Phototransduction Pathway	0	0.13	#NUM!	GNB5,NPR1,NPR2,PRKACA,PRKAR1B,PRKAR2B,RGS9BP
Phagosome Maturation	0	0.108	#NUM!	ATP6V0D2,CTSA,CTSB,CTSF,CTSL,CTSV,DYNC1I1,DYNC2H1,DYNLRB2,HLA-E,LAMP1,NCF1,NOS1,RAC2,SNAP25,TUBB4A,TUBB6
Th1 and Th2 Activation Pathway	1.22	0.209	#NUM!	ACVR1C,BHLHE41,CCR4,CD247,CD28,CD3D,CD40LG,DLL1,ICAM1,ICOS,IKZF1,IL12RB1,IL12RB2,IL18,IL2RA,IL2RG,IL33,IL4R,IL5,ITGB2,JAK3,MAP2K6,NFATC4,NOTCH3,PIK3C2B,PIK3CD,PIK3CG,PIK3R2,PIK3R3,PIK3R5,PIK3R6,S1PR1,SOCS3,TGFBR2,TGFBR3,VAV1
Iron homeostasis signaling pathway	1.83	0.239	#NUM!	ACO1,ATP6V0D2,BMP1,BMP2,BMP4,BMP7,BMP8A,BMP8B,CD163,CIAO3,CYBRD1,EGF,EGFR,EPAS1,FXN,GDF15,HAMP,HEPH,HIF3A,ISCU,JAK3,LRP1,MCOLN1,PDGFA,PDGFB,PDGFRB,SKP2,SLC11A2,SLC25A37,SLC40A1,SLC48A1,STEAP3,TFRC
FAT10 Signaling Pathway	0	0.0536	#NUM!	PSMA6,PSMB9,SQSTM1

## Sheet: ST3
ST3: TBI_Healthy_vs_GT3_jejunum
Ensemble ID	Gene Name	FoldChange	pvalue	padj
ENSMMUG00000003405	MMP7	136.402	1.73436e-29	3.23631e-26
ENSMMUG00000008653	FOSL1	87.5032	2.38281e-13	2.94243e-11
ENSMMUG00000058338	SCGB1D4	83.1304	3.80133e-06	4.98746e-05
ENSMMUG00000063236	BEST2	76.3343	3.51739e-08	9.3172e-07
ENSMMUG00000060627		73.9224	8.03285e-05	0.000640264
ENSMMUG00000021849	DHRS2	54.1004	3.06209e-21	1.55833e-18
ENSMMUG00000004815	LCN15	53.8782	2.48165e-11	1.67365e-09
ENSMMUG00000055243		52.8646	6.50391e-11	3.88707e-09
ENSMMUG00000060384	ANKRD65	39.6363	3.01364e-25	3.37407e-22
ENSMMUG00000001879	ANXA10	38.4922	2.26656e-07	4.6195e-06
ENSMMUG00000009076	PRG4	35.8612	2.78292e-13	3.29129e-11
ENSMMUG00000058367		34.9827	4.43741e-05	0.00039367
ENSMMUG00000001407	SLC5A11	34.9026	0.00011412	0.000853686
ENSMMUG00000057900		33.4898	0.000216836	0.00145082
ENSMMUG00000014182	PRKACA	32.4255	3.77844e-24	3.52528e-21
ENSMMUG00000054560		30.1968	1.10607e-62	9.28766e-59
ENSMMUG00000060415	TMEM88B	27.9312	3.39119e-06	4.52593e-05
ENSMMUG00000062107		27.727	6.419e-06	7.72765e-05
ENSMMUG00000000658	CDHR1	26.042	0.00486595	0.0181961
ENSMMUG00000051585		25.5444	1.85868e-05	0.000189209
ENSMMUG00000016454	HPD	25.1949	6.63857e-11	3.95348e-09
ENSMMUG00000010306	CLCA4	24.7542	1.19395e-14	2.1331e-12
ENSMMUG00000046449	ANGPTL3	24.4277	1.8564e-08	5.32019e-07
ENSMMUG00000055006		21.5541	1.78799e-07	3.79135e-06
ENSMMUG00000044778	S100A8	21.338	0.000531068	0.00300256
ENSMMUG00000022690	GALNT15	21.1994	5.19256e-10	2.41562e-08
ENSMMUG00000022487	CEACAM18	21.0741	3.74853e-07	7.04695e-06
ENSMMUG00000058181		20.4539	6.97928e-12	5.50282e-10
ENSMMUG00000050086		18.6621	3.03176e-07	5.94807e-06
ENSMMUG00000059651	(A0A5F7ZMX5_MACMU)	18.6273	4.75789e-23	3.80496e-20
ENSMMUG00000032142	C8G	18.4581	1.24948e-11	9.20338e-10
ENSMMUG00000059521	PIP	17.9216	0.000521035	0.00296921
ENSMMUG00000022777	FRMD5	17.7476	6.85291e-13	7.37742e-11
ENSMMUG00000013680	MYOC	17.7306	4.44941e-08	1.14606e-06
ENSMMUG00000017601	CYP17A1	17.0875	6.00317e-05	0.000502328
ENSMMUG00000015031	EDA2R	17.0201	1.38196e-28	2.32086e-25
ENSMMUG00000062582	PTX3	16.5985	2.72841e-06	3.80573e-05
ENSMMUG00000012841	ZNF483	16.2044	2.23344e-05	0.000219733
ENSMMUG00000001286	NPTX1	16.2038	0.000342518	0.00210705
ENSMMUG00000055586	DEPP1	15.9354	4.30864e-08	1.11665e-06
ENSMMUG00000022191	LVRN	15.9277	4.13036e-09	1.42727e-07
ENSMMUG00000021302	FGB	15.8652	0.000115983	0.00086378
ENSMMUG00000015276	PHKG1	15.8449	4.91333e-16	1.21345e-13
ENSMMUG00000000839		15.8345	6.12283e-06	7.44044e-05
ENSMMUG00000032643	mml-mir-675	15.4845	8.49424e-18	2.74331e-15
ENSMMUG00000004932	MSX2	15.3454	4.20907e-06	5.43746e-05
ENSMMUG00000022983	ADGRF1	15.1006	9.68636e-20	4.06682e-17
ENSMMUG00000011970	NPTX2	14.9334	2.36979e-05	0.000230848
ENSMMUG00000064479		14.8284	4.55257e-16	1.15842e-13
ENSMMUG00000058909		14.795	1.41139e-05	0.000150686
ENSMMUG00000061978	(A0A5F8A959_MACMU)	14.7399	8.02977e-08	1.89418e-06
ENSMMUG00000054300	(LOC709451)	14.3765	5.04396e-09	1.68742e-07
ENSMMUG00000056177		14.2989	5.59379e-10	2.57375e-08
ENSMMUG00000059154	(KLK10)	13.5736	2.30376e-10	1.18316e-08
ENSMMUG00000008847	SH2D5	13.5174	1.00314e-06	1.64679e-05
ENSMMUG00000016727	CDH16	13.4707	1.01198e-07	2.30286e-06
ENSMMUG00000020868	HOXB8	12.877	2.37626e-08	6.59594e-07
ENSMMUG00000063911	DMRTB1	12.73	1.75667e-05	0.00018077
ENSMMUG00000012466	SDHC	12.6231	4.39726e-26	5.27482e-23
ENSMMUG00000013865	TYRO3	12.3983	2.18574e-05	0.000216256
ENSMMUG00000056827	MLNR	12.3241	3.31893e-12	2.85837e-10
ENSMMUG00000019505	(EIF1)	12.1466	4.62967e-17	1.36405e-14
ENSMMUG00000022971	CTSV	11.9969	3.37179e-08	8.97399e-07
ENSMMUG00000053668	TMEM215	11.7489	0.000704473	0.0037871
ENSMMUG00000064226		11.6552	7.38516e-05	0.000597718
ENSMMUG00000013587	SDC3	11.5126	9.49165e-28	1.44912e-24
ENSMMUG00000047008	(A0A1D5Q6Q1_MACMU)	11.5005	1.21846e-24	1.20369e-21
ENSMMUG00000003200	FAP	11.4225	4.7023e-07	8.51892e-06
ENSMMUG00000023801	LCN2	11.3444	1.04446e-10	5.92588e-09
ENSMMUG00000003734	SLC10A6	11.2309	0.000606131	0.00334298
ENSMMUG00000055214	ART4	11.0554	1.8325e-05	0.000187294
ENSMMUG00000028729	KLK4	11.0035	3.87576e-06	5.06928e-05
ENSMMUG00000051521	Metazoa_SRP	10.9295	1.34067e-06	2.11347e-05
ENSMMUG00000060764		10.8173	1.40583e-05	0.000150261
ENSMMUG00000003721	KLF15	10.8073	1.75746e-09	6.81633e-08
ENSMMUG00000057425	APOA5	10.6656	3.82523e-06	5.0149e-05
ENSMMUG00000011426	TIMP1	10.6346	9.00581e-15	1.68048e-12
ENSMMUG00000042504	APOBEC3A	10.5725	0.000182951	0.00125407
ENSMMUG00000060236	CIDEA	10.4491	0.00438126	0.0167911
ENSMMUG00000022677	GJB3	10.4294	1.52377e-05	0.000160641
ENSMMUG00000061812	(A0A5F8A8R7_MACMU)	10.404	9.14239e-08	2.10903e-06
ENSMMUG00000011114	DMP1	10.359	0.00030586	0.00192167
ENSMMUG00000057060		10.1703	6.8603e-06	8.18298e-05
ENSMMUG00000056794	CST6	10.0648	6.48782e-16	1.55652e-13
ENSMMUG00000019111	TRIM29	9.9999	2.32245e-08	6.47894e-07
ENSMMUG00000054516	C2H2orf66	9.87886	5.34073e-05	0.000458081
ENSMMUG00000004164	SLC9A4	9.8787	0.000265204	0.00170838
ENSMMUG00000049855		9.63912	0.00529547	0.0194984
ENSMMUG00000054865		9.60344	0.000197102	0.00133473
ENSMMUG00000051444	CXCL3	9.43377	5.43908e-12	4.39153e-10
ENSMMUG00000064554	LRRN4	9.39665	6.41348e-06	7.72654e-05
ENSMMUG00000055929		9.37917	1.1823e-07	2.6474e-06
ENSMMUG00000059572	(LOC708874)	9.23866	3.35507e-07	6.47645e-06
ENSMMUG00000054896	LOC709619)	9.16145	4.14801e-08	1.08303e-06
ENSMMUG00000050122	GDF15	8.82372	6.77303e-20	3.07422e-17
ENSMMUG00000055361	GPIHBP1	8.80198	0.0010807	0.00534433
ENSMMUG00000059334		8.55421	0.000371669	0.0022424
ENSMMUG00000051313		8.50071	3.29334e-06	4.43887e-05
ENSMMUG00000038049		8.4635	2.47871e-11	1.67365e-09
ENSMMUG00000061689	PHLDA3	8.37074	4.65076e-15	8.97757e-13
ENSMMUG00000016584	MELTF	8.34488	5.48902e-07	9.73312e-06
ENSMMUG00000021332	CPXM1	8.3395	4.73043e-08	1.20551e-06
ENSMMUG00000008693	C3	8.21273	3.09487e-09	1.10117e-07
ENSMMUG00000002382	SERPINF2	8.19521	7.44107e-10	3.29724e-08
ENSMMUG00000063099	PI3	8.19479	0.00424697	0.0164085
ENSMMUG00000013050	PSAP	8.16428	0.00228971	0.00993369
ENSMMUG00000007917	CA4	8.03424	6.19228e-05	0.000514818
ENSMMUG00000013738	FLNA	8.02299	9.40029e-05	0.000726166
ENSMMUG00000000482	FLRT1	7.9518	1.36485e-09	5.48356e-08
ENSMMUG00000015939	ISM1	7.91765	1.16677e-05	0.000128997
ENSMMUG00000011218	SERPINA3	7.91307	4.56819e-05	0.000403304
ENSMMUG00000052277	TTR	7.91285	0.00108818	0.00537339
ENSMMUG00000060102	CRLF1	7.9093	1.07351e-05	0.00012027
ENSMMUG00000029177	TMEM179	7.89701	1.40982e-07	3.07887e-06
ENSMMUG00000021862	PLA2G2A	7.84646	3.92071e-11	2.46609e-09
ENSMMUG00000000215	HIF3A	7.80541	3.07661e-06	4.20069e-05
ENSMMUG00000050766		7.7879	0.010229	0.0330931
ENSMMUG00000015445	KLK8	7.78036	3.24462e-05	0.000301885
ENSMMUG00000000887	ADHFE1	7.69191	5.49423e-07	9.73312e-06
ENSMMUG00000005760	EBF2	7.68719	0.000425474	0.00251157
ENSMMUG00000014825	RARRES1	7.5279	6.59771e-08	1.59427e-06
ENSMMUG00000018363	CYP2B6	7.51809	0.00497659	0.0185109
ENSMMUG00000013346	SPHKAP	7.43009	3.96061e-07	7.36594e-06
ENSMMUG00000027131	MIR23B	7.41976	2.3801e-08	6.59594e-07
ENSMMUG00000058290	CCDC3	7.3985	3.60702e-08	9.53957e-07
ENSMMUG00000013649	(MYOC)	7.33702	5.12664e-05	0.000443341
ENSMMUG00000063272	(LOC106998845)	7.2777	7.79414e-05	0.000624498
ENSMMUG00000051974	PSAPL1	7.27526	1.93107e-08	5.5108e-07
ENSMMUG00000056848		7.27068	0.00397489	0.015569
ENSMMUG00000059650	FMN2	7.24352	4.26608e-06	5.48161e-05
ENSMMUG00000015661	PTPRU	7.21358	2.0868e-09	7.89318e-08
ENSMMUG00000001291	SGCG	7.208	0.000613799	0.00338024
ENSMMUG00000041725	(LOC710287)	7.20378	0.000304802	0.00191717
ENSMMUG00000051052	(A0A5F8AJ74_MACMU)	7.07868	0.000305514	0.00192093
ENSMMUG00000012328	TLR9	7.01764	6.62309e-07	1.14786e-05
ENSMMUG00000002467	CCL23	6.98368	3.17937e-06	4.30947e-05
ENSMMUG00000021692	PTGIS	6.9607	6.0086e-06	7.32282e-05
ENSMMUG00000006868	S100A9	6.9271	0.00463262	0.0175108
ENSMMUG00000042643	GPX3	6.90804	2.17427e-09	8.13384e-08
ENSMMUG00000049589		6.90541	0.00012493	0.00091708
ENSMMUG00000013405	MEDAG	6.9041	2.85762e-06	3.96292e-05
ENSMMUG00000061626	SHISAL1	6.86725	9.11725e-11	5.22577e-09
ENSMMUG00000006328	DPP6	6.76585	9.05667e-07	1.51191e-05
ENSMMUG00000059457		6.76022	3.99534e-07	7.41411e-06
ENSMMUG00000007086	NNMT	6.67169	5.61193e-06	6.92482e-05
ENSMMUG00000012892	CCDC57	6.66962	4.24011e-10	2.03453e-08
ENSMMUG00000058820		6.66904	3.35776e-05	0.000311053
ENSMMUG00000029122	(LOC709712)	6.63859	2.33279e-05	0.000227677
ENSMMUG00000008711	CHI3L1	6.61464	6.12865e-06	7.44213e-05
ENSMMUG00000021131	RGS7BP	6.56317	4.03272e-12	3.37943e-10
ENSMMUG00000053127		6.55578	1.82786e-06	2.6951e-05
ENSMMUG00000021641	PRELP	6.55303	8.27222e-08	1.93624e-06
ENSMMUG00000058765		6.50125	0.000156227	0.00109852
ENSMMUG00000018797	CNTN2	6.48821	1.43874e-14	2.54339e-12
ENSMMUG00000000048	SCEL	6.48502	0.000352176	0.0021562
ENSMMUG00000006005	CBLN4	6.48272	0.00087774	0.00452865
ENSMMUG00000003501	(LOC696692)	6.43029	7.08362e-07	1.21638e-05
ENSMMUG00000057694		6.34856	9.43985e-05	0.000727549
ENSMMUG00000019835	CD5L	6.30766	0.000102086	0.000778579
ENSMMUG00000043529	(H9H440_MACMU)	6.28456	0.00467589	0.0176425
ENSMMUG00000057343	UPK1B	6.27227	3.7476e-05	0.000340569
ENSMMUG00000014027	MYBL1	6.23227	6.05457e-08	1.48656e-06
ENSMMUG00000063791		6.19996	8.30726e-05	0.000657169
ENSMMUG00000008911	SLC16A9	6.15402	1.31206e-06	2.08465e-05
ENSMMUG00000062912	GAS1	6.1528	1.1926e-07	2.65982e-06
ENSMMUG00000032222	HTR1D	6.13611	2.67514e-06	3.74074e-05
ENSMMUG00000049998	TACR3	6.10132	7.29463e-06	8.6638e-05
ENSMMUG00000012618	GNL3	6.08159	5.60911e-10	2.57375e-08
ENSMMUG00000057506	(LOC107001032)	6.07925	6.91589e-05	0.000563813
ENSMMUG00000002038	CEMIP	6.07441	1.58527e-12	1.48732e-10
ENSMMUG00000010827	(BLOC1S2)	6.0733	1.24699e-09	5.11927e-08
ENSMMUG00000062854		6.06256	0.00684624	0.0239433
ENSMMUG00000009912	FGF9	6.04023	2.26184e-06	3.24147e-05
ENSMMUG00000001640	SIX4	6.02474	1.82267e-06	2.69218e-05
ENSMMUG00000062594	A0A5F7ZK20_MACMU)	5.95924	1.64373e-05	0.000171245
ENSMMUG00000016452	TSPAN1	5.94153	4.29391e-10	2.04864e-08
ENSMMUG00000041404	SLURP2	5.93185	1.88639e-09	7.23013e-08
ENSMMUG00000047349	UPK3B	5.92686	4.3521e-05	0.00038692
ENSMMUG00000012768	NAP1L3	5.92458	1.55269e-06	2.36838e-05
ENSMMUG00000007115	RALYL	5.91199	3.46364e-08	9.18933e-07
ENSMMUG00000008425	PFKFB1	5.90025	0.000458703	0.00267481
ENSMMUG00000012620	(YPEL4)	5.89877	2.2708e-05	0.000222756
ENSMMUG00000007085	ZBTB16	5.84243	0.000240463	0.00157748
ENSMMUG00000012488	GALNS	5.83839	5.97502e-10	2.71936e-08
ENSMMUG00000053478		5.78094	9.58339e-07	1.57943e-05
ENSMMUG00000048801	TMEM229B	5.74846	4.66941e-11	2.90437e-09
ENSMMUG00000002684	ADIPOQ	5.70903	0.00428627	0.0165214
ENSMMUG00000062096	NKX3-2	5.70314	4.04469e-12	3.37943e-10
ENSMMUG00000011514	COCH	5.69756	0.000533817	0.00301444
ENSMMUG00000064228		5.66602	0.00390658	0.015352
ENSMMUG00000023408	MYOM2	5.63672	2.02188e-08	5.71793e-07
ENSMMUG00000009053	SLC6A5	5.61262	0.00350279	0.0140496
ENSMMUG00000059629		5.60768	4.82784e-08	1.22475e-06
ENSMMUG00000003000	(LOC100425060)	5.5972	4.67471e-05	0.000411032
ENSMMUG00000016887	WIF1	5.5945	0.000357171	0.00218042
ENSMMUG00000052448	(A0A5F8ATE4_MACMU)	5.59319	1.83927e-05	0.000187545
ENSMMUG00000010967	TRIML2	5.57022	0.00151831	0.00710625
ENSMMUG00000056419	MT1X	5.54092	3.36843e-07	6.49477e-06
ENSMMUG00000060196	INHBB	5.51609	4.29472e-08	1.11477e-06
ENSMMUG00000023778	FBXO32	5.51437	6.15937e-10	2.78815e-08
ENSMMUG00000007796	FXYD6	5.47741	2.02242e-08	5.71793e-07
ENSMMUG00000011288	HAMP	5.45039	0.00886506	0.029452
ENSMMUG00000003848	PLA2G4D	5.44838	1.74624e-05	0.000179806
ENSMMUG00000023112	ADRA1A	5.43569	5.03128e-05	0.000436668
ENSMMUG00000000835	MSLN	5.41912	3.33535e-05	0.000309298
ENSMMUG00000046186	STC1	5.40893	2.83285e-05	0.000267575
ENSMMUG00000048816	HAND2	5.40732	1.49955e-11	1.08348e-09
ENSMMUG00000048824	EVA1C	5.40593	1.27183e-08	3.82781e-07
ENSMMUG00000051879	CLIP3	5.40021	2.37589e-08	6.59594e-07
ENSMMUG00000033398	mml-mir-876	5.39192	0.00192846	0.00863871
ENSMMUG00000063388		5.38856	0.000905195	0.00464888
ENSMMUG00000018398	EFNA5	5.37753	1.34278e-06	2.11347e-05
ENSMMUG00000064694	AHNAK2	5.34471	1.71619e-09	6.7027e-08
ENSMMUG00000058260	(LOC702286)	5.34155	0.000715499	0.00383696
ENSMMUG00000005177	PLK2	5.3	3.79464e-27	5.31059e-24
ENSMMUG00000031111	LRRC10B	5.29449	2.31447e-06	3.30521e-05
ENSMMUG00000009881	WT1	5.27942	0.00136566	0.00649163
ENSMMUG00000049822	MT2A	5.25699	1.01747e-06	1.66543e-05
ENSMMUG00000011454	IFI6	5.25288	6.16712e-06	7.48343e-05
ENSMMUG00000008355	MUC20	5.21975	3.15404e-09	1.11749e-07
ENSMMUG00000019996	ENC1	5.21638	2.1129e-20	1.01383e-17
ENSMMUG00000059882	AWAT1	5.21052	0.00344545	0.0138893
ENSMMUG00000061517	OMD	5.18136	0.000280129	0.00178471
ENSMMUG00000021559	JCAD	5.16703	3.84789e-08	1.014e-06
ENSMMUG00000014216	CCN2	5.15359	1.9943e-07	4.14507e-06
ENSMMUG00000008709	CHIT1	5.15031	0.00503199	0.0186715
ENSMMUG00000013445	ATP5MC1	5.1496	1.62236e-07	3.4886e-06
ENSMMUG00000002041	ADGRD1	5.1397	3.21364e-06	4.33841e-05
ENSMMUG00000005778	FOXC1	5.12384	4.61979e-05	0.000407383
ENSMMUG00000021354	CRHBP	5.10797	0.000165095	0.00114855
ENSMMUG00000001038	F10	5.08798	0.000344248	0.00211459
ENSMMUG00000011741	SYT12	5.08155	0.000523165	0.00297491
ENSMMUG00000001248	F13A1	5.07405	1.2455e-05	0.000136267
ENSMMUG00000004475	MMP2	5.06841	4.58661e-12	3.81324e-10
ENSMMUG00000047449	IGF2	5.0682	8.72746e-06	0.000101292
ENSMMUG00000013250	HMCES	5.06379	6.28839e-13	6.81337e-11
ENSMMUG00000001802	ST6GAL2	5.05737	4.34425e-05	0.000386837
ENSMMUG00000014396	NKIRAS2	5.03217	1.73296e-07	3.69332e-06
ENSMMUG00000008153	NPR1	5.02564	1.54293e-06	2.35775e-05
ENSMMUG00000012467	PTPRZ1	5.01975	3.84976e-07	7.19163e-06
ENSMMUG00000064140	GAL	5.01472	1.93275e-08	5.5108e-07
ENSMMUG00000056695		5.00264	0.00206933	0.0091598
ENSMMUG00000001923	LMOD1	5.00078	1.32379e-07	2.90992e-06
ENSMMUG00000055016	KRT5	4.9944	0.00155246	0.00723209
ENSMMUG00000064532	MUC16)	4.98907	0.000257745	0.00166827
ENSMMUG00000017290	MAPK4	4.9796	1.09835e-08	3.34768e-07
ENSMMUG00000000683	KCNG1	4.97358	4.96667e-06	6.27617e-05
ENSMMUG00000011123	F7GDX4_MACMU)	4.97037	0.00371096	0.0147333
ENSMMUG00000011042	CD70	4.9634	0.00410854	0.0159609
ENSMMUG00000015177	CARTPT	4.95241	2.00959e-07	4.17171e-06
ENSMMUG00000005171	OR6Q1	4.94945	0.0106613	0.0342083
ENSMMUG00000003283	ELFN1	4.94497	0.00013543	0.00097782
ENSMMUG00000022218	ANXA3	4.93648	6.79031e-12	5.37908e-10
ENSMMUG00000031129	LRRN4CL	4.92443	2.9394e-05	0.000277016
ENSMMUG00000010335	CNIH3	4.90938	0.000587175	0.00325339
ENSMMUG00000006442	KCNB1	4.90368	5.48792e-09	1.81069e-07
ENSMMUG00000043963	KLK11	4.90261	0.00374894	0.0148595
ENSMMUG00000057864	SFTA2	4.88947	0.0030749	0.0126135
ENSMMUG00000009963	PLTP	4.88559	2.44256e-12	2.15896e-10
ENSMMUG00000060957		4.85425	1.48748e-07	3.23584e-06
ENSMMUG00000021324	ARL4D	4.85003	1.01976e-08	3.13088e-07
ENSMMUG00000017381	RGMA	4.84194	8.30732e-12	6.45894e-10
ENSMMUG00000002330	ENOX1	4.82388	2.92026e-06	4.03977e-05
ENSMMUG00000010514	SLC6A20	4.81564	0.000214777	0.00143844
ENSMMUG00000023324	PWWP3B	4.81245	0.00016113	0.0011261
ENSMMUG00000061088		4.80178	6.07836e-07	1.06667e-05
ENSMMUG00000011211	BRSK2	4.77937	9.16115e-06	0.000105536
ENSMMUG00000014867	EPHA7	4.77612	1.90643e-07	4.00707e-06
ENSMMUG00000003143	THBS4	4.73333	0.00390701	0.015352
ENSMMUG00000038178	VWC2	4.7282	2.43621e-06	3.45555e-05
ENSMMUG00000063594	(A0A5F8ARA0_MACMU)	4.72767	7.97822e-05	0.000636816
ENSMMUG00000026885	MIR27B	4.72413	5.45852e-06	6.77034e-05
ENSMMUG00000046222	TNNI1	4.72343	0.00188278	0.00846797
ENSMMUG00000020426	SERPINA1	4.71873	0.000269367	0.0017306
ENSMMUG00000050184	RETN	4.69935	0.00112012	0.00550503
ENSMMUG00000004860	FST	4.69101	0.000112748	0.000847071
ENSMMUG00000014636	PSD2	4.68035	9.89976e-10	4.23045e-08
ENSMMUG00000055035	CLEC4G	4.65463	0.000273755	0.00175274
ENSMMUG00000016753	DNAH3	4.64487	2.37923e-17	7.26486e-15
ENSMMUG00000007814	GPM6A	4.63878	9.20954e-06	0.000105935
ENSMMUG00000010393	CDH3	4.63782	0.000173961	0.0011993
ENSMMUG00000012377	C3H21orf62	4.62502	8.08678e-07	1.36767e-05
ENSMMUG00000004074	BMP7	4.59672	2.30345e-10	1.18316e-08
ENSMMUG00000013270	ITGA7	4.58514	4.60784e-07	8.37491e-06
ENSMMUG00000057828	FGF1	4.55629	2.29388e-09	8.46329e-08
ENSMMUG00000013446	ADAMTS5	4.54687	0.000234657	0.00154846
ENSMMUG00000011420	SYN1	4.53955	1.59353e-07	3.43099e-06
ENSMMUG00000010936	GABRE	4.52299	3.82776e-05	0.000346541
ENSMMUG00000016941	GAL3ST2	4.51114	0.00518619	0.0191717
ENSMMUG00000003216	ZMAT3	4.50901	1.17239e-48	6.56304e-45
ENSMMUG00000058761	DDB2	4.50571	9.10454e-20	3.92055e-17
ENSMMUG00000062282		4.50192	1.92854e-08	5.5108e-07
ENSMMUG00000023117	NTRK2	4.50091	0.000769226	0.0040752
ENSMMUG00000056121		4.49529	1.19948e-05	0.000131919
ENSMMUG00000013458	ADAMTS1	4.49329	1.34088e-08	4.0069e-07
ENSMMUG00000001393	GNMT	4.48818	0.00478803	0.0179768
ENSMMUG00000001300	ACKR1	4.48573	1.91523e-05	0.000193887
ENSMMUG00000038492	LYPD6	4.48259	3.24239e-07	6.29511e-06
ENSMMUG00000019199	(LOC702037)	4.47093	0.00676981	0.0237651
ENSMMUG00000055447	MDM2	4.46826	9.09404e-76	1.52725e-71
ENSMMUG00000008188	BNC1	4.45957	0.00159303	0.0073843
ENSMMUG00000011849	SNCG	4.45642	1.91647e-05	0.000193887
ENSMMUG00000013260	DYNLT3	4.45267	0.000101177	0.000772351
ENSMMUG00000021516	CLU	4.4477	9.16895e-07	1.52223e-05
ENSMMUG00000022350	FOXD3	4.43894	3.64684e-06	4.81865e-05
ENSMMUG00000038415		4.43495	5.83769e-05	0.000490436
ENSMMUG00000052576	GARIN4	4.41629	0.00065097	0.00354258
ENSMMUG00000064046		4.41221	1.60162e-09	6.32886e-08
ENSMMUG00000047424	ATOH8	4.39101	2.63217e-07	5.24995e-06
ENSMMUG00000041230		4.38441	0.000253936	0.00164987
ENSMMUG00000062934	GEM	4.37463	1.59304e-09	6.3098e-08
ENSMMUG00000041104	GLB1L2	4.3614	5.27608e-05	0.000453694
ENSMMUG00000062202	HLX	4.36051	6.29983e-09	2.03852e-07
ENSMMUG00000019402	CTHRC1	4.35703	5.45642e-05	0.000466099
ENSMMUG00000019727	FMO2	4.35587	0.00169951	0.00778973
ENSMMUG00000006027	TTYH1	4.34862	1.66053e-09	6.53089e-08
ENSMMUG00000018103	CEACAM5	4.33412	1.38542e-06	2.16435e-05
ENSMMUG00000063633	HS3ST6	4.32539	4.96007e-05	0.00043138
ENSMMUG00000053130	CXCL11	4.31588	0.00956367	0.0313206
ENSMMUG00000008518	PLPPR5	4.31354	0.000293146	0.00185009
ENSMMUG00000003674	TREM1	4.30461	4.82022e-10	2.2595e-08
ENSMMUG00000013443	NECAB1	4.27003	5.49184e-08	1.37043e-06
ENSMMUG00000006295	MMP19	4.26728	5.00815e-06	6.30486e-05
ENSMMUG00000012293	CDH10	4.26262	0.000147614	0.00104822
ENSMMUG00000020009	ROR2	4.26024	2.72342e-07	5.39353e-06
ENSMMUG00000026917	MIR29A	4.2602	0.000113855	0.000852227
ENSMMUG00000022136	LAMA2	4.25858	0.000114598	0.000855795
ENSMMUG00000013785	WDR17	4.25425	4.42804e-07	8.0919e-06
ENSMMUG00000006796	BHMT2	4.24773	0.000161692	0.00112862
ENSMMUG00000004663	COLEC12	4.24002	4.07185e-05	0.000365878
ENSMMUG00000000647	C1H1orf141	4.23326	0.00603565	0.0216772
ENSMMUG00000051917	LRRC73	4.23091	3.96455e-06	5.1693e-05
ENSMMUG00000018058	ABCG1	4.22995	0.000269003	0.00172957
ENSMMUG00000020203	NSG1	4.22021	5.47959e-06	6.78244e-05
ENSMMUG00000063435		4.21914	0.00329147	0.013339
ENSMMUG00000001731	GFPT2	4.21326	0.000109557	0.000828037
ENSMMUG00000012988	PTGS1	4.19976	1.08144e-07	2.44436e-06
ENSMMUG00000052336	CHST3	4.19932	1.01005e-08	3.10674e-07
ENSMMUG00000061712	(A0A5F8AL04_MACMU)	4.18742	3.64571e-05	0.000333403
ENSMMUG00000058428	SOCS3	4.18569	1.05759e-05	0.000118883
ENSMMUG00000011009	C1QL1	4.18092	9.82537e-10	4.22013e-08
ENSMMUG00000000697	TAGLN3	4.17871	5.90903e-08	1.45295e-06
ENSMMUG00000057475		4.17843	0.000158147	0.0011094
ENSMMUG00000064614	FAM107A	4.16365	1.0388e-06	1.69374e-05
ENSMMUG00000005170	UNC45B	4.15458	0.00387394	0.0152577
ENSMMUG00000023251	KANK2	4.15455	1.54248e-07	3.33819e-06
ENSMMUG00000004429	LARP6	4.15192	0.000116255	0.000865035
ENSMMUG00000021031	TRNP1	4.14521	4.68941e-06	5.95718e-05
ENSMMUG00000000135	SLC1A1	4.14415	2.56436e-06	3.60685e-05
ENSMMUG00000012278	TMOD1	4.13809	3.21921e-06	4.34245e-05
ENSMMUG00000015987	RIN1	4.13766	3.42445e-14	5.63825e-12
ENSMMUG00000007876	SMTNL2	4.13708	0.000524498	0.00297581
ENSMMUG00000001921	SHISA4	4.1294	6.33e-08	1.54514e-06
ENSMMUG00000006068	TMEM100	4.12801	4.79757e-05	0.000419638
ENSMMUG00000022516	AEN	4.12635	5.80714e-16	1.41341e-13
ENSMMUG00000012107	CYYR1	4.12225	2.12046e-06	3.07788e-05
ENSMMUG00000056265		4.11917	0.000515634	0.00294769
ENSMMUG00000005915	DYNC1I1	4.11869	1.39251e-05	0.000149239
ENSMMUG00000012539	AMIGO2	4.11035	5.58592e-07	9.88514e-06
ENSMMUG00000010164	VGF	4.10687	0.000133612	0.000966773
ENSMMUG00000016104	CSPG4	4.10482	5.07527e-08	1.27979e-06
ENSMMUG00000005847	HS6ST3	4.10394	3.5876e-05	0.000328877
ENSMMUG00000057001	HOXB2	4.08951	2.41864e-06	3.43934e-05
ENSMMUG00000061483	PCDHB2	4.08656	0.000128883	0.000939841
ENSMMUG00000019515	NIBAN1	4.08098	8.5936e-06	0.000100014
ENSMMUG00000018652	HGF	4.07612	9.49232e-13	9.78001e-11
ENSMMUG00000052495	JPH3	4.06245	0.000756329	0.00401574
ENSMMUG00000021008	ASB14	4.05717	0.000287485	0.00181984
ENSMMUG00000013099	BTBD16	4.05493	1.53635e-12	1.45956e-10
ENSMMUG00000040121	EHD2	4.0468	2.16537e-07	4.43479e-06
ENSMMUG00000020903	CXCL10	4.03447	0.00312155	0.0127645
ENSMMUG00000014305	CACNA1H	4.03084	1.49799e-06	2.3046e-05
ENSMMUG00000019040	HSD17B13	4.02567	0.0105261	0.0338502
ENSMMUG00000019262	CACNA1D	4.01683	1.8033e-07	3.81418e-06
ENSMMUG00000004020	FUT1	4.01222	7.05059e-09	2.25538e-07
ENSMMUG00000062825	TIMP3	4.0073	1.06749e-05	0.000119835
ENSMMUG00000061959	(LOC697687)	4.00106	3.33708e-09	1.17737e-07
ENSMMUG00000001297	CADM3	3.99898	3.49967e-05	0.000321694
ENSMMUG00000039441	MAB21L2	3.98455	8.6671e-09	2.69049e-07
ENSMMUG00000049755	LRRC3	3.98106	1.33591e-09	5.40544e-08
ENSMMUG00000020516	GALNT16	3.97992	9.64026e-05	0.000740277
ENSMMUG00000001782	LINGO1	3.97047	0.000196527	0.00133191
ENSMMUG00000001141	BNC2	3.96835	1.2473e-07	2.75984e-06
ENSMMUG00000056831	(KCNJ12)	3.96448	8.20447e-07	1.38497e-05
ENSMMUG00000030838	STON1	3.95869	4.37366e-07	8.00519e-06
ENSMMUG00000020806	ABCC9	3.95799	1.51506e-06	2.32365e-05
ENSMMUG00000061767	LOC709273	3.95697	0.00451347	0.0171647
ENSMMUG00000057095		3.95324	0.000159033	0.00111505
ENSMMUG00000015115	TENT5B	3.95024	0.000134165	0.000969936
ENSMMUG00000022577	CHRNA7	3.9498	1.00762e-14	1.85955e-12
ENSMMUG00000022964		3.94451	2.02425e-15	4.35837e-13
ENSMMUG00000044129	ABCA9	3.944	0.000524145	0.00297581
ENSMMUG00000019149	KLHL38	3.94057	0.000418174	0.00247543
ENSMMUG00000000296	STAC2	3.93524	0.000169185	0.00117097
ENSMMUG00000014718	SLC8A2	3.92696	1.07169e-05	0.000120146
ENSMMUG00000058644	(NUPR1)	3.91641	3.01416e-06	4.13223e-05
ENSMMUG00000056679	Metazoa_SRP	3.90732	0.00489367	0.0182672
ENSMMUG00000011478	ATP2B3	3.90545	0.000281563	0.00179112
ENSMMUG00000009067	FGF5	3.89986	3.17147e-05	0.000296062
ENSMMUG00000005902	FRMPD1	3.88616	9.01951e-05	0.000702568
ENSMMUG00000064574	TRPC5OS	3.88376	0.00378672	0.0149845
ENSMMUG00000062283	HOXB6	3.88317	5.05667e-06	6.34751e-05
ENSMMUG00000022865	JPH2	3.87989	1.39469e-08	4.11643e-07
ENSMMUG00000010847	DKK1	3.87698	5.51463e-05	0.000470593
ENSMMUG00000003348	NEFL	3.87587	3.73818e-06	4.92385e-05
ENSMMUG00000008420	RSPO1	3.86822	1.60384e-05	0.000167819
ENSMMUG00000014383	MYO1F	3.8679	0.000752508	0.00399925
ENSMMUG00000000406	DNASE2B	3.86442	9.29555e-10	4.00281e-08
ENSMMUG00000018925	TGM2	3.86304	2.20505e-13	2.80543e-11
ENSMMUG00000014213	ADGRL1	3.86131	1.75394e-06	2.609e-05
ENSMMUG00000012124	RNF39	3.8611	9.67543e-06	0.000110462
ENSMMUG00000056942	MN1	3.86105	3.36059e-05	0.000311123
ENSMMUG00000062580	(A0A5F7ZB17_MACMU)	3.86102	0.00241985	0.0103963
ENSMMUG00000006102	ZNF503	3.85848	3.74035e-10	1.83135e-08
ENSMMUG00000022656	PLIN4	3.85664	2.298e-09	8.46329e-08
ENSMMUG00000012029	SULF2	3.85629	5.4799e-19	2.00064e-16
ENSMMUG00000008218	ADAMTSL4	3.85256	3.98434e-05	0.000358783
ENSMMUG00000039337	SSTR1	3.83852	0.000826527	0.00431345
ENSMMUG00000065139	LOC721121)	3.83626	3.53863e-07	6.78399e-06
ENSMMUG00000020784	CEP126	3.81361	4.35201e-05	0.00038692
ENSMMUG00000042038	CAPN8	3.81231	3.23354e-05	0.00030102
ENSMMUG00000047302	CTF1	3.8078	8.30756e-05	0.000657169
ENSMMUG00000055145		3.80377	2.69662e-06	3.76764e-05
ENSMMUG00000061724	HOXA6	3.80316	9.32585e-07	1.54304e-05
ENSMMUG00000051162	(A0A5F8AAB9_MACMU)	3.79598	4.75953e-05	0.000416962
ENSMMUG00000056888		3.7936	3.14547e-06	4.27734e-05
ENSMMUG00000051198	MSX1	3.79273	0.00778942	0.026621
ENSMMUG00000033704	U3	3.78827	0.000503468	0.0028887
ENSMMUG00000058540	F2RL3	3.78634	9.16374e-07	1.52223e-05
ENSMMUG00000021618	PALD1	3.78317	2.7384e-07	5.4168e-06
ENSMMUG00000051649	CXXC4	3.77536	4.28456e-08	1.11385e-06
ENSMMUG00000012784	UHRF1	3.7692	0.000500736	0.00287566
ENSMMUG00000010000	KRT7	3.76714	0.000238864	0.00156944
ENSMMUG00000007604	PODN	3.76679	1.87321e-06	2.75471e-05
ENSMMUG00000005355	TIMP2	3.76412	4.87513e-07	8.76584e-06
ENSMMUG00000062333	(A0A5F8AHW3_MACMU)	3.7494	0.000343791	0.00211373
ENSMMUG00000007419	FGF2	3.74288	6.28831e-06	7.61947e-05
ENSMMUG00000018592	ABCA6	3.73864	4.92441e-05	0.000428594
ENSMMUG00000043712	NUDT11	3.73777	2.18939e-08	6.1281e-07
ENSMMUG00000044983	(SMIM10L2A)	3.73201	0.000151731	0.00107156
ENSMMUG00000042420	PNMA2	3.73076	1.70156e-07	3.63563e-06
ENSMMUG00000002103	DNER	3.72655	3.767e-06	4.95016e-05
ENSMMUG00000058881	(BMP8B)	3.7227	0.00162905	0.00751807
ENSMMUG00000007481	OBSL1	3.72014	7.12741e-05	0.00057965
ENSMMUG00000022697	STEAP4	3.7071	1.23477e-05	0.000135263
ENSMMUG00000010621	HAND1	3.70586	1.96757e-07	4.09968e-06
ENSMMUG00000002993	PSD	3.69672	3.13668e-07	6.12116e-06
ENSMMUG00000001730	AMOTL1	3.69536	6.93765e-07	1.19621e-05
ENSMMUG00000021931	AOX1	3.69134	0.00122004	0.0059081
ENSMMUG00000007390	IL20RB	3.68933	0.000681544	0.00368271
ENSMMUG00000016666	CHRDL1	3.68412	0.000398947	0.00237333
ENSMMUG00000051221		3.67571	0.00197348	0.00880748
ENSMMUG00000018390	KCNMA1	3.67424	5.77402e-08	1.42811e-06
ENSMMUG00000053801	VWA1	3.66791	1.81496e-08	5.21926e-07
ENSMMUG00000000519	VGLL3	3.66049	1.85897e-05	0.000189209
ENSMMUG00000025572	Y_RNA	3.65644	0.0116668	0.0368433
ENSMMUG00000051514	THBS2	3.65459	8.3859e-05	0.000662081
ENSMMUG00000001016	APOBEC3H	3.65389	1.50936e-11	1.08348e-09
ENSMMUG00000015310	TACR2	3.64765	1.5823e-06	2.3983e-05
ENSMMUG00000003300	ADAMTS8	3.64395	9.0813e-08	2.09782e-06
ENSMMUG00000022709	SLC2A4	3.64355	1.20918e-06	1.94512e-05
ENSMMUG00000050091	SLPI	3.63991	8.59135e-05	0.000674851
ENSMMUG00000051420	HOXB5	3.63907	1.79784e-08	5.1789e-07
ENSMMUG00000014764	WASF1	3.63893	4.15862e-10	2.00114e-08
ENSMMUG00000000145	PDPN	3.63801	3.41178e-11	2.2122e-09
ENSMMUG00000056433	LDOC1	3.63789	5.76738e-07	1.01848e-05
ENSMMUG00000015825	SCN5A	3.63254	4.78695e-05	0.000418927
ENSMMUG00000002422	AEBP1	3.63197	1.40934e-06	2.19558e-05
ENSMMUG00000013989	CCDC77	3.62988	4.8681e-07	8.76259e-06
ENSMMUG00000011245	CRISPLD2	3.62115	6.59727e-08	1.59427e-06
ENSMMUG00000020644	CHRDL2	3.62105	2.18257e-05	0.000216121
ENSMMUG00000060885	(A0A5F7ZW78_MACMU)	3.61699	1.00788e-05	0.000113829
ENSMMUG00000046135	(LOC708053)	3.61191	3.39297e-06	4.52593e-05
ENSMMUG00000002389	HSPB6	3.61187	3.31431e-06	4.44982e-05
ENSMMUG00000018766	LRRTM3	3.60814	0.000124858	0.00091708
ENSMMUG00000050210	GPRIN2	3.60757	1.83908e-05	0.000187545
ENSMMUG00000000368	TSPAN18	3.60725	8.20556e-07	1.38497e-05
ENSMMUG00000042762	TAFA5)	3.59646	1.59296e-06	2.41228e-05
ENSMMUG00000026913	mml-mir-214	3.59596	0.000171255	0.00118405
ENSMMUG00000011602	(STEAP1)	3.59522	0.00282991	0.0118164
ENSMMUG00000033366	mml-mir-873	3.59437	0.00884893	0.0294275
ENSMMUG00000000100	CYP46A1	3.59321	0.000253954	0.00164987
ENSMMUG00000062019	(A0A5F7ZA26_MACMU)	3.59016	0.000177266	0.00121909
ENSMMUG00000020907	ART3	3.5859	0.00250476	0.0107117
ENSMMUG00000002501	RNF182	3.5859	0.000360643	0.00219364
ENSMMUG00000004485	LHFPL6	3.58153	0.000567915	0.00316232
ENSMMUG00000016867	ASB16	3.58071	0.00107004	0.00530409
ENSMMUG00000017822	PPL	3.57541	4.69986e-07	8.51892e-06
ENSMMUG00000044344	VASN	3.56988	4.97411e-07	8.92471e-06
ENSMMUG00000028749	APOC1	3.56387	2.95835e-05	0.000278268
ENSMMUG00000020765	RRM2B	3.56332	9.60215e-18	3.04261e-15
ENSMMUG00000056608	DDIT4L	3.56083	1.06473e-06	1.73267e-05
ENSMMUG00000046695	RGS9BP	3.55387	0.000186124	0.00127219
ENSMMUG00000018206	MMP24	3.55174	0.00312534	0.0127737
ENSMMUG00000022140	(F6TZ10_MACMU)	3.55117	3.84301e-07	7.18702e-06
ENSMMUG00000015851	SFRP2	3.54541	4.33587e-05	0.0003865
ENSMMUG00000055991	(A0A5F7ZBW9_MACMU)	3.54145	0.000913922	0.0046832
ENSMMUG00000052184	INKA2	3.53882	5.45301e-06	6.7685e-05
ENSMMUG00000008007	MEGF11	3.53406	0.0014693	0.0069177
ENSMMUG00000021267	KCNN4	3.52873	7.93197e-05	0.000634008
ENSMMUG00000018318	MAP3K6	3.52177	0.000523453	0.00297491
ENSMMUG00000002368	CCND1	3.51995	4.34842e-26	5.27482e-23
ENSMMUG00000002657	OLFM4	3.51848	0.000600382	0.00331562
ENSMMUG00000022133	CRYAB	3.51308	3.35273e-06	4.48294e-05
ENSMMUG00000055802	PROCR	3.50817	8.45579e-11	4.91372e-09
ENSMMUG00000032231	NBL1	3.50801	1.35215e-15	3.11069e-13
ENSMMUG00000006035	THBS1	3.50394	6.41573e-08	1.55986e-06
ENSMMUG00000047016	RERGL	3.50292	0.00218464	0.00956933
ENSMMUG00000055047	CH25H	3.50256	1.73517e-06	2.59026e-05
ENSMMUG00000055290	NTN1	3.50062	2.36058e-09	8.63694e-08
ENSMMUG00000021783	IGDCC3	3.49561	0.000324535	0.00201813
ENSMMUG00000017031	SLC27A6	3.49549	0.00029007	0.00183482
ENSMMUG00000003439	NFIC	3.47838	5.16526e-09	1.72456e-07
ENSMMUG00000003190	CCDC8	3.47528	1.27053e-06	2.02826e-05
ENSMMUG00000001742	TGFBR3	3.47468	2.51496e-06	3.54332e-05
ENSMMUG00000011440	NEXMIF	3.47368	8.45247e-05	0.000665186
ENSMMUG00000007624	DDX25	3.46362	0.00024028	0.00157689
ENSMMUG00000057295	(A0A5F8AA72_MACMU)	3.45586	0.00189229	0.0084971
ENSMMUG00000014273	SERPINB5	3.45136	8.69947e-08	2.02586e-06
ENSMMUG00000017455	LONRF2	3.45086	4.18194e-07	7.72624e-06
ENSMMUG00000053555		3.44653	1.65457e-08	4.83249e-07
ENSMMUG00000062157	AMIGO1	3.44611	4.32555e-06	5.54106e-05
ENSMMUG00000018688	XG	3.44487	0.000519111	0.00296126
ENSMMUG00000022961	SLC11A2	3.43993	8.99647e-06	0.000104054
ENSMMUG00000050295	HS3ST5	3.43959	0.000365595	0.00221653
ENSMMUG00000016064	C1QL3	3.43797	0.0021926	0.00959919
ENSMMUG00000000576	CDH7	3.43427	0.00955895	0.0313206
ENSMMUG00000053768		3.43404	0.00184012	0.0083117
ENSMMUG00000021232	HSPB8	3.4316	1.25564e-05	0.000137198
ENSMMUG00000063437	TPBG	3.43113	6.076e-05	0.000506925
ENSMMUG00000049812	GALR2	3.4296	0.0002648	0.00170646
ENSMMUG00000065344	HOXD1	3.42953	0.0151625	0.0455935
ENSMMUG00000057254	SMCO3	3.42204	0.00148116	0.00695792
ENSMMUG00000013855	GFPT1	3.41983	5.04864e-05	0.000437949
ENSMMUG00000016968	KCNAB1	3.41775	3.02322e-05	0.000283642
ENSMMUG00000013668	GLI3	3.41772	3.08053e-06	4.20264e-05
ENSMMUG00000016102	KCNH1	3.41732	0.000365854	0.00221731
ENSMMUG00000004818	SORBS1	3.41471	1.48547e-05	0.000157097
ENSMMUG00000016342	HRCT1	3.41413	0.0015228	0.00712165
ENSMMUG00000050929	GNAL	3.41059	8.70948e-08	2.02586e-06
ENSMMUG00000019072	DAAM2	3.40966	1.63741e-05	0.000170799
ENSMMUG00000037622	OSR1	3.40686	2.81268e-06	3.90704e-05
ENSMMUG00000006912	FZD10	3.40511	0.00134753	0.0064236
ENSMMUG00000013832	TNS1	3.40013	0.00198551	0.00884944
ENSMMUG00000013115	NT5C3B	3.39466	3.19716e-06	4.3266e-05
ENSMMUG00000008538	MFAP4	3.39308	4.00825e-10	1.9351e-08
ENSMMUG00000011425	NXN	3.39234	1.2951e-06	2.06161e-05
ENSMMUG00000042148	PRIMA1	3.3888	2.37875e-05	0.000231586
ENSMMUG00000011310	(NLGN4X)	3.38727	7.93766e-06	9.34163e-05
ENSMMUG00000001505	KRT23	3.38283	0.00697747	0.0243162
ENSMMUG00000013670	TUBGCP3	3.37741	1.34979e-05	0.000145403
ENSMMUG00000002100	MITF	3.37728	2.20694e-05	0.00021738
ENSMMUG00000060276	PID1	3.37633	1.96008e-05	0.00019723
ENSMMUG00000059283		3.37525	0.0152521	0.0458218
ENSMMUG00000051910		3.36817	0.000497203	0.00286058
ENSMMUG00000020783	ANGPTL5	3.3584	0.0117407	0.0370279
ENSMMUG00000019504	ALDH1A2	3.34756	9.057e-10	3.91011e-08
ENSMMUG00000051357	PRDM8	3.34276	2.96539e-09	1.06755e-07
ENSMMUG00000003002	(A0A5F7ZZY0_MACMU)	3.34169	0.00254023	0.0108276
ENSMMUG00000003312	CHSY3	3.33846	3.69685e-06	4.87322e-05
ENSMMUG00000018670	STMN4	3.33794	0.00313206	0.0127918
ENSMMUG00000020930	REEP1	3.33769	3.66531e-05	0.000334357
ENSMMUG00000015329	MX1	3.32937	1.81234e-05	0.000185588
ENSMMUG00000045740	ACER2	3.32532	4.66528e-09	1.5828e-07
ENSMMUG00000053229	DEFB1	3.3246	0.00146745	0.00691286
ENSMMUG00000004122	MAPT	3.32271	4.50049e-06	5.73454e-05
ENSMMUG00000001102	KCNE4	3.31973	9.88354e-06	0.000112048
ENSMMUG00000011142	CAPN2	3.31625	1.42744e-12	1.38569e-10
ENSMMUG00000005458	GJC1	3.30915	0.000146634	0.00104346
ENSMMUG00000011785	SEMA3C	3.30859	2.20082e-07	4.49642e-06
ENSMMUG00000008685	SLC28A3	3.30249	0.000710404	0.00381289
ENSMMUG00000006296	FLNC	3.2988	2.09949e-05	0.000209003
ENSMMUG00000005150	CD163	3.29814	3.05101e-07	5.97883e-06
ENSMMUG00000053174	KCNA1	3.29796	0.000359562	0.00218944
ENSMMUG00000004010	SLC14A2	3.29438	0.0160987	0.0479876
ENSMMUG00000029059	TUBB3	3.28711	2.64136e-06	3.69658e-05
ENSMMUG00000007798	CLMP	3.28433	3.4898e-05	0.000321139
ENSMMUG00000052254	(A0A5F8AH86_MACMU)	3.28047	0.000133945	0.000968767
ENSMMUG00000014997	SALL2	3.27737	3.37451e-07	6.49902e-06
ENSMMUG00000002709	GPRC5B	3.27532	0.000135602	0.000978643
ENSMMUG00000015355	RSPO3	3.27475	9.70909e-06	0.000110695
ENSMMUG00000006692	SCUBE2	3.27148	0.000789723	0.00416017
ENSMMUG00000019414	ZFHX4	3.26708	1.46287e-05	0.000155196
ENSMMUG00000013858	ABCG4	3.26672	0.005156	0.0190769
ENSMMUG00000019275	FILIP1	3.26393	2.87036e-05	0.000270814
ENSMMUG00000050109	EPDR1	3.26283	8.79061e-11	5.07318e-09
ENSMMUG00000017936	SPEG	3.26151	7.30842e-05	0.000592077
ENSMMUG00000038138	MDK	3.26132	0.000328896	0.00204346
ENSMMUG00000001801	MAGI2	3.25847	1.23164e-05	0.000135014
ENSMMUG00000000975	PKHD1L1	3.25068	9.52064e-05	0.000732095
ENSMMUG00000003718	TLE1	3.25052	5.74122e-10	2.6272e-08
ENSMMUG00000015817	TMTC1	3.24906	0.000150035	0.00106227
ENSMMUG00000006840	MEIS2	3.24857	4.47522e-06	5.71101e-05
ENSMMUG00000011690	DSC1	3.24778	0.00642354	0.0227829
ENSMMUG00000016880	SLC39A8	3.24545	5.87319e-08	1.44701e-06
ENSMMUG00000001776	GNAZ	3.23791	1.26728e-05	0.000138289
ENSMMUG00000018718	ANO4	3.23714	0.00518327	0.0191671
ENSMMUG00000049447	(A0A5F7ZZA2_MACMU)	3.23603	0.00544931	0.0199642
ENSMMUG00000009330	DDR2	3.23512	3.26379e-05	0.000303332
ENSMMUG00000003610	SORCS3	3.2316	0.00432132	0.0166266
ENSMMUG00000020716	(LOC705310)	3.22922	0.00050507	0.00289532
ENSMMUG00000013366	MYOCD	3.22807	2.57083e-08	7.05208e-07
ENSMMUG00000015632	PTPN14	3.22322	4.02721e-07	7.45678e-06
ENSMMUG00000021243	ZBTB47	3.22112	4.30831e-07	7.92484e-06
ENSMMUG00000021295	PPP4R4	3.22017	6.03516e-05	0.000504502
ENSMMUG00000023052	MYOM3	3.2153	0.014644	0.0443514
ENSMMUG00000021398	SLC45A1	3.21348	0.000320368	0.00199935
ENSMMUG00000019467	IRS1	3.21343	1.78492e-08	5.15936e-07
ENSMMUG00000009926	SERPINE1	3.20253	5.74937e-05	0.00048476
ENSMMUG00000053051	(A0A1D5RCU1_MACMU)	3.20067	0.0136944	0.0419678
ENSMMUG00000013651	ZNF711	3.19953	0.00836074	0.0281045
ENSMMUG00000004330	PAMR1	3.18943	0.00719025	0.024949
ENSMMUG00000057643		3.18932	0.00427825	0.016498
ENSMMUG00000002933	NR1D1	3.18697	0.00451549	0.0171685
ENSMMUG00000052688	PTGDS	3.18254	0.000919012	0.00469972
ENSMMUG00000051265	(A0A5F8A4T6_MACMU)	3.18041	0.000187304	0.00127766
ENSMMUG00000019661	PIK3IP1	3.17845	8.43465e-06	9.83691e-05
ENSMMUG00000022555	GALNT17	3.17725	0.00675494	0.0237278
ENSMMUG00000021548	NIPAL4	3.1734	0.00636562	0.0226205
ENSMMUG00000055289	FAM110B	3.17149	1.30375e-05	0.000141259
ENSMMUG00000032251	FBXO44	3.16977	5.51801e-06	6.82396e-05
ENSMMUG00000052765	BARX2	3.16756	0.0162746	0.0484101
ENSMMUG00000005579	SOGA1	3.16498	3.34949e-07	6.47311e-06
ENSMMUG00000061471	HOXA5	3.1625	1.74994e-06	2.60536e-05
ENSMMUG00000023479	LTBP3	3.16232	2.44962e-06	3.46872e-05
ENSMMUG00000006548	KIAA1549	3.16231	2.23692e-07	4.56463e-06
ENSMMUG00000032393	(TCEAL6)	3.1586	0.00155866	0.00725299
ENSMMUG00000003379	L1CAM	3.15447	2.65283e-08	7.23242e-07
ENSMMUG00000005046	AJM1	3.15305	2.63749e-11	1.7647e-09
ENSMMUG00000007255	MAP1A	3.14798	2.7057e-06	3.77719e-05
ENSMMUG00000014571	ASXL3	3.14297	6.78233e-05	0.000554269
ENSMMUG00000022839	ESR2	3.14105	5.02442e-06	6.3206e-05
ENSMMUG00000052227		3.13857	0.00228813	0.00992953
ENSMMUG00000005620	PCDH9	3.13733	1.26656e-05	0.000138289
ENSMMUG00000052882	RASL11B	3.13246	1.9288e-05	0.000194782
ENSMMUG00000016745	ACSM3	3.13241	0.000577982	0.00321093
ENSMMUG00000051972	ZCCHC24	3.13043	5.32764e-07	9.48806e-06
ENSMMUG00000001322	ASCL2	3.12978	0.0023814	0.0102705
ENSMMUG00000013035	ERCC6L	3.12977	1.93596e-05	0.000195153
ENSMMUG00000016387	ADM	3.12866	6.01921e-09	1.96285e-07
ENSMMUG00000003046	GAMT	3.1286	2.39515e-07	4.82882e-06
ENSMMUG00000045219	CEBPB	3.11824	7.09375e-08	1.69704e-06
ENSMMUG00000004751	ALDH4A1	3.11563	5.78844e-05	0.000486785
ENSMMUG00000063430	(A0A5F7ZPW5_MACMU)	3.11413	0.00888143	0.0294714
ENSMMUG00000011842	ADRA2B	3.11248	0.000516958	0.00295099
ENSMMUG00000019015	HECW1	3.11104	8.58849e-05	0.000674851
ENSMMUG00000019900	GNAO1	3.10731	7.34747e-08	1.75524e-06
ENSMMUG00000010083	NOS2	3.10687	0.00634429	0.0225733
ENSMMUG00000013342	CCL20	3.1066	9.43011e-05	0.000727466
ENSMMUG00000057439		3.10517	0.00237385	0.0102452
ENSMMUG00000006209	NR2F1	3.10509	2.25949e-06	3.24147e-05
ENSMMUG00000011671	LIN7A	3.10508	0.000727543	0.00389368
ENSMMUG00000014245	SPRY4	3.1038	0.000395829	0.00235896
ENSMMUG00000023736	CHRNA3	3.10036	4.37509e-07	8.00519e-06
ENSMMUG00000020416	MTSS2	3.09599	1.6033e-06	2.42576e-05
ENSMMUG00000028889	L21(LOC711174)	3.09495	0.00208871	0.0092237
ENSMMUG00000048882	KIAA0408	3.0945	0.00036187	0.00219871
ENSMMUG00000014052	CIAO2A	3.094	0.0112978	0.0359211
ENSMMUG00000023653	STEAP2	3.09373	0.00012628	0.000925281
ENSMMUG00000051614	WNT11	3.09149	0.00261575	0.0110904
ENSMMUG00000052130	HOXB4	3.09111	3.69348e-05	0.000336379
ENSMMUG00000038117	INSYN1	3.0908	9.65227e-05	0.000740861
ENSMMUG00000000892	KCNQ3	3.0897	0.000141533	0.00101231
ENSMMUG00000022445	BNIP3	3.08843	0.0013169	0.00629191
ENSMMUG00000007721	ZFPM2	3.087	0.000324299	0.00201789
ENSMMUG00000056472	(A0A5F8A9F5_MACMU)	3.08667	1.28869e-05	0.000140088
ENSMMUG00000021114	GPR182	3.08598	2.5238e-05	0.00024345
ENSMMUG00000016052	SEZ6L	3.08288	0.00113999	0.00558326
ENSMMUG00000003638	LOXL1	3.07993	2.57978e-08	7.05617e-07
ENSMMUG00000060343	(A0A5F8A1D1_MACMU)	3.07799	2.33317e-05	0.000227677
ENSMMUG00000052382	(LOC107000818)	3.07414	1.57296e-07	3.39104e-06
ENSMMUG00000050172	(A0A5F8APF6_MACMU)	3.07236	1.35362e-05	0.000145536
ENSMMUG00000017833	ATP1A2	3.07176	4.34454e-06	5.56115e-05
ENSMMUG00000006795	DMGDH	3.06724	0.000474087	0.0027464
ENSMMUG00000062180	NGF	3.06655	0.000769968	0.00407656
ENSMMUG00000051296	PHOX2B	3.06356	0.00183439	0.00829254
ENSMMUG00000039139	RIMS3	3.06308	6.5833e-05	0.000540107
ENSMMUG00000000164	PODXL2	3.06285	2.37537e-06	3.38641e-05
ENSMMUG00000001088	PTCHD1	3.06267	0.00225022	0.00979529
ENSMMUG00000018578	BORCS5	3.06139	1.25836e-06	2.01266e-05
ENSMMUG00000015723	TNR	3.05825	0.00129931	0.00622555
ENSMMUG00000041159	Metazoa_SRP	3.05591	0.00242922	0.0104309
ENSMMUG00000003582	MXRA8	3.05515	8.43329e-05	0.0006643
ENSMMUG00000000763	CNR1	3.05303	6.46845e-06	7.77602e-05
ENSMMUG00000001339	CAND2	3.05137	1.15512e-05	0.000127878
ENSMMUG00000018464	C14H11orf96	3.04978	0.000126475	0.000925497
ENSMMUG00000056452		3.04893	0.015874	0.0474102
ENSMMUG00000052656	PRDM6	3.04634	5.27485e-06	6.56976e-05
ENSMMUG00000010987	GRIA4	3.04604	0.0132147	0.0407805
ENSMMUG00000009452	TRIM63	3.04546	0.00112455	0.00552053
ENSMMUG00000022935	BRINP2	3.04345	0.0066483	0.0233923
ENSMMUG00000010908	HSPA12A	3.04193	0.000272759	0.00174836
ENSMMUG00000064297	IER3	3.04161	1.8746e-15	4.14237e-13
ENSMMUG00000013874	CDT1	3.04068	0.0021125	0.00930432
ENSMMUG00000018770	TCEAL2	3.04027	1.79058e-05	0.000183696
ENSMMUG00000051121		3.03332	3.46304e-05	0.000319376
ENSMMUG00000061475	(A0A5F8AI93_MACMU)	3.03298	0.00044244	0.00259984
ENSMMUG00000056014	KCNJ8	3.03029	2.65136e-05	0.000253137
ENSMMUG00000008075	IGSF11	3.02954	6.66769e-07	1.15203e-05
ENSMMUG00000049482		3.02826	0.000588018	0.00325698
ENSMMUG00000037980	CDKN1C	3.02081	2.82616e-05	0.000267093
ENSMMUG00000006938	PDILT	3.01708	0.0130573	0.040436
ENSMMUG00000057673	PCDHB5	3.01636	1.86603e-05	0.000189698
ENSMMUG00000016391	EFHC2	3.01611	0.000106918	0.000811008
ENSMMUG00000049583	RRAD	3.01564	1.46075e-05	0.000155167
ENSMMUG00000003053	APC2	3.01249	1.10488e-06	1.79105e-05
ENSMMUG00000016552	INF2	3.01156	1.40328e-08	4.12727e-07
ENSMMUG00000000433	SORCS1	3.00881	9.5461e-06	0.000109577
ENSMMUG00000008793	SPP1	3.00651	4.39789e-06	5.62515e-05
ENSMMUG00000014742	PTH1R	3.00325	0.00315911	0.0128866
ENSMMUG00000021249	TMIE	3.002	0.00111193	0.00547298
ENSMMUG00000006306	KCP	3.00105	0.0115378	0.0364908
ENSMMUG00000001848	SPRY1	2.99822	6.69921e-09	2.1553e-07
ENSMMUG00000053254	AK4	2.9958	0.00505451	0.0187427
ENSMMUG00000011563	CAMK2A	2.99463	9.28063e-07	1.53707e-05
ENSMMUG00000065018	TMEM35A	2.99264	9.17292e-07	1.52223e-05
ENSMMUG00000051572	HOXA3	2.99006	1.49637e-10	8.18566e-09
ENSMMUG00000002496	CTSF	2.98959	1.89208e-07	3.98191e-06
ENSMMUG00000005827	PNMA8A	2.98878	2.29826e-06	3.28765e-05
ENSMMUG00000004869	NPTXR	2.98298	0.000935729	0.00477213
ENSMMUG00000021723	B4GALNT4	2.98119	0.00106249	0.00527601
ENSMMUG00000007976	PLSCR4	2.98091	1.2069e-06	1.94331e-05
ENSMMUG00000001480	FAM124A	2.97724	0.00208567	0.0092127
ENSMMUG00000059444	NSG2	2.97254	7.77523e-06	9.17619e-05
ENSMMUG00000005101	FNDC4	2.97176	2.82078e-05	0.000266735
ENSMMUG00000011773	HTR2B	2.97056	2.50306e-05	0.000241588
ENSMMUG00000001635	ZNF703	2.96988	1.66965e-15	3.78919e-13
ENSMMUG00000062567	ZACN	2.968	0.0104016	0.0335352
ENSMMUG00000052965	FAM229B	2.9655	0.0103488	0.0333971
ENSMMUG00000004917	PLXDC1	2.96458	0.000118899	0.000882364
ENSMMUG00000013358	MPP3	2.96419	7.37115e-06	8.74849e-05
ENSMMUG00000023612	GRID1	2.96267	0.00332601	0.013466
ENSMMUG00000055810		2.96208	1.83346e-05	0.000187294
ENSMMUG00000063596	ACKR2	2.96099	0.00145592	0.00687206
ENSMMUG00000004237	TNFRSF19	2.95296	9.74193e-06	0.000110844
ENSMMUG00000006664	CALB1	2.95285	0.00408374	0.0158755
ENSMMUG00000000113	PPP1R1A	2.94731	0.00051568	0.00294769
ENSMMUG00000000318	TNS2	2.94344	4.07662e-05	0.000366111
ENSMMUG00000062723	PCDHB6	2.94251	0.000302025	0.00190327
ENSMMUG00000058544	NAP1L5	2.942	4.51223e-05	0.000399464
ENSMMUG00000018176	CLVS2	2.94113	0.0029208	0.0121356
ENSMMUG00000056744	HSPB1	2.93924	1.45057e-06	2.24731e-05
ENSMMUG00000060702	AK1	2.93859	7.3864e-06	8.7604e-05
ENSMMUG00000050553	PCDHB7	2.93815	0.00174712	0.00795366
ENSMMUG00000020651	SLC24A2	2.93514	0.00697977	0.0243191
ENSMMUG00000000623	P3H2	2.93383	2.57464e-07	5.15357e-06
ENSMMUG00000012452	DISP2	2.93363	0.000732164	0.00391342
ENSMMUG00000027345	U6	2.93259	0.00294446	0.0122107
ENSMMUG00000019868	NKD1	2.93187	1.93831e-06	2.83801e-05
ENSMMUG00000012605	ALDH1L1	2.93063	6.81846e-06	8.14432e-05
ENSMMUG00000011050	SLITRK3	2.92947	0.004846	0.0181538
ENSMMUG00000003139	ARHGEF17	2.92441	2.52016e-06	3.54766e-05
ENSMMUG00000022317	COL6A2	2.92379	0.000146808	0.00104426
ENSMMUG00000020019	KIAA1614	2.92057	0.000277863	0.00177296
ENSMMUG00000007541	CHRNB4	2.91866	0.000147599	0.00104822
ENSMMUG00000055964	CDKN1A	2.91729	2.83647e-11	1.89031e-09
ENSMMUG00000017574	ZCCHC12	2.91692	1.71328e-05	0.000177063
ENSMMUG00000013135	CENPN	2.91642	9.11108e-05	0.000708386
ENSMMUG00000006441	OASL	2.91204	0.00932741	0.0306889
ENSMMUG00000021987	GPX2	2.91099	5.84868e-06	7.16024e-05
ENSMMUG00000005401	FAM189A2	2.90828	8.05316e-05	0.000641274
ENSMMUG00000013165	KIF18B	2.90815	0.000106705	0.00080976
ENSMMUG00000006089	(KNDC1)	2.90747	0.0119662	0.037647
ENSMMUG00000004615	CADM4	2.90598	2.0907e-06	3.03993e-05
ENSMMUG00000020432	OSCP1	2.90453	0.00235496	0.0101824
ENSMMUG00000000544	COL6A1	2.90407	0.000156553	0.00109949
ENSMMUG00000055083	NLGN2	2.90276	2.68642e-05	0.000255758
ENSMMUG00000022526	EEF1A2	2.90209	0.000107489	0.000814608
ENSMMUG00000008702	SYNPO2	2.90181	2.10304e-05	0.000209232
ENSMMUG00000052322	PYGO1	2.9005	2.49004e-05	0.000240608
ENSMMUG00000012410	GPR183	2.89993	0.00011901	0.00088265
ENSMMUG00000013557	EZH2	2.89817	1.45858e-05	0.000155034
ENSMMUG00000019006	LATS2	2.89803	1.69541e-11	1.20138e-09
ENSMMUG00000015738	VEGFD	2.89273	0.000920393	0.00470392
ENSMMUG00000007080	HTR3A	2.89055	9.05927e-06	0.000104708
ENSMMUG00000012894	PLCL1	2.88767	0.000204697	0.00138115
ENSMMUG00000063474		2.8876	0.00495383	0.0184467
ENSMMUG00000001580	PHF21B	2.88412	0.00984689	0.0320606
ENSMMUG00000020418	DGKB	2.88361	0.00055256	0.00309943
ENSMMUG00000018159	SNPH	2.87845	2.26212e-06	3.24147e-05
ENSMMUG00000006884	EFCAB3	2.87467	0.00554074	0.0202373
ENSMMUG00000022950	SOBP	2.87432	5.84962e-06	7.16024e-05
ENSMMUG00000014171	CHD1	2.8739	4.78499e-07	8.64076e-06
ENSMMUG00000016909	ACSL6	2.87295	2.44687e-05	0.00023753
ENSMMUG00000020436	KCNH2	2.87276	5.71209e-05	0.000482539
ENSMMUG00000014122	ECI2	2.87204	0.00129764	0.00622289
ENSMMUG00000046572	TEX14	2.87119	0.00814286	0.0275486
ENSMMUG00000023042	OLFML2B	2.87101	0.000204423	0.00137985
ENSMMUG00000008184	METTL24	2.87096	5.12125e-08	1.28752e-06
ENSMMUG00000011437	AR	2.87	0.000252872	0.00164538
ENSMMUG00000000874	CHST1	2.86948	0.00145279	0.00686249
ENSMMUG00000062845		2.86389	1.74982e-06	2.60536e-05
ENSMMUG00000003370	NFATC4	2.85863	7.51292e-05	0.00060591
ENSMMUG00000006529	ASIC1	2.85833	1.94012e-05	0.000195456
ENSMMUG00000058999	FLRT2	2.85772	0.000433189	0.00255173
ENSMMUG00000009885	LRP1B	2.85618	0.000470103	0.00272803
ENSMMUG00000052743	SCD5	2.85585	3.11139e-06	4.24128e-05
ENSMMUG00000022478	FGFR1	2.85538	5.41163e-05	0.000462508
ENSMMUG00000014438	CA1	2.85436	0.00778905	0.026621
ENSMMUG00000021782	LRP1	2.85045	6.58708e-08	1.59427e-06
ENSMMUG00000056497		2.84707	0.00251644	0.0107453
ENSMMUG00000058877		2.84675	8.1756e-05	0.000648564
ENSMMUG00000005014	SSC5D	2.84362	4.66584e-06	5.93173e-05
ENSMMUG00000045470	TNFRSF6B	2.84294	0.000751863	0.00399735
ENSMMUG00000059897	MYL9	2.84177	7.20187e-05	0.000584573
ENSMMUG00000020346	CPXM2	2.83922	0.00011373	0.000852227
ENSMMUG00000006371	KLK1	2.83787	0.0121558	0.038115
ENSMMUG00000019047	SPARCL1	2.83597	0.000286301	0.00181439
ENSMMUG00000022595	NRXN2	2.83583	0.0010225	0.00512288
ENSMMUG00000017134	SEPTIN5	2.8348	1.99364e-05	0.000200247
ENSMMUG00000003579	C1H1orf162	2.83277	0.000332158	0.0020584
ENSMMUG00000022129	LGI4	2.83164	0.00159062	0.00737517
ENSMMUG00000013254	(SPHKAP)	2.82907	0.000128955	0.000939961
ENSMMUG00000010592	ADD2	2.82901	1.5094e-06	2.3192e-05
ENSMMUG00000030422	(LOC100424218)	2.82889	0.00743883	0.0256104
ENSMMUG00000008491	SLC12A4	2.82873	2.92297e-06	4.0402e-05
ENSMMUG00000010346	KY	2.82332	0.000318706	0.00199125
ENSMMUG00000052626	PAQR8	2.82272	7.61574e-05	0.000613129
ENSMMUG00000062376		2.82166	0.00287945	0.0119943
ENSMMUG00000005161	NDN	2.82034	4.53049e-07	8.25218e-06
ENSMMUG00000064304		2.81879	0.000828615	0.00432032
ENSMMUG00000006248	WDR86	2.81708	0.00461115	0.0174453
ENSMMUG00000041480	IGFBP5	2.81669	3.44103e-07	6.61197e-06
ENSMMUG00000017314	NEGR1	2.81589	5.86444e-05	0.000492437
ENSMMUG00000013798	BIRC5	2.81399	7.09353e-05	0.000577174
ENSMMUG00000005985	BCL2L1	2.81196	1.00587e-12	1.02674e-10
ENSMMUG00000014800	SLC17A7	2.81129	0.00183848	0.00830656
ENSMMUG00000014409	PMS1	2.81031	0.000270069	0.00173311
ENSMMUG00000007090	DOK5	2.80789	0.000298961	0.00188467
ENSMMUG00000055357		2.80705	5.16553e-06	6.4546e-05
ENSMMUG00000050418	SOD2	2.80369	4.95566e-06	6.26696e-05
ENSMMUG00000004463	GRHL3	2.80058	6.74553e-05	0.000551531
ENSMMUG00000020404	OIT3	2.79854	0.00451835	0.0171751
ENSMMUG00000022416	SORCS2	2.79742	5.54177e-05	0.00047195
ENSMMUG00000001344	SPOCK1	2.79723	0.000410901	0.00243754
ENSMMUG00000004843	SCN1B	2.79519	5.33999e-07	9.49999e-06
ENSMMUG00000015826	TLL2	2.79432	6.43749e-06	7.74436e-05
ENSMMUG00000023265	AKAP12	2.79403	0.000140759	0.00100806
ENSMMUG00000064486	MAPK8IP2	2.79388	0.000392306	0.00234462
ENSMMUG00000003265	LEPR	2.78633	2.26649e-09	8.38403e-08
ENSMMUG00000014028	SLC7A14	2.78524	4.25061e-06	5.47009e-05
ENSMMUG00000002399	SCRG1	2.7845	0.00294704	0.0122174
ENSMMUG00000021176	SLC16A11	2.78424	0.0148826	0.0449156
ENSMMUG00000005028	PDE4C	2.78287	0.000378586	0.00227721
ENSMMUG00000013666	KIF18A	2.78146	0.00340081	0.0137357
ENSMMUG00000004712	LPL	2.78071	0.000516908	0.00295099
ENSMMUG00000020608	ABCA1	2.78062	2.65461e-05	0.000253304
ENSMMUG00000011232	RADIL	2.78024	0.00734188	0.0253182
ENSMMUG00000006230	NOX5	2.77942	0.000856892	0.00444156
ENSMMUG00000053409		2.77935	0.000921693	0.0047077
ENSMMUG00000009611	VIPR2	2.77883	0.00096814	0.00490022
ENSMMUG00000062968	RHOB	2.77571	0.000358968	0.00218662
ENSMMUG00000005480	CARNS1	2.77432	0.000104937	0.000798509
ENSMMUG00000063847	(A0A5F8A589_MACMU)	2.77392	0.015701	0.0469353
ENSMMUG00000052392	(LOC107000167)	2.77311	0.00023617	0.00155722
ENSMMUG00000020052	NRP2	2.77242	4.2885e-06	5.50199e-05
ENSMMUG00000061392	TUB	2.77078	6.79482e-05	0.00055475
ENSMMUG00000009515	CBLN3	2.76999	0.000515307	0.00294757
ENSMMUG00000013945	SFN	2.76861	0.00485989	0.0181851
ENSMMUG00000019732	MAPRE3	2.7683	3.52295e-11	2.2496e-09
ENSMMUG00000055997	(LOC114672698)	2.76806	1.04367e-05	0.000117476
ENSMMUG00000013519	(SDC3)	2.76428	2.48714e-10	1.2619e-08
ENSMMUG00000011564	TMC3	2.76325	0.00028405	0.00180353
ENSMMUG00000001936	MAL	2.76246	0.000131961	0.000958334
ENSMMUG00000005299	ADCYAP1R1	2.76166	0.000870801	0.00449838
ENSMMUG00000011297	KIF5A	2.76153	1.3373e-08	4.00333e-07
ENSMMUG00000013529	HOXA7	2.76092	1.03138e-05	0.000116248
ENSMMUG00000016857	PTGS2	2.76076	1.0596e-06	1.72599e-05
ENSMMUG00000003653	PRTG	2.75982	0.000148827	0.0010546
ENSMMUG00000059147	CYP2A24	2.75879	0.00615725	0.0220218
ENSMMUG00000009198	BCL6	2.75848	8.91509e-05	0.000696372
ENSMMUG00000032306	ZFYVE28	2.7567	0.00448417	0.0171075
ENSMMUG00000049499	(LOC723314)	2.75515	0.00153273	0.00715414
ENSMMUG00000016290	WWC3	2.75098	2.68169e-16	7.26391e-14
ENSMMUG00000007445	CACNB2	2.75047	4.18753e-05	0.000374669
ENSMMUG00000002248	ENG	2.75021	8.09448e-06	9.5062e-05
ENSMMUG00000010664	GPR37	2.7498	6.07622e-05	0.000506925
ENSMMUG00000019082	SFRP1	2.74847	0.000260998	0.00168455
ENSMMUG00000060378	FXYD1	2.7473	0.000153322	0.00108143
ENSMMUG00000001308	VSTM2A	2.74489	0.00141628	0.00670755
ENSMMUG00000017553	ANGPTL1	2.74479	1.82304e-06	2.69218e-05
ENSMMUG00000015918	KCNQ2	2.74423	0.000914388	0.0046832
ENSMMUG00000028891	NRBP2	2.74368	0.000955959	0.00485256
ENSMMUG00000002424	FBLN1	2.74333	9.29548e-06	0.00010685
ENSMMUG00000002456	MAPK8IP1	2.74215	2.42078e-07	4.87466e-06
ENSMMUG00000055957	C13H2orf16	2.74052	0.00270078	0.0113819
ENSMMUG00000012886	HOXA1	2.73793	2.58448e-06	3.62907e-05
ENSMMUG00000017427	ATP1A3	2.73727	3.73942e-07	7.04695e-06
ENSMMUG00000013024	SCML1	2.73635	1.00877e-12	1.02674e-10
ENSMMUG00000003775	FCGR2A	2.73621	0.00011643	0.000865574
ENSMMUG00000047793	ENDOD1	2.73594	3.24994e-05	0.000302212
ENSMMUG00000049177	NCS1)	2.73517	6.33919e-05	0.000524436
ENSMMUG00000029809	LOC699873	2.73511	0.000490194	0.002828
ENSMMUG00000031819	ARHGEF25	2.73359	0.000240753	0.00157876
ENSMMUG00000002230	ADCY5	2.7335	4.50961e-05	0.000399443
ENSMMUG00000016838	CHD5	2.73305	0.000137036	0.000986869
ENSMMUG00000007588	TUBB6	2.72843	1.36482e-06	2.13813e-05
ENSMMUG00000017933	DES	2.72828	0.000283601	0.00180204
ENSMMUG00000012298	C3H21orf62	2.72754	0.00911802	0.0301493
ENSMMUG00000007500	CNKSR2	2.72705	0.000238483	0.00156878
ENSMMUG00000054098	SMPDL3A	2.72651	4.77819e-05	0.000418378
ENSMMUG00000005876	ADRB3	2.72381	0.00106191	0.00527469
ENSMMUG00000013151	LRP4	2.72203	2.60009e-07	5.19832e-06
ENSMMUG00000015792	IRAG1	2.72189	8.7444e-06	0.000101418
ENSMMUG00000015733	SORBS2	2.7195	5.13479e-05	0.000443361
ENSMMUG00000004046	TYMS	2.71619	3.09031e-09	1.10117e-07
ENSMMUG00000064262		2.716	0.00457634	0.0173605
ENSMMUG00000063718	KLF9	2.7128	1.68512e-07	3.60508e-06
ENSMMUG00000017179	SOWAHC	2.71152	5.2708e-05	0.000453694
ENSMMUG00000005220	SYNM	2.71074	0.000148755	0.00105453
ENSMMUG00000007754	DCHS1	2.70936	1.32553e-06	2.09811e-05
ENSMMUG00000060434	CLDN5	2.70596	0.00688129	0.0240287
ENSMMUG00000055721		2.70581	0.000318475	0.00199124
ENSMMUG00000001836	ISLR	2.70474	0.000213013	0.00142808
ENSMMUG00000010367	MYH11	2.70394	3.19543e-05	0.000297802
ENSMMUG00000018245	EPHA2	2.70364	2.12012e-07	4.36874e-06
ENSMMUG00000021059	LRRC4B	2.70336	0.00190071	0.00853033
ENSMMUG00000031976	PRPH	2.70329	1.57697e-06	2.39453e-05
ENSMMUG00000003304	EPHB3	2.70186	1.40651e-05	0.000150261
ENSMMUG00000000458	RBPMS	2.70174	8.87549e-05	0.000693601
ENSMMUG00000022507	GXYLT2	2.69644	0.00036704	0.00222048
ENSMMUG00000002616	CDKL1	2.69492	3.02154e-11	1.99778e-09
ENSMMUG00000013742	FAM151A	2.69166	0.000825221	0.00430921
ENSMMUG00000060847		2.69121	3.3122e-06	4.44982e-05
ENSMMUG00000010345	RIMS1	2.69094	0.000234576	0.00154846
ENSMMUG00000063008	APOD	2.69079	0.0168691	0.0497977
ENSMMUG00000061478	SARM1	2.69058	5.13232e-05	0.000443361
ENSMMUG00000018639	MEX3B	2.68951	0.00348557	0.014014
ENSMMUG00000056220	(FSTL3)	2.68698	2.14817e-09	8.07076e-08
ENSMMUG00000007587	TENM1	2.68658	0.000810911	0.00424913
ENSMMUG00000049341	(A0A5F7ZPL9_MACMU)	2.68525	9.238e-05	0.000716596
ENSMMUG00000017924	DACT3	2.68334	1.41636e-05	0.000151121
ENSMMUG00000056365	TTC9	2.68268	5.05225e-06	6.34751e-05
ENSMMUG00000013842	UBE2T	2.68142	9.85948e-05	0.000754351
ENSMMUG00000052177	(LOC106992625)	2.67942	0.0146678	0.0443999
ENSMMUG00000001609	OSMR	2.6724	3.04218e-11	2.00354e-09
ENSMMUG00000050865	PRRX1	2.66898	0.0040171	0.0156782
ENSMMUG00000001374	SVIL	2.66821	5.47126e-06	6.78113e-05
ENSMMUG00000051748	PCDHB8	2.66752	0.000253537	0.00164843
ENSMMUG00000044029	C1QTNF6	2.66595	0.00891851	0.0295652
ENSMMUG00000012408	SLC30A2	2.66568	3.4619e-05	0.000319376
ENSMMUG00000015761	MTCL1	2.6636	5.64088e-05	0.000477244
ENSMMUG00000046992	CNRIP1	2.66312	2.75227e-05	0.000260991
ENSMMUG00000009679	GRIK3	2.66287	0.00137255	0.00651885
ENSMMUG00000047960	SVEP1	2.66035	0.000448183	0.00262532
ENSMMUG00000038216	C9H10orf113	2.65655	0.00846989	0.0283862
ENSMMUG00000015147	BEST1	2.65654	0.00287823	0.0119943
ENSMMUG00000008399	SV2B	2.65533	0.000384318	0.00230212
ENSMMUG00000054708		2.65099	0.000571411	0.00317968
ENSMMUG00000028855	KLF2	2.65018	0.000949452	0.00482746
ENSMMUG00000014729	ZNF541	2.64989	0.00057699	0.00320754
ENSMMUG00000018740	BSG	2.64915	1.51975e-06	2.32775e-05
ENSMMUG00000008848	NEURL1B	2.6484	8.95424e-05	0.000699105
ENSMMUG00000049227	IER5L	2.64735	2.3842e-06	3.39611e-05
ENSMMUG00000016099	HHAT	2.6469	8.02267e-16	1.89764e-13
ENSMMUG00000016596	OLFM2	2.64563	1.40364e-07	3.07338e-06
ENSMMUG00000009738	SLC25A29	2.64379	7.51885e-05	0.00060591
ENSMMUG00000051060		2.64353	0.00185986	0.00838287
ENSMMUG00000007628	CDON	2.64237	1.36814e-05	0.000146814
ENSMMUG00000027118	mml-mir-490	2.64057	0.000357611	0.00218152
ENSMMUG00000064025		2.63531	8.76296e-05	0.000686725
ENSMMUG00000012716	PDZRN3	2.634	7.35588e-05	0.000595635
ENSMMUG00000056264		2.63362	0.000645175	0.00351902
ENSMMUG00000007952	FMO3	2.63285	0.000122839	0.000906454
ENSMMUG00000062270	PCDHB3	2.63195	0.00011448	0.000855616
ENSMMUG00000003502	TCEAL4	2.63167	0.000255098	0.00165602
ENSMMUG00000020616	ELAVL3	2.63112	0.0127575	0.0396538
ENSMMUG00000021025	TNNC2	2.63099	0.0061817	0.0220884
ENSMMUG00000050540		2.63088	5.10848e-05	0.000442226
ENSMMUG00000011967	RFX2	2.63077	5.62451e-05	0.000476339
ENSMMUG00000000902	PLA1A	2.62864	4.83156e-05	0.000422171
ENSMMUG00000015084	LAMC1	2.62793	0.000108223	0.000819799
ENSMMUG00000055256	FAM163A	2.62744	0.000553574	0.00310304
ENSMMUG00000020134	TCF7L1	2.62705	2.42425e-07	4.87579e-06
ENSMMUG00000000739	MEIOB	2.6261	0.00675811	0.0237339
ENSMMUG00000004777	GALNT18	2.62203	0.000323145	0.0020122
ENSMMUG00000063741	HOXC8	2.62154	0.00527746	0.0194449
ENSMMUG00000061424	VAX2	2.62089	0.00188467	0.00847419
ENSMMUG00000015093	VLDLR	2.61881	0.000132362	0.000959795
ENSMMUG00000023185	RNF208	2.61703	6.03511e-07	1.06018e-05
ENSMMUG00000011797	VAT1L	2.6123	0.000176112	0.00121264
ENSMMUG00000019891	AKR1C8	2.60619	0.00714989	0.0248397
ENSMMUG00000011775	ARMC9	2.60614	0.000396305	0.00236012
ENSMMUG00000031416	(LAMA5)	2.60486	0.000109902	0.000829896
ENSMMUG00000017230	VSTM2L	2.60463	0.00126158	0.00608034
ENSMMUG00000007093	LDLRAD3	2.6027	1.68136e-05	0.000174408
ENSMMUG00000023780	IFI27	2.60119	8.07553e-05	0.000642446
ENSMMUG00000023667	AMPH	2.60106	0.000537556	0.00303045
ENSMMUG00000000729	CFB	2.59808	1.88998e-09	7.23013e-08
ENSMMUG00000007559	B3GNT9	2.59772	4.87783e-08	1.23557e-06
ENSMMUG00000016405	COLGALT2	2.597	0.00104227	0.00520331
ENSMMUG00000007845	CBX7	2.5962	3.24928e-07	6.30119e-06
ENSMMUG00000021802	KIF1A	2.59368	3.2577e-07	6.31024e-06
ENSMMUG00000003387	PELI3	2.59331	0.00257402	0.0109438
ENSMMUG00000009055	NELL1	2.59284	1.61137e-05	0.000168501
ENSMMUG00000008403	CALB2	2.59282	0.00548637	0.0200636
ENSMMUG00000053853	C1QTNF7	2.59273	0.000828392	0.00432032
ENSMMUG00000052734	(A0A5F7ZVB0_MACMU)	2.59207	0.010109	0.0327742
ENSMMUG00000006929	ST3GAL4	2.59105	0.0110428	0.0352572
ENSMMUG00000063295	SNAI1	2.58989	0.00105772	0.00526476
ENSMMUG00000058222	(A0A5F8AC25_MACMU)	2.58604	0.0010161	0.00509843
ENSMMUG00000050151	(PTMS)	2.58594	9.16485e-07	1.52223e-05
ENSMMUG00000001043	PRUNE2	2.58446	2.95145e-06	4.06617e-05
ENSMMUG00000012364	CAPS2	2.58402	0.000456318	0.00266461
ENSMMUG00000016334	NPR2	2.58221	6.38571e-05	0.000527504
ENSMMUG00000021934	COPZ2	2.58127	2.6631e-05	0.00025397
ENSMMUG00000051746	DUSP26	2.57829	0.000371497	0.0022424
ENSMMUG00000021252	TRIP6	2.57667	1.42305e-06	2.21284e-05
ENSMMUG00000004150	BEX4	2.57653	2.29461e-07	4.66558e-06
ENSMMUG00000000905	POPDC2	2.57437	0.000109442	0.000827917
ENSMMUG00000054792		2.57065	0.000393772	0.00235088
ENSMMUG00000012743	KDR	2.56986	0.00011386	0.000852227
ENSMMUG00000001513	PRICKLE2	2.5683	0.000144394	0.00102883
ENSMMUG00000059791	(LOC721200)	2.56768	0.0101505	0.0328833
ENSMMUG00000063599	LURAP1	2.56752	0.000644303	0.00351655
ENSMMUG00000053563		2.56743	0.00235127	0.0101719
ENSMMUG00000041006	FAM171A2	2.5668	0.003813	0.0150672
ENSMMUG00000006819	HFM1	2.56658	8.34746e-05	0.000659394
ENSMMUG00000058478	(A0A5F7ZX43_MACMU)	2.56548	0.00203355	0.00902998
ENSMMUG00000000896	TGFB1I1	2.56446	3.8117e-05	0.000345314
ENSMMUG00000015407	PDLIM3	2.56274	8.7793e-05	0.000687684
ENSMMUG00000019883	RBM20	2.56225	1.68945e-05	0.000174924
ENSMMUG00000032486	KCNG2	2.56036	0.000160575	0.00112315
ENSMMUG00000006927	PHF24	2.56032	0.000838611	0.00436296
ENSMMUG00000000328	FADS3	2.55864	0.00056577	0.00315351
ENSMMUG00000010811	MAP4K4	2.55783	4.34609e-07	7.98558e-06
ENSMMUG00000010463	NYAP1	2.55585	0.00156853	0.00728078
ENSMMUG00000021963	PCDHGB5	2.55556	4.83693e-07	8.71581e-06
ENSMMUG00000056642		2.55478	1.73463e-05	0.00017894
ENSMMUG00000064630		2.55218	0.0128698	0.0399512
ENSMMUG00000009916	AK8	2.55097	0.00956553	0.0313206
ENSMMUG00000022908	WLS	2.55086	5.66246e-06	6.9718e-05
ENSMMUG00000023998	Y_RNA	2.55041	0.0012071	0.00586069
ENSMMUG00000016938	GSDME	2.55013	0.000430284	0.00253844
ENSMMUG00000004048	FZD4	2.54974	0.00355141	0.0142006
ENSMMUG00000050257	(A0A5F7ZDP3_MACMU)	2.54864	0.00362003	0.0144337
ENSMMUG00000062309		2.54851	0.000129955	0.000946021
ENSMMUG00000040142	CALR3	2.54751	0.00195074	0.00872223
ENSMMUG00000018872	SEMA3G	2.54579	0.00162106	0.00748735
ENSMMUG00000017904	MAP1B	2.54574	8.82896e-05	0.000690608
ENSMMUG00000007757	ESYT3	2.54523	0.00100554	0.00505146
ENSMMUG00000022044	SCARA5	2.54347	5.28307e-07	9.42868e-06
ENSMMUG00000008475	AJUBA	2.54326	4.65877e-05	0.00041006
ENSMMUG00000051758	FAM9C	2.54298	0.00836915	0.0281188
ENSMMUG00000015790	LYVE1	2.54293	0.000111101	0.0008377
ENSMMUG00000011154	ARHGAP36	2.54262	0.00428936	0.0165295
ENSMMUG00000005174	DSCAM	2.54057	0.00417026	0.0161521
ENSMMUG00000046325	JMY	2.53961	2.56607e-05	0.000246537
ENSMMUG00000012719	CNTRL	2.53714	0.00772313	0.0264267
ENSMMUG00000055602	CD59	2.53471	3.07555e-07	6.0199e-06
ENSMMUG00000050670	(A0A5F7ZEH7_MACMU)	2.53427	0.00059671	0.0032986
ENSMMUG00000019887	SV2C	2.534	0.000130498	0.000949557
ENSMMUG00000008795	PKD2	2.53365	6.01502e-05	0.000503069
ENSMMUG00000005176	NXPH2	2.53305	0.00572324	0.0207505
ENSMMUG00000040565	GPR27	2.53197	0.000820416	0.0042909
ENSMMUG00000061706	CAV2	2.53181	0.00052409	0.00297581
ENSMMUG00000040063	FNDC10	2.53007	0.00128478	0.0061734
ENSMMUG00000013054	CEP78	2.52979	1.12749e-07	2.54163e-06
ENSMMUG00000019731	DPYSL5	2.52841	0.000846878	0.00439779
ENSMMUG00000012163	GARNL3	2.52546	0.00428228	0.0165098
ENSMMUG00000052236	SOX10	2.52391	0.000275617	0.00176131
ENSMMUG00000002416	CLIC4	2.52242	0.000163282	0.0011383
ENSMMUG00000001990	CAP2	2.52078	9.34465e-05	0.000722993
ENSMMUG00000013857	FADS1	2.51869	0.0036881	0.0146633
ENSMMUG00000023295	GJB6	2.51821	0.0165268	0.0489939
ENSMMUG00000017851	ZNF835	2.51228	7.48401e-05	0.000604553
ENSMMUG00000032156	C3AR1	2.50975	3.55321e-10	1.74993e-08
ENSMMUG00000064543	(LOC718677)	2.50791	0.00593041	0.021377
ENSMMUG00000006851	SPOCK3	2.50604	4.25417e-06	5.47049e-05
ENSMMUG00000018385	RASSF8	2.50588	0.00102399	0.00512726
ENSMMUG00000060440	LGI2	2.50497	3.76708e-05	0.000342154
ENSMMUG00000006061	SCUBE1	2.5034	0.000213508	0.00143083
ENSMMUG00000000265	ADAMTS9	2.50165	0.00333957	0.0135112
ENSMMUG00000064224		2.50133	0.0122276	0.0382829
ENSMMUG00000017912	KCTD8	2.50128	0.000308495	0.0019375
ENSMMUG00000019523	PCDHB4	2.49954	0.00113894	0.00557976
ENSMMUG00000019042	WSCD2	2.49915	0.00288038	0.0119943
ENSMMUG00000004788	MAN1C1	2.49693	8.39841e-08	1.96165e-06
ENSMMUG00000008740	MAST1	2.49617	0.000531162	0.00300256
ENSMMUG00000001522	ASS1)	2.49472	0.000641204	0.00350305
ENSMMUG00000017081	THSD7B	2.49414	0.00651271	0.0230117
ENSMMUG00000003214	RAB44	2.4932	3.84892e-06	5.0381e-05
ENSMMUG00000001357	TSPAN11	2.49318	0.000124821	0.00091708
ENSMMUG00000057703		2.49206	8.44333e-05	0.000664778
ENSMMUG00000004891	CXCL16	2.492	8.07403e-05	0.000642446
ENSMMUG00000019854	TMEM108	2.49121	0.00130782	0.0062574
ENSMMUG00000014752	CMTM5	2.49068	0.00361989	0.0144337
ENSMMUG00000023115	RUNX1T1	2.4898	0.000286642	0.00181554
ENSMMUG00000021659	HRAS	2.48914	1.90985e-12	1.74315e-10
ENSMMUG00000000617	AP3B2	2.48833	0.000531759	0.00300483
ENSMMUG00000020861	EVC	2.48743	0.000173054	0.00119501
ENSMMUG00000058198	C2CD4B	2.48534	0.00399237	0.015607
ENSMMUG00000009472	ARHGEF10	2.48499	0.000217864	0.00145653
ENSMMUG00000061384	SCN2B	2.4841	3.74561e-07	7.04695e-06
ENSMMUG00000021517	SCARA3	2.48385	5.53932e-05	0.00047195
ENSMMUG00000013837	PTPN7	2.48368	0.00404849	0.0157787
ENSMMUG00000010942	ECE1	2.48342	8.2777e-12	6.45894e-10
ENSMMUG00000045497	(CFH)	2.48167	8.1195e-05	0.000645639
ENSMMUG00000060015	AXIN2	2.48142	1.39752e-05	0.000149585
ENSMMUG00000001981	GPR156	2.47892	0.00130977	0.00626495
ENSMMUG00000009114	MROH7	2.47868	0.00364589	0.0145196
ENSMMUG00000010589	NEBL	2.47786	0.00597327	0.0214992
ENSMMUG00000054649	HOXA2	2.47659	5.32805e-06	6.62809e-05
ENSMMUG00000022887	KCNA5	2.4764	0.0131815	0.0406857
ENSMMUG00000011378	TMEM200B	2.47601	0.0111633	0.0355744
ENSMMUG00000013146	PAPPA	2.47469	0.0103015	0.0332764
ENSMMUG00000026314	Y_RNA	2.47391	0.00774169	0.0264848
ENSMMUG00000052071	RAMP1	2.473	0.000822842	0.00429957
ENSMMUG00000023647	SKIDA1	2.47147	0.000989677	0.00499118
ENSMMUG00000022676	RIMKLB	2.4707	0.000715574	0.00383696
ENSMMUG00000018982	WWTR1	2.47036	1.56955e-05	0.000164847
ENSMMUG00000007726	SYDE1	2.4687	3.59241e-06	4.76548e-05
ENSMMUG00000009278	C5AR1	2.46792	6.29551e-05	0.000521592
ENSMMUG00000000870	TLR5	2.46744	2.67742e-05	0.000255046
ENSMMUG00000054968	DUSP6	2.46709	2.49144e-11	1.67365e-09
ENSMMUG00000021909	TWIST2	2.46607	0.000945516	0.00481328
ENSMMUG00000010444	RNF150	2.46404	0.00137004	0.00650874
ENSMMUG00000011447	EBF3	2.4632	0.00157612	0.00731196
ENSMMUG00000058235	FOXF1	2.46283	2.34109e-07	4.74707e-06
ENSMMUG00000046092	ADGRB3	2.46235	0.000137013	0.000986869
ENSMMUG00000018878	TCEA2	2.46014	0.00108245	0.00535083
ENSMMUG00000011706	EML1	2.46006	0.000236394	0.00155792
ENSMMUG00000040900	ECT2L	2.45866	0.0121059	0.0380013
ENSMMUG00000051003	BEX2	2.45738	0.000384508	0.00230212
ENSMMUG00000002975	DUSP14	2.45544	0.000104213	0.000794079
ENSMMUG00000021116	ATP2B4	2.45459	2.15749e-05	0.000214015
ENSMMUG00000052736	TM4SF1	2.45436	0.00427632	0.0164944
ENSMMUG00000064867	C13H2orf50	2.45365	0.00147213	0.00692195
ENSMMUG00000019803	TCN2	2.45187	0.0117839	0.0371362
ENSMMUG00000028947	CFD	2.45026	8.30244e-05	0.000657169
ENSMMUG00000000588	RHBDF1	2.44819	9.51822e-12	7.23298e-10
ENSMMUG00000016030	KLHL29	2.44807	3.31009e-07	6.40435e-06
ENSMMUG00000013614	SLC45A4	2.44806	2.54033e-05	0.000244623
ENSMMUG00000015758	GLIS2	2.44783	4.48308e-05	0.000397512
ENSMMUG00000057946	COPRS	2.444	0.000237419	0.001563
ENSMMUG00000010031	TGFBR2	2.44215	8.95846e-10	3.87753e-08
ENSMMUG00000064455	TCF21	2.43941	9.58594e-08	2.19927e-06
ENSMMUG00000053147	FAM127C	2.43828	1.67703e-08	4.88112e-07
ENSMMUG00000009566	LIPC	2.4363	0.0114837	0.0363608
ENSMMUG00000013245	SLC16A2	2.43564	0.00626135	0.0223207
ENSMMUG00000012661	PGM3	2.43538	2.04818e-05	0.000205111
ENSMMUG00000032338	(A0A5F8AQX9_MACMU)/(A0A5K1VR39_MACMU)	2.43426	0.000842229	0.00437771
ENSMMUG00000011520	FKBP5	2.43408	0.000369721	0.00223268
ENSMMUG00000002936	GMPR	2.43401	0.000331048	0.00205356
ENSMMUG00000058589	NATD1	2.43358	1.90125e-05	0.000192695
ENSMMUG00000008230	PGM5	2.43166	0.00011619	0.000864936
ENSMMUG00000019663	CHST7	2.43101	0.0158898	0.0474322
ENSMMUG00000014384	CATSPERG	2.43059	2.04219e-07	4.22891e-06
ENSMMUG00000009298	PDLIM4	2.43001	0.00117831	0.00574747
ENSMMUG00000006470	C1R	2.42883	6.54455e-06	7.85627e-05
ENSMMUG00000006527	CALD1	2.42536	0.000366481	0.00221912
ENSMMUG00000006225	CLSTN1	2.42533	8.06686e-08	1.90007e-06
ENSMMUG00000013364	RBPMS2	2.42455	3.47278e-05	0.000319923
ENSMMUG00000007365	PALLD	2.42117	0.00026997	0.00173311
ENSMMUG00000065380	COX2	2.4207	0.00658775	0.0232279
ENSMMUG00000008034	HSD11B2	2.42058	0.00100737	0.00505917
ENSMMUG00000045506	MAFF	2.41755	1.14438e-08	3.4691e-07
ENSMMUG00000020503	ZSCAN18	2.41669	2.0427e-06	2.97787e-05
ENSMMUG00000008105	GPR75	2.41608	0.00159528	0.00739271
ENSMMUG00000013730	CPNE8	2.41574	0.000218167	0.0014574
ENSMMUG00000000451	(LOC114669859)	2.41509	0.000122263	0.00090294
ENSMMUG00000050192	CAVIN1	2.41377	0.000551331	0.00309564
ENSMMUG00000005136	TCAF1	2.41366	0.000588363	0.00325782
ENSMMUG00000020050	SIK1	2.41353	0.000315362	0.00197398
ENSMMUG00000001245	ZNF532	2.41272	5.65759e-05	0.000478176
ENSMMUG00000014107	PRPF4B	2.41071	2.02319e-05	0.000202971
ENSMMUG00000020739	IL1R2	2.41069	0.000439691	0.00258549
ENSMMUG00000041307	ADRA2A	2.40563	0.000795026	0.00418285
ENSMMUG00000056891	APCDD1	2.4018	0.000230848	0.00152572
ENSMMUG00000000192	MAP7D2	2.4002	0.00837213	0.0281203
ENSMMUG00000019172	SPTB	2.39879	0.00254408	0.010836
ENSMMUG00000004764	MCAM	2.39846	0.00132213	0.00631328
ENSMMUG00000000943	ERLIN2	2.39812	3.89118e-07	7.25683e-06
ENSMMUG00000023470	GNAI1	2.39552	0.000144228	0.00102852
ENSMMUG00000002750	VSIG4	2.39426	1.6354e-05	0.000170696
ENSMMUG00000003534	RNF157	2.39375	0.000200199	0.00135297
ENSMMUG00000055324	HOXB7	2.39141	0.000393609	0.00235074
ENSMMUG00000007428	GAS6	2.3904	1.13303e-08	3.44087e-07
ENSMMUG00000031865	TMEM8B	2.3897	1.42159e-06	2.21263e-05
ENSMMUG00000063044	ANXA13	2.38894	0.00125767	0.00606761
ENSMMUG00000017057	HOMER1	2.38848	0.000382334	0.00229483
ENSMMUG00000055982		2.38797	0.00345489	0.0139187
ENSMMUG00000014244	ANTXR1)	2.38607	6.45265e-05	0.000531727
ENSMMUG00000011064	SNAP25	2.38578	0.000381336	0.00229129
ENSMMUG00000005252	SULT4A1	2.38544	0.00221523	0.00966801
ENSMMUG00000016997	DCN	2.38544	0.00160773	0.00744014
ENSMMUG00000007293	RAB34	2.38532	3.47956e-05	0.000320371
ENSMMUG00000011216	MEIS1	2.38484	1.131e-05	0.000125813
ENSMMUG00000013407	FIBIN	2.38479	0.00470395	0.0177287
ENSMMUG00000009457	CALCOCO1	2.38193	0.000220614	0.0014679
ENSMMUG00000012458	IGSF9B	2.38133	0.000112473	0.00084589
ENSMMUG00000012418	EPHA4	2.38066	0.000105856	0.000804045
ENSMMUG00000060800	KCNMB1	2.38066	0.000292544	0.00184699
ENSMMUG00000007004	RNF43	2.38065	4.00572e-05	0.000360514
ENSMMUG00000001485	TMEM150C	2.3804	0.000127399	0.000930642
ENSMMUG00000019360	SLC35G2	2.37866	0.0001204	0.000891143
ENSMMUG00000011384	RBM24	2.37665	0.000343856	0.00211373
ENSMMUG00000007922	FHL1	2.37619	0.00189028	0.00849261
ENSMMUG00000038727	PRR16	2.37572	8.01254e-05	0.000639252
ENSMMUG00000004540	FOXF2	2.37555	9.11182e-06	0.000105243
ENSMMUG00000016589	TNNT3	2.37538	0.00175585	0.00798599
ENSMMUG00000016872	EFEMP1	2.37486	0.00219319	0.00959927
ENSMMUG00000058324		2.37342	8.39567e-06	9.80507e-05
ENSMMUG00000010291	NR0B2	2.36771	0.0161726	0.048148
ENSMMUG00000014710	FFAR4	2.36734	0.00653173	0.0230643
ENSMMUG00000001481	NMNAT2	2.36624	0.00500561	0.0185942
ENSMMUG00000000507	STMN2	2.36415	3.60246e-06	4.77503e-05
ENSMMUG00000017140	TBX1	2.36356	1.68016e-05	0.000174408
ENSMMUG00000023401	ADGRB2	2.3594	0.0060527	0.0217245
ENSMMUG00000005839	DZIP1	2.35722	3.17298e-06	4.30428e-05
ENSMMUG00000064106	MARVELD1	2.35675	0.000147593	0.00104822
ENSMMUG00000056314	U2	2.35648	0.00112041	0.00550503
ENSMMUG00000019324	NEK10	2.35622	0.00301815	0.0124172
ENSMMUG00000013281	CD63	2.35595	0.000363331	0.0022044
ENSMMUG00000029263	PKD1	2.35407	0.000164242	0.00114446
ENSMMUG00000060514	(A0A5F8A118_MACMU)	2.35385	0.00297693	0.0122998
ENSMMUG00000055226	DDIT4	2.35319	9.70557e-06	0.000110695
ENSMMUG00000053003	GALR1	2.35267	0.0146983	0.0444762
ENSMMUG00000003273	BCAM	2.35083	5.72156e-06	7.03425e-05
ENSMMUG00000055688	PRAF2	2.35068	2.15894e-07	4.427e-06
ENSMMUG00000004215	LRATD1	2.35055	0.000154742	0.00108962
ENSMMUG00000006359	PACSIN3	2.34939	0.000336571	0.0020811
ENSMMUG00000010417	CBLN2	2.34924	1.68897e-05	0.000174924
ENSMMUG00000006416	NALF2	2.34788	0.000583392	0.00323563
ENSMMUG00000007596	SEMA4C	2.34739	7.7479e-05	0.00062198
ENSMMUG00000014839	NPAS3	2.34712	3.78634e-05	0.000343445
ENSMMUG00000003726	PTPN13	2.34673	0.00256346	0.0109017
ENSMMUG00000008897	C1RL	2.34663	1.3085e-10	7.25244e-09
ENSMMUG00000016854	NTSR1	2.34475	0.00373122	0.0148033
ENSMMUG00000001092	TMEM63C	2.34249	0.0121336	0.038074
ENSMMUG00000011962	PTPRS	2.34243	4.16047e-07	7.69504e-06
ENSMMUG00000056088	PARD6G	2.3398	7.26147e-05	0.000588842
ENSMMUG00000056768	KCNJ2	2.33971	0.000138545	0.000995175
ENSMMUG00000001386	NTRK3	2.33934	0.000768763	0.00407403
ENSMMUG00000017232	BMPER	2.33713	7.52655e-06	8.90147e-05
ENSMMUG00000019293	KIF3C	2.33568	1.93366e-05	0.000195038
ENSMMUG00000009504	C1QTNF1	2.33453	0.00978401	0.0319005
ENSMMUG00000040874	HOXA4	2.33453	0.000157283	0.00110381
ENSMMUG00000003706	FAM13C	2.33297	0.00353988	0.014168
ENSMMUG00000006780	OLFM3	2.33286	0.00229229	0.00994232
ENSMMUG00000015148	RAB3IL1	2.33202	0.000611247	0.00336788
ENSMMUG00000015850	ITIH5	2.33111	3.08781e-05	0.000289057
ENSMMUG00000015656	ARMCX2	2.329	3.83438e-05	0.000346954
ENSMMUG00000005357	MAST4	2.32858	1.4246e-06	2.2132e-05
ENSMMUG00000012427	MMEL1	2.32772	0.000248959	0.00162496
ENSMMUG00000058486	C1QB	2.32605	8.44405e-17	2.40355e-14
ENSMMUG00000023657	CLDN12	2.32505	3.1084e-09	1.10364e-07
ENSMMUG00000006861	DNAH10	2.3248	0.0104079	0.0335433
ENSMMUG00000014818	MYLK	2.32389	2.20617e-05	0.00021738
ENSMMUG00000008872	INA	2.32353	4.2176e-06	5.44112e-05
ENSMMUG00000010480	TMCC2	2.32303	0.000211865	0.00142267
ENSMMUG00000047247	MGP	2.32287	0.00661019	0.0232777
ENSMMUG00000006687	SMARCD3	2.32279	7.30735e-05	0.000592077
ENSMMUG00000059270	C1H1orf216	2.32254	2.46379e-05	0.000238759
ENSMMUG00000013242	ENOX2	2.32241	1.1619e-09	4.82993e-08
ENSMMUG00000004378	GAREM2	2.32226	3.81215e-05	0.000345314
ENSMMUG00000022161	CA11	2.32215	3.62854e-07	6.88562e-06
ENSMMUG00000008869	TNFAIP3	2.32172	9.17501e-06	0.00010561
ENSMMUG00000021334	EPHB1	2.32105	0.0103485	0.0333971
ENSMMUG00000004616	PLAUR	2.3209	0.000195285	0.00132617
ENSMMUG00000013650	CR2	2.3205	0.000149984	0.00106227
ENSMMUG00000053581	PIFO	2.31822	6.97138e-05	0.00056751
ENSMMUG00000004179	LIMS2	2.31768	0.000610244	0.00336345
ENSMMUG00000000242	PPP1R3C	2.31403	0.00508071	0.0188356
ENSMMUG00000003289	ITGB3	2.31293	0.00085078	0.00441533
ENSMMUG00000021261	ZNF423	2.31142	0.00142891	0.00676545
ENSMMUG00000015080	PIK3R3	2.3108	0.00109507	0.00540307
ENSMMUG00000039195	ATCAY	2.31035	0.00894591	0.0296385
ENSMMUG00000060090	NPY1R	2.30894	0.00953083	0.0312496
ENSMMUG00000010704	SPRED1	2.30882	0.00016718	0.00116017
ENSMMUG00000002680	CSF1	2.30859	8.69001e-05	0.000681645
ENSMMUG00000004071	TGFB2	2.30847	0.000209538	0.00141041
ENSMMUG00000010935	SLC6A19	2.3072	0.00687239	0.0240098
ENSMMUG00000061532	PCDHB10	2.30623	0.00105417	0.00525336
ENSMMUG00000023611	FIGN	2.30474	0.00279613	0.0117015
ENSMMUG00000042613	KLHL21	2.30448	2.4304e-06	3.45315e-05
ENSMMUG00000016335	PALMD	2.30179	0.00867473	0.0289341
ENSMMUG00000009500	LONRF1	2.30159	0.00148492	0.00697171
ENSMMUG00000048737	GADD45G	2.2997	1.17073e-05	0.00012935
ENSMMUG00000001433	RAI2	2.29793	0.000543841	0.00306074
ENSMMUG00000006421	ADCY1	2.29747	0.00292846	0.0121584
ENSMMUG00000005775	PLAAT3	2.29723	0.00430251	0.0165764
ENSMMUG00000013290	RPS12	2.2968	0.000472797	0.00273987
ENSMMUG00000008615	(NEB)	2.29587	0.0133643	0.0411513
ENSMMUG00000016313	RUSC2	2.29436	0.000425052	0.00250996
ENSMMUG00000052308	(F6S8K5_MACMU)	2.29168	8.39435e-06	9.80507e-05
ENSMMUG00000022672	HTRA3	2.29148	0.00309576	0.0126805
ENSMMUG00000021385	CA14	2.2911	0.00189155	0.00849603
ENSMMUG00000015291	STARD8	2.2909	0.000825457	0.00430921
ENSMMUG00000001694	FZD8	2.29056	0.000555467	0.00311054
ENSMMUG00000016669	ZNF385A	2.28846	1.11285e-05	0.000124389
ENSMMUG00000016321	TPM2	2.2884	0.00119291	0.00580854
ENSMMUG00000008381	FA2H	2.2881	0.00345523	0.0139187
ENSMMUG00000009251	TSPAN9	2.28718	0.000283592	0.00180204
ENSMMUG00000043229	CHST14	2.28618	2.63311e-06	3.68812e-05
ENSMMUG00000051938	SPAAR	2.28517	0.00636295	0.0226158
ENSMMUG00000004029	RASL12	2.2847	0.000185666	0.00127113
ENSMMUG00000004911	PNMA1	2.28417	1.24111e-06	1.98885e-05
ENSMMUG00000017793	KCNN3	2.28344	0.000472128	0.00273788
ENSMMUG00000017533	IFIT1	2.28327	0.000769704	0.00407644
ENSMMUG00000017048	KL	2.2823	0.00448844	0.0171141
ENSMMUG00000006866	CELF4	2.28138	0.00207883	0.00919459
ENSMMUG00000055350	TMEM200C	2.28135	0.00174242	0.00793873
ENSMMUG00000059153	(A0A5F8AEJ0_MACMU)	2.27798	0.00887449	0.0294542
ENSMMUG00000060107		2.2774	0.00489069	0.0182602
ENSMMUG00000064541		2.27662	0.00587289	0.0212106
ENSMMUG00000000513	OSBPL5	2.27403	0.000871947	0.00450291
ENSMMUG00000013501	BOC	2.27359	6.48759e-05	0.000534082
ENSMMUG00000017052	STARD13	2.27227	5.76514e-05	0.000485511
ENSMMUG00000010395	GPR161	2.27136	0.00148547	0.00697232
ENSMMUG00000004085	NOVA2	2.27096	0.0021743	0.009534
ENSMMUG00000001623	VPS37D	2.27012	0.000456798	0.00266644
ENSMMUG00000003383	NXPH3	2.26989	3.71063e-05	0.000337575
ENSMMUG00000008834	KLB	2.26987	0.000583626	0.00323586
ENSMMUG00000062086		2.26934	1.64433e-06	2.47889e-05
ENSMMUG00000005127	PLXNA4	2.26856	0.00278507	0.0116727
ENSMMUG00000001702	SUGCT	2.26756	0.000227624	0.00150738
ENSMMUG00000014672	MAP3K20	2.2675	0.000349979	0.00214431
ENSMMUG00000020539	CCDC9B	2.26711	9.10951e-05	0.000708386
ENSMMUG00000045203	(A0A1D5QN46_MACMU)	2.26643	0.000814539	0.00426547
ENSMMUG00000023654	CFAP69	2.26593	0.00198169	0.0088371
ENSMMUG00000010689	FERMT2	2.26554	0.00264902	0.0111947
ENSMMUG00000019074	VIP	2.26265	0.00437013	0.0167614
ENSMMUG00000054816	IRAK3	2.26255	9.47737e-05	0.000729436
ENSMMUG00000015556	ZNF512B	2.2624	0.000382133	0.00229483
ENSMMUG00000050639	TMEM255B	2.26205	0.000333838	0.00206728
ENSMMUG00000020840	TBC1D16	2.26146	0.000123497	0.000910055
ENSMMUG00000050318	B3GNT6	2.26037	0.00151818	0.00710625
ENSMMUG00000013782	NCAPG2	2.26011	0.000344114	0.00211455
ENSMMUG00000027014	mml-mir-186	2.25991	1.86211e-09	7.17254e-08
ENSMMUG00000006352	NKIRAS1	2.25902	0.00463757	0.0175216
ENSMMUG00000062110	TPD52L1	2.25872	0.00362985	0.014466
ENSMMUG00000040423	PKIB	2.25811	0.0105394	0.0338754
ENSMMUG00000014748	SLC22A17	2.25748	4.99373e-05	0.000433858
ENSMMUG00000000327	FADS2	2.25746	4.82634e-05	0.000421934
ENSMMUG00000017592	MPPED2	2.25646	0.000368851	0.00222903
ENSMMUG00000062198	TMEM204	2.25614	9.26648e-05	0.000718142
ENSMMUG00000015245	HSPA4L	2.25575	0.000285617	0.00181087
ENSMMUG00000007067	SH3PXD2A	2.25564	4.09028e-05	0.000366946
ENSMMUG00000023216	ASTN1	2.25551	0.00356477	0.0142438
ENSMMUG00000022163	SLC1A5	2.25411	0.00805712	0.0273246
ENSMMUG00000023616	ZBTB4	2.25361	4.24524e-06	5.46737e-05
ENSMMUG00000020328	ANKRD29	2.2522	0.00261884	0.0110951
ENSMMUG00000041198	MRAS	2.25156	0.00254653	0.0108406
ENSMMUG00000012963	PGK1	2.25083	2.29614e-11	1.57393e-09
ENSMMUG00000051249	CLEC14A	2.25067	0.000885699	0.00456131
ENSMMUG00000004943	TOR4A	2.25056	0.000655125	0.00356057
ENSMMUG00000016350	RPS27L	2.25056	1.89095e-06	2.7735e-05
ENSMMUG00000007338	TXNIP	2.24967	0.0147653	0.0446381
ENSMMUG00000000111	PDE1B	2.24707	5.56691e-05	0.000473851
ENSMMUG00000005432	CLTCL1	2.24537	0.00890382	0.0295282
ENSMMUG00000022207	PLPPR2	2.2452	8.07284e-06	9.48742e-05
ENSMMUG00000045701	ARMCX4	2.2452	0.000833058	0.00434079
ENSMMUG00000062708		2.24483	0.00251977	0.0107525
ENSMMUG00000012786	TASL	2.2445	2.08105e-05	0.000207901
ENSMMUG00000003191	KIRREL1	2.24436	0.000344903	0.00211707
ENSMMUG00000014828	HSPG2	2.24283	1.31611e-06	2.0891e-05
ENSMMUG00000007752	PHLDA2	2.24252	0.00146028	0.00688293
ENSMMUG00000002116	BTG3	2.24249	3.40579e-05	0.000314787
ENSMMUG00000013803	DIAPH3	2.23964	0.00756165	0.0259747
ENSMMUG00000059165	TAS2R3	2.23738	2.74399e-05	0.000260353
ENSMMUG00000047733	HMCN2	2.23722	0.000616227	0.00339086
ENSMMUG00000009087	HDGFL3	2.23635	0.000335973	0.00207897
ENSMMUG00000022921	SLC2A12	2.23413	0.00961814	0.0314622
ENSMMUG00000015512	BAIAP2	2.23405	4.80259e-06	6.09635e-05
ENSMMUG00000002614	SLIT2	2.23318	0.00105604	0.00525799
ENSMMUG00000002539	TCP11L1	2.23274	6.76747e-11	4.016e-09
ENSMMUG00000032617	MPP2	2.23203	0.00245255	0.0105152
ENSMMUG00000004411	CYP7B1	2.23156	6.04338e-05	0.000504938
ENSMMUG00000022654	PURG	2.23141	0.00297619	0.0122998
ENSMMUG00000021941	PCDHB15	2.23136	0.00113876	0.00557976
ENSMMUG00000004893	SASH1	2.23021	0.000920947	0.00470532
ENSMMUG00000010079	BCAT2	2.2294	0.00264868	0.0111947
ENSMMUG00000049838		2.22927	4.70924e-05	0.000413419
ENSMMUG00000030380	KCNIP4	2.2288	0.000164678	0.00114613
ENSMMUG00000049351	MAGEE1	2.22818	5.60067e-05	0.000475321
ENSMMUG00000048696	(LOC696885)	2.22704	0.00490613	0.0182975
ENSMMUG00000001120	SYN2	2.22649	0.000218562	0.00145945
ENSMMUG00000009577	ATL1	2.22631	0.00117266	0.00572322
ENSMMUG00000039355	SHC3	2.22624	0.00473153	0.0178183
ENSMMUG00000052290		2.22596	0.0140256	0.0428032
ENSMMUG00000021790	IRS2	2.22537	0.0130835	0.0404872
ENSMMUG00000000963	SDC2	2.2253	0.000744618	0.00396359
ENSMMUG00000016040	RND3	2.22402	1.56785e-11	1.12044e-09
ENSMMUG00000013665	ETV5	2.22063	2.34329e-07	4.74707e-06
ENSMMUG00000003302	DTNA	2.21952	0.00195474	0.00873499
ENSMMUG00000003896	ARHGAP6	2.21561	0.000141359	0.00101193
ENSMMUG00000000288	CCL2	2.21391	0.00862	0.0288048
ENSMMUG00000051631		2.21365	0.00794262	0.0270071
ENSMMUG00000056182	(A0A5F7Z929_MACMU)	2.21301	0.000461106	0.00268619
ENSMMUG00000007540	RHOBTB2	2.21263	0.00718731	0.0249439
ENSMMUG00000017478	TESC	2.2122	0.000322526	0.00201015
ENSMMUG00000013330	TM4SF20	2.21197	0.000220546	0.0014679
ENSMMUG00000020186	SLC20A2	2.21169	8.93168e-10	3.87753e-08
ENSMMUG00000021657	ABLIM3	2.21152	0.00518382	0.0191671
ENSMMUG00000009247	OTUD1	2.21111	2.26057e-09	8.38056e-08
ENSMMUG00000064071	(A0A5F8A3Y9_MACMU)	2.21102	0.000895339	0.00460531
ENSMMUG00000004793	NAP1L2	2.20917	0.000928382	0.00473898
ENSMMUG00000051990		2.20902	0.0103376	0.03338
ENSMMUG00000001153	PDGFRL	2.20856	0.000802393	0.00421237
ENSMMUG00000004968	SNED1	2.20817	0.000910421	0.00467286
ENSMMUG00000022900	PDGFC	2.20712	1.54432e-06	2.35775e-05
ENSMMUG00000049154	(BEX3)	2.2071	0.000109652	0.000828382
ENSMMUG00000038892	ZNF853	2.20649	0.000688624	0.00371618
ENSMMUG00000013416	FBXL7	2.20588	0.00201341	0.00895715
ENSMMUG00000021660	AFAP1L1	2.20575	0.00258125	0.0109607
ENSMMUG00000057050	ATP6V0D2	2.20527	0.0123514	0.0385699
ENSMMUG00000006779	MET	2.20491	2.2248e-13	2.80927e-11
ENSMMUG00000002121	ARMH4	2.20482	0.00272669	0.011471
ENSMMUG00000053406	U13(LOC114671653)	2.20338	0.000854234	0.00443052
ENSMMUG00000009856	GRIK2	2.20199	4.63521e-05	0.000408414
ENSMMUG00000023569	IL10	2.20096	0.000695768	0.00374751
ENSMMUG00000007616	COL21A1	2.20047	0.00920585	0.0303858
ENSMMUG00000000063	PPFIA4	2.20017	0.0109424	0.0349832
ENSMMUG00000018571	CREB3L1	2.19996	0.00434723	0.0166912
ENSMMUG00000022194	SERPINF1	2.19821	0.00115708	0.00566037
ENSMMUG00000022282	COL4A2	2.19709	0.000528124	0.00299033
ENSMMUG00000061649	ITPKB	2.1959	0.000319996	0.00199777
ENSMMUG00000006171	SLC16A1	2.19541	0.00573011	0.0207664
ENSMMUG00000009268	KIF5C	2.19504	0.000615837	0.00338983
ENSMMUG00000001579	MATN3	2.19288	0.013871	0.0424152
ENSMMUG00000055468	GALNT13	2.19269	0.00477815	0.0179437
ENSMMUG00000050596	CST3	2.19241	6.54017e-07	1.13584e-05
ENSMMUG00000005520	CDH11	2.19084	1.30346e-05	0.000141259
ENSMMUG00000044613	Metazoa_SRP	2.18936	0.000938126	0.0047829
ENSMMUG00000009222	PLEKHA4	2.18724	3.45439e-05	0.000319103
ENSMMUG00000010265	ALK	2.18717	0.0158816	0.0474245
ENSMMUG00000019415	GPM6B	2.18151	0.00025132	0.00163783
ENSMMUG00000021082	KCNT2	2.18111	0.000342459	0.00210705
ENSMMUG00000000456	REEP2	2.1806	0.00185772	0.00837579
ENSMMUG00000007662	AS3MT	2.18053	6.96008e-05	0.000566865
ENSMMUG00000008462	ETNK2	2.17873	0.00222581	0.00970666
ENSMMUG00000064120	(LOC106995452)	2.17831	0.00978442	0.0319005
ENSMMUG00000007612	LRP8	2.17809	0.0120563	0.0378877
ENSMMUG00000008670	SHB	2.17568	3.83246e-07	7.18329e-06
ENSMMUG00000015264	ZNF185	2.17553	0.000320743	0.00200021
ENSMMUG00000021412	RNF128	2.17244	0.016278	0.0484101
ENSMMUG00000005998	UNC5B	2.17242	5.09009e-05	0.000441089
ENSMMUG00000007052	MMP15	2.17213	0.00411056	0.015965
ENSMMUG00000049586	GPR20	2.17122	0.00309889	0.0126902
ENSMMUG00000041153	(A0A1D5QBK3_MACMU)	2.16925	9.25746e-07	1.53475e-05
ENSMMUG00000005225	GJA1	2.16888	0.00179197	0.00812484
ENSMMUG00000019761	GNA14	2.16809	0.00308393	0.0126444
ENSMMUG00000004227	NUMBL	2.16761	0.00103553	0.00517425
ENSMMUG00000015144	DLC1	2.1674	7.18371e-05	0.000583381
ENSMMUG00000010499	C2H3orf18	2.1663	0.00607198	0.0217596
ENSMMUG00000063061	(A0A1D5RG70_MACMU)	2.16581	0.00886121	0.029445
ENSMMUG00000049514	SLC48A1	2.16519	2.07023e-05	0.000207073
ENSMMUG00000020737	IL1R1	2.164	9.55471e-05	0.000734142
ENSMMUG00000056746	A0A5F8AHN5_MACMU)	2.16334	0.00840236	0.0281993
ENSMMUG00000007742	KCNQ1	2.16327	0.00119582	0.00582063
ENSMMUG00000019753	APLP1	2.1632	0.000471817	0.00273703
ENSMMUG00000011898	PCDH7	2.16216	0.000173876	0.00119921
ENSMMUG00000063415	CCDC89	2.16162	0.0154129	0.0462222
ENSMMUG00000052537	(A0A5F7ZPE2_MACMU)	2.16083	0.00245939	0.0105392
ENSMMUG00000010611	SOGA3	2.16073	0.00301455	0.0124084
ENSMMUG00000014150	CA5B	2.15936	1.22292e-10	6.89185e-09
ENSMMUG00000004210	HTR2A	2.15729	0.00402703	0.0157133
ENSMMUG00000011574	CAVIN2	2.15698	0.000461888	0.00268965
ENSMMUG00000049335		2.15689	0.00529379	0.0194965
ENSMMUG00000064439	(A0A5F7ZHP9_MACMU)	2.15687	0.00540573	0.0198317
ENSMMUG00000013226	SRPX	2.156	0.00883959	0.0294064
ENSMMUG00000003981	TTYH2	2.1549	0.00194534	0.0087004
ENSMMUG00000008048	FEZ1	2.15463	0.00114385	0.00560053
ENSMMUG00000047446	MRGPRF	2.15378	0.00201744	0.0089727
ENSMMUG00000019690	SESTD1	2.15366	2.71181e-05	0.000257737
ENSMMUG00000023400	CPE	2.15173	0.0105537	0.0339085
ENSMMUG00000053094	(A0A5F7ZLC2_MACMU)	2.15173	0.00175927	0.00799816
ENSMMUG00000055079	(A0A5F7ZBK2_MACMU)	2.15158	0.0163051	0.0484651
ENSMMUG00000002712	SCN2A	2.1507	0.000460403	0.00268379
ENSMMUG00000013987	BEGAIN	2.14981	0.0031541	0.0128693
ENSMMUG00000055659		2.14929	0.00158902	0.00736978
ENSMMUG00000013128	UCHL1	2.14846	0.000273152	0.00175021
ENSMMUG00000056174	(A0A5F7ZW32_MACMU)	2.14765	0.00220168	0.00962638
ENSMMUG00000000798	BAG3	2.14676	6.97639e-07	1.20043e-05
ENSMMUG00000055607		2.14648	0.00250595	0.0107141
ENSMMUG00000051451	GPX8	2.14516	0.00152552	0.00713043
ENSMMUG00000017806	CD109	2.14454	0.00315284	0.0128673
ENSMMUG00000017506	OLFM1	2.144	4.93711e-06	6.25293e-05
ENSMMUG00000057406		2.1433	0.000571918	0.00318145
ENSMMUG00000002321	SLC24A3	2.14305	0.00125923	0.00607165
ENSMMUG00000019804	SLC35E4	2.14228	0.0109597	0.0350251
ENSMMUG00000014735	CPT1C	2.14191	0.0152366	0.0457916
ENSMMUG00000006841	MYOF	2.14086	0.000409766	0.00243167
ENSMMUG00000017256	CACNA1G	2.1408	0.00675096	0.0237188
ENSMMUG00000000388	PLEC	2.14057	2.19642e-06	3.16624e-05
ENSMMUG00000009377	TRIM47	2.1393	0.00045226	0.00264459
ENSMMUG00000007723	APBB1	2.1383	9.94685e-05	0.000759998
ENSMMUG00000010992	DCP1B	2.13677	5.77469e-14	8.81637e-12
ENSMMUG00000027033	mml-mir-421	2.13588	1.70768e-06	2.56519e-05
ENSMMUG00000005391	RHOQ	2.13534	0.00632977	0.0225264
ENSMMUG00000016699	KANK3	2.13392	2.25841e-05	0.00022193
ENSMMUG00000047768	PLPP7	2.13357	0.0023993	0.0103397
ENSMMUG00000013739	ADAMTSL3	2.13347	0.000500343	0.00287566
ENSMMUG00000040803	SRL	2.13345	0.00038755	0.00231867
ENSMMUG00000011851	MMRN2	2.13318	0.0119815	0.0376757
ENSMMUG00000053116	(A0A5F8AEA0_MACMU)	2.1316	0.000281488	0.00179112
ENSMMUG00000019879	DAB2	2.1316	1.61436e-05	0.000168709
ENSMMUG00000013934	SHISA9	2.12985	0.0135146	0.0415305
ENSMMUG00000014806	MAML2	2.12762	3.50545e-05	0.000322049
ENSMMUG00000021645	CHST10	2.12647	0.000737355	0.00393365
ENSMMUG00000002045	PFKM	2.12425	0.000126827	0.000927671
ENSMMUG00000063522	(A0A5F8AF60_MACMU)	2.12421	0.00392978	0.0154378
ENSMMUG00000021388	CIART	2.12374	0.00240715	0.0103603
ENSMMUG00000060575	EIF4EBP1	2.12293	0.000674185	0.00364646
ENSMMUG00000026846	mml-mir-19a	2.12259	0.00739566	0.0254775
ENSMMUG00000001180	DTX3	2.12254	0.00126176	0.00608034
ENSMMUG00000050385		2.12216	0.00635174	0.0225902
ENSMMUG00000044736	WTIP	2.12093	0.00695785	0.0242528
ENSMMUG00000019005	TTYH3	2.11988	8.02989e-08	1.89418e-06
ENSMMUG00000018510	SCN9A	2.11954	0.000563509	0.00314582
ENSMMUG00000002797	JDP2	2.11775	5.98639e-06	7.30105e-05
ENSMMUG00000065372	ND1	2.11733	0.0128297	0.0398488
ENSMMUG00000057265	DLGAP2	2.1168	0.00116415	0.00568899
ENSMMUG00000059782	(A0A5F8ABH0_MACMU)	2.11664	0.000129128	0.000940815
ENSMMUG00000016466	TP63	2.11621	0.0087883	0.029249
ENSMMUG00000062004	(A0A5F8AMZ8_MACMU)	2.11489	0.00209104	0.00922915
ENSMMUG00000022500	MAP7D1	2.11488	6.64841e-06	7.96387e-05
ENSMMUG00000055976	(LOC106995376)	2.11484	0.000461135	0.00268619
ENSMMUG00000013055	MEIS3	2.11462	0.000360557	0.00219364
ENSMMUG00000020860	EVC2	2.11429	0.00999462	0.0324598
ENSMMUG00000010594	PTGFR	2.11347	0.00117894	0.00574886
ENSMMUG00000000639	NEFM	2.11346	0.0014067	0.00666409
ENSMMUG00000039143	MICALL1	2.11211	2.52366e-07	5.05756e-06
ENSMMUG00000016703	SNAP91	2.11186	0.0133722	0.0411683
ENSMMUG00000064807	NRN1	2.11088	0.00197455	0.00880993
ENSMMUG00000016825	RBMS1	2.10807	6.47474e-05	0.000533285
ENSMMUG00000018003	RAB23	2.10784	0.00084802	0.00440236
ENSMMUG00000023345	ADGRL4	2.10755	0.002147	0.00944633
ENSMMUG00000023294	HOMER3	2.10724	0.0015398	0.00718319
ENSMMUG00000009895	KRT16	2.10706	0.0150202	0.0452384
ENSMMUG00000023785	TUBB2B	2.10682	0.0016431	0.00757393
ENSMMUG00000062103	LOC106999943)	2.10661	1.67713e-16	4.61732e-14
ENSMMUG00000043001	MFGE8	2.10622	0.00400427	0.015639
ENSMMUG00000023070	KAZN	2.10549	3.03662e-05	0.000284741
ENSMMUG00000009010	CRTAP	2.10539	8.69835e-06	0.000101093
ENSMMUG00000017449	TRIM67	2.10537	0.0115739	0.036591
ENSMMUG00000022893	VWF	2.10481	3.68849e-06	4.86603e-05
ENSMMUG00000010245	F8	2.10433	0.00508995	0.0188616
ENSMMUG00000056208	KCNK3	2.10283	0.00748344	0.0257377
ENSMMUG00000016505	ODAD3	2.10183	0.0141993	0.0432312
ENSMMUG00000009625	CCDC136	2.10056	0.0064268	0.0227896
ENSMMUG00000008363	FAM53A	2.10041	0.00849625	0.0284632
ENSMMUG00000021933	ELAVL4	2.09985	0.00147095	0.00692052
ENSMMUG00000008170	LTK	2.09946	0.0134069	0.0412373
ENSMMUG00000000031	TMEM132C	2.09935	2.08968e-05	0.000208397
ENSMMUG00000064170	BMP2	2.09846	0.0168182	0.0496913
ENSMMUG00000056110	TAS2R5	2.09781	0.01378	0.0421992
ENSMMUG00000054019	CHRM2	2.09653	0.000392805	0.00234677
ENSMMUG00000021694	AMOTL2	2.09635	2.05089e-08	5.7693e-07
ENSMMUG00000052153	AVPI1	2.09635	1.00941e-07	2.30013e-06
ENSMMUG00000000485	(SHC2)	2.0949	0.000296925	0.00187253
ENSMMUG00000009707	GABRG2	2.09359	0.00978129	0.0319005
ENSMMUG00000020993	CELSR1	2.09352	0.000523656	0.00297506
ENSMMUG00000062491	(A0A5F7ZN10_MACMU)	2.09055	0.000956123	0.00485256
ENSMMUG00000018188	GDPD4	2.09	0.0112238	0.0357331
ENSMMUG00000064953	NUDT4	2.08935	4.30699e-11	2.68891e-09
ENSMMUG00000048948		2.08934	0.00222787	0.00971057
ENSMMUG00000009384	IGFBP4	2.08911	0.00185071	0.00835506
ENSMMUG00000016723	ZNF287	2.0889	0.000605918	0.0033429
ENSMMUG00000012669	SLCO2A1	2.08883	0.00606452	0.0217437
ENSMMUG00000063725	(C1QA)	2.08851	4.41605e-23	3.70816e-20
ENSMMUG00000018577	MANSC1	2.08761	1.39055e-06	2.17034e-05
ENSMMUG00000059011	(A0A5F7ZXT0_MACMU)	2.08637	0.000161518	0.00112787
ENSMMUG00000008507	GBA	2.08623	0.000585081	0.00324285
ENSMMUG00000019755	CYB5R2	2.08574	0.0131262	0.040567
ENSMMUG00000057794	CAVIN3	2.08479	0.00172716	0.00788419
ENSMMUG00000048076	TNFRSF10B	2.08419	1.34939e-08	4.02515e-07
ENSMMUG00000020394	CCDC102A	2.08274	0.000424755	0.00250908
ENSMMUG00000005055	WASF3	2.08109	0.00168154	0.00772001
ENSMMUG00000022280	COL4A1	2.08003	0.00439013	0.0168213
ENSMMUG00000019970	SDK2	2.07976	1.67578e-05	0.000174152
ENSMMUG00000032241	EID2	2.07945	5.6153e-05	0.000476039
ENSMMUG00000014791	TEAD2	2.07941	0.00275846	0.0115785
ENSMMUG00000054572		2.0791	0.00131958	0.0063029
ENSMMUG00000008899	CLSTN3	2.0787	0.000753581	0.00400336
ENSMMUG00000011401	APBA1	2.0785	0.00527179	0.0194282
ENSMMUG00000064111	IL18	2.07446	0.00648942	0.0229535
ENSMMUG00000015779	RAP2B	2.07372	9.66895e-05	0.000741802
ENSMMUG00000004441	(S100A11)	2.07331	8.81515e-05	0.000689849
ENSMMUG00000019536	KCNQ4	2.07257	0.00398407	0.0155831
ENSMMUG00000010659	SYNGAP1	2.07229	0.000348819	0.00213815
ENSMMUG00000011116	NOX4	2.07147	0.00298687	0.0123229
ENSMMUG00000004668	ROR1	2.07146	0.000645399	0.0035191
ENSMMUG00000026958	MIR29C	2.07124	0.000391189	0.00233961
ENSMMUG00000030573	ADIRF	2.07046	0.00235553	0.0101824
ENSMMUG00000004403	ID1	2.0672	0.000526722	0.0029844
ENSMMUG00000005515	ABCC5	2.06685	0.000753759	0.00400336
ENSMMUG00000002935	COL8A1	2.066	0.0110985	0.0354147
ENSMMUG00000057219	TP53INP1	2.0659	5.31124e-09	1.76316e-07
ENSMMUG00000056933	A0A5F8ADF7_MACMU)	2.06501	0.00439968	0.0168464
ENSMMUG00000014618	NDRG4	2.06483	0.00302301	0.0124341
ENSMMUG00000000857	ANXA4	2.06455	0.000246288	0.0016094
ENSMMUG00000014451	FRZB	2.06372	0.0154467	0.0463072
ENSMMUG00000003204	ADGRA2	2.06325	0.000156545	0.00109949
ENSMMUG00000046821	ZNF469	2.0631	0.00383894	0.0151412
ENSMMUG00000007888	ITM2B	2.05979	1.30004e-11	9.53401e-10
ENSMMUG00000021331	EBF4	2.05951	0.00174691	0.00795366
ENSMMUG00000062673		2.05863	0.00600686	0.0215877
ENSMMUG00000003874	CTSD	2.05763	7.69942e-08	1.8341e-06
ENSMMUG00000044304	AASS	2.0576	0.00117139	0.00571868
ENSMMUG00000000130	CSGALNACT1	2.05659	0.000285638	0.00181087
ENSMMUG00000001087	(H9H2Q7_MACMU)	2.05646	0.00671884	0.0236158
ENSMMUG00000007235	COL4A5	2.05632	0.000141497	0.00101231
ENSMMUG00000015260	PRSS12	2.0563	0.00929259	0.030618
ENSMMUG00000022288	MARK1	2.05259	0.00452869	0.0172003
ENSMMUG00000003581	TMIGD3	2.05247	1.11205e-12	1.10507e-10
ENSMMUG00000017565	DIXDC1	2.05068	0.00274955	0.0115526
ENSMMUG00000057787	PIEZO2	2.04965	7.31652e-09	2.31837e-07
ENSMMUG00000021400	RHOBTB1	2.04741	4.37767e-09	1.49732e-07
ENSMMUG00000055794	(A0A5F7ZQ17_MACMU)	2.04701	2.476e-06	3.50016e-05
ENSMMUG00000002296	MSR1	2.0468	1.68418e-06	2.53215e-05
ENSMMUG00000021312	SYT11	2.04635	2.33142e-05	0.000227677
ENSMMUG00000031051	(LOC107000598)	2.04629	0.0161912	0.0481948
ENSMMUG00000023803	MYH10	2.04628	0.000867242	0.00448268
ENSMMUG00000021675	ZNF71	2.04606	5.20888e-06	6.4991e-05
ENSMMUG00000037816	SERPINB6	2.04593	1.7705e-07	3.76854e-06
ENSMMUG00000019291	DPYSL3	2.04417	0.00160046	0.00741466
ENSMMUG00000019021	(LOC697761)	2.04319	0.00599599	0.0215671
ENSMMUG00000061383		2.0408	0.016603	0.049185
ENSMMUG00000023139	SNRPN	2.04049	2.14996e-06	3.1153e-05
ENSMMUG00000017016	SYT4	2.04036	8.66653e-05	0.00068012
ENSMMUG00000061804	ECHDC3	2.04003	0.00163506	0.00754376
ENSMMUG00000051573	SIX5	2.0394	0.000922445	0.00471011
ENSMMUG00000019292	NFIX	2.03932	1.74214e-06	2.59835e-05
ENSMMUG00000010695	ADARB1	2.03921	0.000843561	0.00438328
ENSMMUG00000020856	SPON2	2.03891	0.000842074	0.00437771
ENSMMUG00000023614	PDE10A	2.03803	0.00262674	0.0111183
ENSMMUG00000000338	TRIM22	2.03706	4.43817e-08	1.14492e-06
ENSMMUG00000029164	GDPD3	2.03561	0.00808	0.0273745
ENSMMUG00000006298	P2RX7	2.03481	0.00557449	0.0203296
ENSMMUG00000018201	NID2	2.03358	0.00122153	0.00591363
ENSMMUG00000022589	PMEPA1	2.03304	1.45556e-05	0.000154811
ENSMMUG00000005717	SLC22A3	2.03236	0.00154577	0.007209
ENSMMUG00000056886	PIERCE1	2.03177	0.00820197	0.027665
ENSMMUG00000019012	EFEMP2	2.03162	2.22325e-05	0.000218859
ENSMMUG00000017265	CACNA2D4	2.03066	0.00216979	0.00952168
ENSMMUG00000001979	SEMA3E	2.03032	0.00457861	0.0173625
ENSMMUG00000019388	MPDZ	2.02843	0.00270643	0.0113971
ENSMMUG00000022394	EGFR	2.02669	4.90555e-09	1.65098e-07
ENSMMUG00000007470	CDK14	2.0253	0.00160625	0.00743531
ENSMMUG00000002839	GDAP1L1	2.02515	0.000700038	0.00376568
ENSMMUG00000056078	PNPLA2	2.02373	0.0140878	0.0429409
ENSMMUG00000020101	ZDHHC8	2.02211	0.000384215	0.00230212
ENSMMUG00000011557	PDGFRB	2.02121	0.000313013	0.00196147
ENSMMUG00000007100	JAM3	2.02118	0.000725461	0.00388501
ENSMMUG00000010983	SLC43A1	2.02052	0.0131682	0.0406519
ENSMMUG00000024276	U1	2.01981	0.000150543	0.00106496
ENSMMUG00000050591	(LOC106993508)	2.01756	0.00727568	0.0251663
ENSMMUG00000001697	ECRG4	2.01743	0.00437595	0.0167785
ENSMMUG00000015968	CMPK2	2.01733	0.00397771	0.0155739
ENSMMUG00000015106	PRDM11	2.01728	0.00171668	0.00784915
ENSMMUG00000055984	SLC35D3	2.01694	0.00462007	0.0174751
ENSMMUG00000000715	PPP1R13L	2.01687	2.09703e-05	0.000208882
ENSMMUG00000000431	MAB21L3	2.01679	0.0114595	0.0363048
ENSMMUG00000014601	MYC	2.01666	0.000192688	0.00130953
ENSMMUG00000003942	TRPV4	2.01624	0.000233857	0.0015444
ENSMMUG00000007037	UPP1	2.01601	0.00055751	0.00311782
ENSMMUG00000056731	TMEM47	2.01599	0.000664289	0.00360338
ENSMMUG00000017177	SEPTIN10	2.01591	3.3818e-05	0.000312742
ENSMMUG00000058791	(A0A5F8A8Q0_MACMU)	2.01414	2.09182e-05	0.000208487
ENSMMUG00000004996	MOXD1	2.01176	1.77673e-05	0.00018261
ENSMMUG00000040654	ANKRD34A	2.01039	0.000964229	0.00488447
ENSMMUG00000010598	REPS2	2.00999	4.08192e-06	5.29357e-05
ENSMMUG00000059483	RTL5	2.00925	8.96945e-05	0.000699967
ENSMMUG00000019724	SDK1	2.00924	0.000489058	0.00282339
ENSMMUG00000030244	CACNA2D1	2.00772	0.0014761	0.00693608
ENSMMUG00000032720	SNORD64	2.00621	0.000674089	0.00364646
ENSMMUG00000010122	CSNK1E	2.00531	2.57409e-08	7.05208e-07
ENSMMUG00000055858	C2H3orf14	2.00529	0.00017348	0.00119697
ENSMMUG00000007528	CHRD	2.00377	0.000987042	0.00498362
ENSMMUG00000020020	ARHGAP23	2.00244	0.00691267	0.0241104
ENSMMUG00000003396	YAP1	2.0007	8.8777e-12	6.83909e-10
ENSMMUG00000014950	CATSPERB	2.00033	0.00203945	0.00904662
ENSMMUG00000052162	(A0A5F7ZI80_MACMU)	2.00021	0.0014896	0.00698781
ENSMMUG00000061096	TPPP	2.00017	9.89489e-05	0.000756371
ENSMMUG00000019762	TBKBP1	2.00006	0.000821415	0.00429345
ENSMMUG00000001870	AOC2	2.00005	0.0121842	0.0381827
ENSMMUG00000013051	CACNA1C	1.99991	1.04463e-07	2.37075e-06
ENSMMUG00000001648	B3GALT9	1.99945	0.00476692	0.0179296
ENSMMUG00000063658	LRRN2	1.9991	0.00460017	0.0174155
ENSMMUG00000009425	LOC705671)	1.998	1.01117e-05	0.000114124
ENSMMUG00000022613	RECK	1.99722	0.0020808	0.00919845
ENSMMUG00000000321	TTC7B	1.997	0.00566738	0.0205879
ENSMMUG00000026847	mml-mir-29b-2	1.99653	0.00166314	0.00765437
ENSMMUG00000009825	ZDHHC1	1.99623	0.0104343	0.0336082
ENSMMUG00000042864	DSEL	1.99614	0.000317502	0.00198663
ENSMMUG00000001531	LRIG1	1.99437	0.00350546	0.0140537
ENSMMUG00000012101	SYNGR1	1.99419	0.000242514	0.00158907
ENSMMUG00000005430	NR2F2	1.99417	1.46026e-06	2.25608e-05
ENSMMUG00000012578	FAM227A	1.99192	0.00821215	0.0276882
ENSMMUG00000055069	EGR1	1.9912	0.00448896	0.0171141
ENSMMUG00000039209	FAM50B	1.98931	0.00192329	0.00861787
ENSMMUG00000017922	PTGIR	1.98892	0.000721309	0.00386401
ENSMMUG00000008029	GSTM3	1.9887	2.54999e-05	0.000245273
ENSMMUG00000060177	MYADM	1.98867	0.000481442	0.00278325
ENSMMUG00000021039	XRRA1	1.9881	0.000113429	0.000851171
ENSMMUG00000053088	C1QTNF5	1.9874	0.00474745	0.0178644
ENSMMUG00000017535	SLC16A12	1.98722	0.0107906	0.0345504
ENSMMUG00000019739	CNTNAP5	1.98716	0.000412634	0.00244523
ENSMMUG00000017630	RELL1	1.98706	1.26185e-07	2.78469e-06
ENSMMUG00000061977	SPIRE1	1.98696	0.0111531	0.0355553
ENSMMUG00000021557	SEZ6	1.98688	0.0082333	0.0277484
ENSMMUG00000048395	CBX6	1.98643	6.44326e-05	0.000531213
ENSMMUG00000058650	SLC5A7	1.98576	0.0022813	0.00990492
ENSMMUG00000007555	SEMA3A	1.98392	0.000384487	0.00230212
ENSMMUG00000017438	DCBLD2	1.98373	0.00119905	0.00582999
ENSMMUG00000063238		1.98299	0.0034434	0.0138844
ENSMMUG00000017151	ZNF462	1.98256	4.17857e-09	1.43801e-07
ENSMMUG00000010875	TEAD1	1.98255	0.00010551	0.000802142
ENSMMUG00000009381	WBP2	1.98194	5.16428e-07	9.23631e-06
ENSMMUG00000010703	KIAA0895	1.98186	0.00863072	0.0288274
ENSMMUG00000058902	LRRTM2	1.98167	0.0086781	0.0289378
ENSMMUG00000002739	PDGFB	1.98154	0.0020007	0.00890766
ENSMMUG00000006862	FHOD3	1.98135	0.00991725	0.0322459
ENSMMUG00000020498	ZNF135	1.98117	0.00278377	0.0116702
ENSMMUG00000046352	PTTG1IP	1.98057	0.000382302	0.00229483
ENSMMUG00000018274	FRMD6	1.9805	9.78942e-05	0.000749674
ENSMMUG00000002612	SOD3	1.97826	0.00224508	0.00977546
ENSMMUG00000020197	NTM	1.97679	0.00546343	0.0199957
ENSMMUG00000013954	GCLM	1.97662	2.08957e-05	0.000208397
ENSMMUG00000004172	TULP3	1.97624	0.00411699	0.0159826
ENSMMUG00000019469	PPP1R3D	1.97473	0.000127962	0.000933937
ENSMMUG00000057810	RAMP3	1.97342	0.00404974	0.0157799
ENSMMUG00000016268	BCL6B	1.97314	4.97894e-06	6.27861e-05
ENSMMUG00000050407		1.97235	0.0135232	0.0415492
ENSMMUG00000006291	PCDH12	1.97176	0.000367804	0.00222351
ENSMMUG00000014464	ARHGEF19	1.97167	0.000467545	0.002716
ENSMMUG00000051364	PIP4P2	1.97166	0.00210329	0.00927105
ENSMMUG00000057758		1.97154	0.0130526	0.0404287
ENSMMUG00000057434	(A0A5F8AM20_MACMU)	1.97154	4.85854e-11	2.9889e-09
ENSMMUG00000020956	PARVA	1.9712	0.00133575	0.00637109
ENSMMUG00000061776		1.97091	0.000120208	0.000890127
ENSMMUG00000018687	CD99	1.97039	0.00166158	0.00764929
ENSMMUG00000059702	(A0A5F8AIQ0_MACMU)	1.9701	0.0102538	0.0331413
ENSMMUG00000002197	GABARAPL1	1.96955	1.11096e-06	1.79917e-05
ENSMMUG00000063713	METRN	1.96812	0.0150353	0.0452677
ENSMMUG00000001810	GREM1	1.96768	0.000543741	0.00306074
ENSMMUG00000048128	HSBP1L1	1.96696	0.000516764	0.00295099
ENSMMUG00000016457	DMPK	1.96609	0.000209292	0.00140932
ENSMMUG00000002151	ZMAT1	1.96529	0.00244824	0.0104994
ENSMMUG00000014360	BTLA	1.96396	0.00148358	0.00696737
ENSMMUG00000013038	GPX1	1.9632	2.15618e-07	4.42677e-06
ENSMMUG00000022429	KCNK1	1.963	0.00266885	0.0112643
ENSMMUG00000063121		1.96276	0.000577371	0.0032086
ENSMMUG00000023622	BCR	1.96271	0.000435161	0.00256065
ENSMMUG00000001090	DACT1	1.96142	0.000395666	0.00235883
ENSMMUG00000005729	GIPC1	1.96074	4.85493e-09	1.63724e-07
ENSMMUG00000054264	PJVK	1.96016	0.00304284	0.0124943
ENSMMUG00000010601	SLC43A3	1.96009	0.00449634	0.0171267
ENSMMUG00000015785	AMPD3	1.95893	0.000251258	0.00163783
ENSMMUG00000005530	SYT1	1.9589	0.000360564	0.00219364
ENSMMUG00000023081	SCHIP1	1.95786	0.0150106	0.0452176
ENSMMUG00000023326	EPAS1	1.95778	0.000708272	0.00380631
ENSMMUG00000053426	BTG2	1.95768	4.11721e-05	0.000368967
ENSMMUG00000019932	IRAK2	1.95742	2.63929e-07	5.25169e-06
ENSMMUG00000002211	DCLK2	1.95688	0.00424819	0.0164085
ENSMMUG00000003256	ZNF667	1.95643	0.000947015	0.00481798
ENSMMUG00000061899	GFOD1	1.9564	1.5521e-10	8.46298e-09
ENSMMUG00000053014	PRKAR1B	1.95629	2.67682e-07	5.31377e-06
ENSMMUG00000019330	RBMS2	1.95596	0.000683997	0.00369477
ENSMMUG00000013221	PPIH	1.95521	3.37728e-05	0.000312496
ENSMMUG00000021275	XKR5	1.95439	0.00469693	0.0177122
ENSMMUG00000054545	MAB21L1	1.95412	0.008346	0.0280606
ENSMMUG00000017324	KIF26B	1.95398	0.000383826	0.00230212
ENSMMUG00000015981	ZNF677	1.95316	0.000136012	0.000981177
ENSMMUG00000019662	LGALS3BP	1.953	0.0151469	0.0455545
ENSMMUG00000017508	NFASC	1.95287	5.12982e-05	0.000443361
ENSMMUG00000023554	GABRA5	1.9524	0.00974375	0.0317988
ENSMMUG00000010460	RERG	1.95197	0.00855213	0.0286104
ENSMMUG00000048261	CRIM1	1.95062	1.30123e-05	0.000141169
ENSMMUG00000015453	ZEB1	1.94987	0.00441584	0.0168929
ENSMMUG00000058427	(A0A5F8AF29_MACMU)	1.94958	0.000227255	0.00150553
ENSMMUG00000032427	NLGN3	1.94881	0.000765916	0.00406151
ENSMMUG00000026981	EGFL7	1.94877	0.00137826	0.00653857
ENSMMUG00000018493	FHDC1	1.94834	0.00225216	0.00979866
ENSMMUG00000002217	ALPL	1.94784	0.00893748	0.0296186
ENSMMUG00000023610	TENT5A	1.94781	0.00890085	0.0295242
ENSMMUG00000058033	PIM3	1.94773	4.84538e-06	6.14602e-05
ENSMMUG00000040310	SLC35F6	1.94733	1.3726e-12	1.3402e-10
ENSMMUG00000009960	CTSA	1.94722	0.000733298	0.00391823
ENSMMUG00000008900	VSTM4	1.94651	0.00348521	0.014014
ENSMMUG00000012400	IGF1R	1.94609	0.00135533	0.0064498
ENSMMUG00000004675	SMTN	1.94525	0.00579396	0.0209616
ENSMMUG00000018051	FAT1	1.94513	5.21538e-05	0.000449395
ENSMMUG00000057604	EVA1B	1.94215	0.000953258	0.00484388
ENSMMUG00000059805	ZFP36L2	1.94193	8.77821e-08	2.03902e-06
ENSMMUG00000011716	RTN2	1.94191	0.000689911	0.00371954
ENSMMUG00000000149	KCTD17	1.94174	4.51731e-08	1.15822e-06
ENSMMUG00000012718	ANXA1	1.94139	0.00182506	0.0082545
ENSMMUG00000014445	APP	1.93963	2.40731e-06	3.42614e-05
ENSMMUG00000053482	PCDH20	1.93832	6.86882e-06	8.18701e-05
ENSMMUG00000006775	PENK	1.93821	0.000422416	0.00249703
ENSMMUG00000017989	(A0A5F7ZBL2_MACMU)	1.9368	0.000694229	0.00374162
ENSMMUG00000018963	GDNF	1.93621	0.000860594	0.00445678
ENSMMUG00000054011		1.93601	0.0130873	0.0404914
ENSMMUG00000016893	SLC9A1	1.93458	0.00837001	0.0281188
ENSMMUG00000017374	GNB5	1.93364	0.00177656	0.00806803
ENSMMUG00000050884	CCDC69	1.93272	0.00658479	0.0232224
ENSMMUG00000005149	SEMA4F	1.93252	0.00316683	0.0129118
ENSMMUG00000017259	DNAJC6	1.93225	0.000348847	0.00213815
ENSMMUG00000004808	CCDC106	1.93207	0.000801608	0.00420957
ENSMMUG00000021241	CNTN3	1.93172	0.00832693	0.0280189
ENSMMUG00000006567	LAMB1	1.92969	0.0040054	0.0156398
ENSMMUG00000014916	TSHZ1	1.92938	5.77631e-06	7.086e-05
ENSMMUG00000003193	VIM	1.92917	0.00888475	0.0294766
ENSMMUG00000018269	IFTAP	1.92705	0.0122753	0.0383802
ENSMMUG00000039871	PXDN	1.92703	0.00278963	0.011686
ENSMMUG00000058612	LYRM9)	1.9253	9.49191e-05	0.00073022
ENSMMUG00000013152	ASTN2	1.92525	0.000901667	0.0046336
ENSMMUG00000057568	GLIS3	1.92457	2.97593e-05	0.000279518
ENSMMUG00000046818	Metazoa_SRP	1.92429	0.000150696	0.00106527
ENSMMUG00000019649	KCTD10	1.92418	2.13854e-10	1.11191e-08
ENSMMUG00000003685	ST8SIA1	1.92365	0.00456197	0.0173138
ENSMMUG00000006816	TRANK1	1.92331	0.000476705	0.00276055
ENSMMUG00000013541	PAN2	1.92242	1.99474e-15	4.3506e-13
ENSMMUG00000064810		1.92217	0.00162582	0.00750732
ENSMMUG00000008416	RILPL1	1.92174	0.00138183	0.00655364
ENSMMUG00000052220	(A0A5F8ACZ4_MACMU)	1.92162	0.0010499	0.00523825
ENSMMUG00000012667	RWDD2A	1.92162	0.0103574	0.0334118
ENSMMUG00000019563	CRMP1	1.92107	0.00343562	0.0138663
ENSMMUG00000005215	RABEPK	1.92085	9.38481e-05	0.000725304
ENSMMUG00000063223	Metazoa_SRP	1.92078	0.0121973	0.0382167
ENSMMUG00000000768	PTPRM	1.92075	0.00363885	0.014495
ENSMMUG00000001868	GLI2	1.92045	0.000537798	0.0030308
ENSMMUG00000014953	ARHGAP10	1.92016	0.00258075	0.0109607
ENSMMUG00000037718	PRSS22	1.91998	0.0096243	0.0314763
ENSMMUG00000019702	THAP8	1.91956	0.00710043	0.0246883
ENSMMUG00000020951	NUAK1	1.91905	0.00761892	0.02615
ENSMMUG00000009587	FKBP8	1.91864	7.22361e-06	8.59159e-05
ENSMMUG00000012405	CDKN3	1.91713	0.00119992	0.00583089
ENSMMUG00000021436	LTBP1	1.91711	0.0023866	0.0102903
ENSMMUG00000013645	PRELID2	1.91672	0.00561218	0.0204228
ENSMMUG00000003468	GADD45B	1.91598	0.00266606	0.0112582
ENSMMUG00000013020	PYCR1	1.91552	2.23915e-05	0.000220166
ENSMMUG00000056392	HS6ST1	1.9153	8.82988e-08	2.04558e-06
ENSMMUG00000005442	NT5E	1.91304	9.77483e-06	0.000111143
ENSMMUG00000000886	RRS1	1.91302	0.00052566	0.0029804
ENSMMUG00000011369	HABP4	1.91269	0.00416255	0.0161297
ENSMMUG00000014430	DPM2	1.91169	0.00318827	0.0129929
ENSMMUG00000016715	PIDD1	1.91143	4.05951e-06	5.27265e-05
ENSMMUG00000010687	CELF6	1.91069	0.0156075	0.0466973
ENSMMUG00000020680	AGTR1	1.91064	0.000198519	0.0013427
ENSMMUG00000005980	GGT5	1.91002	0.00124503	0.00601353
ENSMMUG00000012305	IGF1R	1.90982	0.000201474	0.00136104
ENSMMUG00000020914	STBD1	1.90961	0.00845415	0.0283448
ENSMMUG00000053955	ADPRH	1.90951	2.671e-09	9.70926e-08
ENSMMUG00000022326	GDAP1	1.90808	1.33654e-05	0.000144346
ENSMMUG00000023015	CPA6	1.90562	0.0122394	0.0383056
ENSMMUG00000031357	ARL8A	1.90539	1.50967e-11	1.08348e-09
ENSMMUG00000009589	GAA	1.90473	0.000212412	0.00142539
ENSMMUG00000017799	LRRC8A	1.90455	2.5282e-05	0.000243735
ENSMMUG00000002777	PTP4A1	1.90433	6.64525e-07	1.14933e-05
ENSMMUG00000009128	DLG5	1.90299	2.85647e-08	7.72489e-07
ENSMMUG00000010588	EFCAB13	1.90207	0.0126173	0.0393054
ENSMMUG00000010407	LCA5L	1.90149	0.00491479	0.0183216
ENSMMUG00000020268	NOL3	1.90141	1.7413e-05	0.000179517
ENSMMUG00000051030	TSACC	1.90092	0.00515391	0.0190733
ENSMMUG00000001689	SH3BGRL	1.90046	0.000735339	0.00392789
ENSMMUG00000053249		1.89927	0.000505138	0.00289532
ENSMMUG00000004404	RBMS3	1.89899	0.000945882	0.00481368
ENSMMUG00000004614	KCNC4	1.89848	0.00336399	0.0136001
ENSMMUG00000020756	C1QC	1.89816	3.68423e-06	4.86422e-05
ENSMMUG00000014757	SYT17	1.89767	0.00161988	0.00748399
ENSMMUG00000008552	TMEM61	1.89756	0.000408275	0.00242467
ENSMMUG00000015969	RSAD2	1.89653	0.000564314	0.00314853
ENSMMUG00000012621	MTURN	1.89611	0.0119291	0.0375375
ENSMMUG00000012161	ANGPTL2	1.89607	0.0147677	0.0446381
ENSMMUG00000013392	ENTPD3	1.89581	0.000578929	0.00321512
ENSMMUG00000017700	EXTL3	1.89561	1.13311e-05	0.000125939
ENSMMUG00000000654	LPAR2	1.89523	0.00920011	0.0303728
ENSMMUG00000005588	SHANK3	1.89442	0.00931743	0.0306697
ENSMMUG00000008093	STARD9	1.89439	0.0136785	0.041942
ENSMMUG00000023649	DNAJC1	1.89384	0.0016374	0.00755247
ENSMMUG00000000276	NACC2	1.89308	8.29633e-06	9.72965e-05
ENSMMUG00000014603	NGFR	1.89261	0.00571699	0.0207367
ENSMMUG00000038308	CCDC124	1.89243	5.53824e-08	1.37791e-06
ENSMMUG00000006257	ECM1	1.89217	0.000309605	0.00194301
ENSMMUG00000018178	MYO7A	1.89154	0.00249819	0.0106891
ENSMMUG00000051027		1.89154	0.0140817	0.0429353
ENSMMUG00000018092	GAS7	1.8909	0.000132105	0.00095868
ENSMMUG00000064873	(F6ZD94_MACMU)	1.8897	0.000109532	0.000828037
ENSMMUG00000017659	FBLN2	1.8891	0.00338625	0.0136835
ENSMMUG00000002931	THRA	1.88906	5.43071e-06	6.74581e-05
ENSMMUG00000044581	MOAP1	1.88898	0.000127154	0.00092925
ENSMMUG00000020851	GSTM5	1.88864	0.00480783	0.0180471
ENSMMUG00000010199	CCN4	1.8866	0.000434362	0.00255685
ENSMMUG00000020711	SLC2A4RG	1.88645	0.000565303	0.003153
ENSMMUG00000062610	C16H17orf58	1.88632	0.0154931	0.0464211
ENSMMUG00000019776	MDFIC	1.88581	0.00303349	0.012465
ENSMMUG00000042059	S1PR1	1.88566	0.0104011	0.0335352
ENSMMUG00000000429	BMP4	1.88502	0.000339476	0.00209234
ENSMMUG00000011038	FZD2	1.88488	0.00406572	0.0158238
ENSMMUG00000008055	SMYD1	1.88401	0.0155815	0.0466446
ENSMMUG00000039331	KCTD11	1.88358	0.00167192	0.00768844
ENSMMUG00000039167	ETV1	1.8823	0.00106689	0.0052916
ENSMMUG00000018693	FLT4	1.88224	9.83729e-06	0.000111627
ENSMMUG00000007191	PPARG	1.88158	0.00964103	0.0315187
ENSMMUG00000006136	IFT22	1.88088	4.30692e-05	0.000384697
ENSMMUG00000016394	SGCE	1.88031	0.00876983	0.0291991
ENSMMUG00000012745	NUSAP1	1.87942	0.00819264	0.0276446
ENSMMUG00000014726	ANK1	1.87941	0.0161035	0.0479933
ENSMMUG00000052291		1.87869	4.92291e-05	0.000428594
ENSMMUG00000007401	ARRDC2	1.87738	5.44517e-09	1.80367e-07
ENSMMUG00000018356	FLACC1	1.87728	0.00600039	0.0215737
ENSMMUG00000055669	PEG3	1.87705	0.000986369	0.00498198
ENSMMUG00000012635	NOD1	1.87649	5.11481e-06	6.40075e-05
ENSMMUG00000043959	MARCHF2	1.8755	2.44708e-06	3.46803e-05
ENSMMUG00000044486	ATP1B2	1.87534	0.0104849	0.0337454
ENSMMUG00000063314	DAND5	1.87305	0.00851791	0.0285301
ENSMMUG00000014049	RGS18	1.87278	0.00317376	0.0129369
ENSMMUG00000057937	ZFP92	1.87265	0.0115585	0.0365492
ENSMMUG00000046354	A0A1D5QVW9_MACMU)	1.87214	0.0129568	0.0401691
ENSMMUG00000062356	(A0A5F7ZFY8_MACMU)	1.87137	0.0167095	0.0494223
ENSMMUG00000031282	TSPAN4	1.871	0.00105821	0.00526566
ENSMMUG00000003846	EHD4	1.86971	0.000807695	0.00423491
ENSMMUG00000002865	ABI3BP	1.86965	0.00111963	0.00550441
ENSMMUG00000012807	DPYSL2	1.86878	0.0111161	0.0354485
ENSMMUG00000039317	CREB5	1.86877	0.00721036	0.0249929
ENSMMUG00000063153	CDR2L	1.8674	0.00129888	0.00622529
ENSMMUG00000020074	PKDCC	1.8659	0.000912757	0.00467913
ENSMMUG00000017467	DNAAF9	1.86582	0.000312337	0.00195796
ENSMMUG00000010152	TACC1	1.86499	0.00900814	0.0298153
ENSMMUG00000054030	CLTRN	1.86483	0.0080409	0.0272916
ENSMMUG00000000297	MAP7D3	1.86434	0.0165758	0.0491134
ENSMMUG00000003594	USP13	1.86258	0.0146016	0.0442578
ENSMMUG00000010115	CHST15	1.86243	0.00291215	0.0121116
ENSMMUG00000010767	ACTN1	1.86217	0.00604884	0.0217153
ENSMMUG00000008084	CHMP4B	1.86203	7.44652e-07	1.27479e-05
ENSMMUG00000001841	SETD7	1.86091	0.00683792	0.0239292
ENSMMUG00000051278		1.86081	0.0152813	0.0458849
ENSMMUG00000019417	TGOLN2	1.86044	0.00243642	0.0104541
ENSMMUG00000003708	PDE7B	1.86024	0.00488021	0.0182251
ENSMMUG00000007675	SERPINH1	1.86005	0.000358389	0.00218388
ENSMMUG00000021578	ROBO4	1.85986	0.0018085	0.00818871
ENSMMUG00000011620	MRC1	1.85882	0.000447004	0.00262024
ENSMMUG00000009833	SHC4	1.85806	0.00963336	0.0314997
ENSMMUG00000019048	SYNE1	1.85718	0.00298716	0.0123229
ENSMMUG00000021924	NHSL2	1.85691	0.00240537	0.0103579
ENSMMUG00000010225	RAB11B	1.8567	4.25035e-07	7.82679e-06
ENSMMUG00000013799	CD40LG	1.85657	0.00560592	0.0204088
ENSMMUG00000042176	ERRFI1	1.85495	0.0020211	0.00898421
ENSMMUG00000044603	ZFP36L1	1.85448	0.000211867	0.00142267
ENSMMUG00000056204	KIF7	1.85438	0.00354608	0.0141894
ENSMMUG00000052920	CPLX2	1.8543	0.00450816	0.0171561
ENSMMUG00000018415	RASIP1	1.85404	0.00734063	0.0253182
ENSMMUG00000043581	AFAP1	1.85387	0.00199191	0.00887368
ENSMMUG00000000144	TSPAN17	1.8537	2.25871e-09	8.38056e-08
ENSMMUG00000063230		1.85335	0.00077791	0.00411213
ENSMMUG00000021634	TNFAIP2	1.85274	0.00240965	0.0103617
ENSMMUG00000000312	ABI2	1.85201	0.000999954	0.00503392
ENSMMUG00000011582	COL15A1	1.85007	0.00695592	0.0242511
ENSMMUG00000000067	THRB	1.84982	0.00109727	0.0054103
ENSMMUG00000022799	TCF7L2	1.84932	0.00487924	0.0182251
ENSMMUG00000021055	SQSTM1	1.84868	7.93997e-05	0.000634065
ENSMMUG00000000025	ZNRF3	1.84867	6.06377e-05	0.00050639
ENSMMUG00000061115		1.84825	0.00145753	0.00687384
ENSMMUG00000043771	(LOC712349)	1.84807	0.00284385	0.0118687
ENSMMUG00000005666	PLD2	1.84799	0.00689772	0.0240746
ENSMMUG00000017421	TSPAN2	1.84735	0.0149573	0.0450893
ENSMMUG00000023398	COL16A1	1.84703	1.49853e-06	2.3046e-05
ENSMMUG00000003669	MSRB3	1.8467	0.0052158	0.0192599
ENSMMUG00000013100	HAS1	1.84636	0.0029223	0.0121388
ENSMMUG00000018744	DNAJC18	1.84348	0.00119744	0.00582555
ENSMMUG00000008053	PKNOX2	1.84254	0.004704	0.0177287
ENSMMUG00000008438	ZBTB10	1.84216	0.00796837	0.0270838
ENSMMUG00000017126	ISCU	1.84159	8.67753e-14	1.19451e-11
ENSMMUG00000018308	DYNC2H1	1.84152	0.00601866	0.0216255
ENSMMUG00000003238	PZP	1.84108	0.000492788	0.00284004
ENSMMUG00000009745	POMGNT2	1.84008	0.00132392	0.00631823
ENSMMUG00000007844	PAM	1.84005	1.35135e-05	0.000145478
ENSMMUG00000016608	USP11	1.83959	0.000556636	0.00311501
ENSMMUG00000002241	RDX	1.83934	0.00701601	0.0244353
ENSMMUG00000016074	LFNG	1.83919	0.00420759	0.0162779
ENSMMUG00000003267	ZNF362	1.83913	0.000469898	0.00272778
ENSMMUG00000011265	MKNK2	1.83872	1.86023e-07	3.92471e-06
ENSMMUG00000006066	PCTP	1.83869	5.15328e-05	0.000444272
ENSMMUG00000010470	ZKSCAN2	1.83837	0.00457892	0.0173625
ENSMMUG00000032384	TCEAL7	1.83796	0.0157847	0.0471686
ENSMMUG00000031276	ZDBF2	1.83785	0.00946696	0.0310673
ENSMMUG00000017323	LRCH2	1.83781	0.0051026	0.0188959
ENSMMUG00000031684	GASK1A	1.83688	0.00225939	0.00982756
ENSMMUG00000014823	TAC1	1.8368	0.00390352	0.015349
ENSMMUG00000012702	FHL5	1.83525	0.00689811	0.0240746
ENSMMUG00000058089		1.83416	0.00171633	0.00784915
ENSMMUG00000056637	HTRA1	1.83412	0.000619766	0.00340699
ENSMMUG00000005189	P3H3	1.83338	0.00437732	0.0167799
ENSMMUG00000020260	LRRC29	1.83337	0.006765	0.0237532
ENSMMUG00000021737	PPFIBP1	1.83167	0.000269369	0.0017306
ENSMMUG00000011801	CHST9	1.83152	0.00130328	0.00623927
ENSMMUG00000020798	LTBP4	1.83107	0.00297817	0.0122998
ENSMMUG00000048903	AMZ2	1.82991	1.40093e-05	0.000149855
ENSMMUG00000007569	CLUAP1	1.82835	0.00300415	0.0123747
ENSMMUG00000011905	TNFRSF21	1.82784	4.43078e-05	0.00039329
ENSMMUG00000057143	TMEM127	1.82683	0.00126584	0.00609303
ENSMMUG00000017105	RIPOR1	1.82648	0.000630933	0.00345819
ENSMMUG00000019170	PLEKHG3	1.82612	2.60632e-05	0.000249975
ENSMMUG00000057426	FAM78B	1.82586	0.0121769	0.0381742
[truncated: 2,498 more rows]

## Sheet: ST4
ST4: TBI_Healthy_vs_GT3_jejunum -IPA
Ingenuity Canonical Pathways	-log(B-H p-value)	Ratio	z-score	Molecules
Pulmonary Fibrosis Idiopathic Signaling Pathway	15.4	0.331	6.284	ACVR1C,ACVR2B,ADAMTS1,AJUBA,AKT3,AXL,BAX,BBC3,BIRC5,CAV1,CCN2,CCN4,CCND1,CDH2,COL15A1,COL16A1,COL18A1,COL21A1,COL28A1,COL4A1,COL4A2,COL4A4,COL4A5,COL4A6,COL5A1,COL6A1,COL6A2,COL6A3,COL6A5,COL8A1,EGFR,EGR1,EIF4EBP1,EPHB3,EZH1,EZH2,F2R,FGF2,FGF9,FGFR1,FGFR2,FGFR3,FGFRL1,FOXO3,FOXO4,FZD10,FZD2,FZD4,FZD5,FZD7,FZD8,GLI1,GLI2,GNA12,HRAS,IL6ST,ILK,LATS2,LPAR1,MAP2K6,MAPK10,MAPK11,MMP14,MMP15,MMP19,MMP2,…
S100 Family Signaling Pathway	11.2	0.245	6.037	ACKR1,ACKR4,ADCYAP1R1,ADGRA2,ADGRA3,ADGRB2,ADGRB3,ADGRD1,ADGRF1,ADGRG4,ADGRG5,ADGRL1,ADGRL4,ADRA1A,ADRA2A,ADRA2B,ADRB3,AGTR1,AKT3,ANXA1,APP,ATP5F1A,ATP5F1B,ATP5F1C,BSG,C3AR1,C5AR1,C5AR2,CACNA1A,CACNA1C,CACNA1D,CACNA1G,CACNA1H,CACNA2D1,CACNA2D4,CACNB2,CAMK2A,CASP3,CCL20,CCL4,CCR2,CCR4,CCR6,CCR7,CCR9,CDKN1A,CELSR1,CELSR2,CHRM2,CNR1,CREB3L1,CREB3L4,CREB5,CYSLTR1,CYSLTR2,DEFA1 (includes others),DEFA5…
Synaptogenesis Signaling Pathway	7.66	0.273	6.037	ADCY1,ADCY5,AKT3,AP2A1,AP2S1,APOE,CACNA2D1,CACNB2,CAMK2A,CDH10,CDH11,CDH16,CDH19,CDH2,CDH3,CDH5,CDH7,CPLX2,CREB3L1,CREB3L4,CREB5,EFNA5,EFNB3,EIF4EBP1,EPHA2,EPHA4,EPHA7,EPHB1,EPHB3,GRIA4,HCK,HRAS,LCK,LRP1,LRP8,LRRTM2,MAP1B,MAPT,MARCKS,MRAS,NLGN1,NLGN2,NLGN3,NLGN4X,NRXN2,NRXN3,NTRK2,PIK3CD,PIK3CG,PIK3R1,PIK3R2,PIK3R3,PIK3R5,PIK3R6,PRKACA,PRKAR1B,RAB3A,RAP2B,RASGRF1,RASGRP1,RRAS,SHC1,SHC2,SHC3,SHE,S…
CREB Signaling in Neurons	12.9	0.267	6.002	ACKR1,ACKR4,ADCY1,ADCY5,ADCYAP1R1,ADGRA2,ADGRA3,ADGRB2,ADGRB3,ADGRD1,ADGRF1,ADGRG4,ADGRG5,ADGRL1,ADGRL4,ADRA1A,ADRA2A,ADRA2B,ADRB3,AGTR1,AKT3,C3AR1,C5AR1,C5AR2,CACNA1A,CACNA1C,CACNA1D,CACNA1G,CACNA1H,CACNA2D1,CACNA2D4,CACNB2,CAMK2A,CAMK4,CCR2,CCR4,CCR6,CCR7,CCR9,CELSR1,CELSR2,CHRM2,CNR1,CREB3L1,CREB3L4,CREB5,CYSLTR1,CYSLTR2,EGF,EGFR,F2R,F2RL3,FFAR3,FFAR4,FGF2,FGFR1,FGFR2,FGFR3,FLT4,FZD10,FZD2,FZD…
Cardiac Hypertrophy Signaling (Enhanced)	8.97	0.251	5.432	ACVR1C,ACVR2B,ADCY1,ADCY5,ADRA1A,ADRA2A,ADRA2B,AGTR1,AKT3,ATP2A3,CACNA1A,CACNA1C,CACNA1D,CACNA2D1,CACNA2D4,CACNB2,CAMK2A,CD40LG,CD70,CSF2RB,CTF1,DIAPH3,EIF2B3,EIF4EBP1,FGF1,FGF13,FGF2,FGF5,FGF9,FGFR1,FGFR2,FGFR3,FGFRL1,FZD10,FZD2,FZD4,FZD5,FZD7,FZD8,GDPD3,GNA12,GNA14,GNAI1,GNAI2,GNB4,GNB5,HAND1,HAND2,HDAC11,HDAC5,HDAC7,HRAS,HSPB1,IGF1R,IL12RB1,IL13RA2,IL17RE,IL18,IL1R1,IL1R2,IL20RA,IL20RB,IL21R,I…
Hepatic Fibrosis Signaling Pathway	14.6	0.303	5.367	ACVR1C,ACVR2B,AGTR1,AKT3,APC2,CACNA1A,CACNA1C,CACNA1D,CACNA2D1,CACNA2D4,CACNB2,CASP3,CCDC88A,CCL2,CCN2,CCND1,CD40LG,CEBPB,CNR1,COL18A1,CREB3L1,CREB3L4,CREB5,CSNK1E,EZH2,FGF2,FGFR1,FLT4,FOXO4,FZD10,FZD2,FZD4,FZD5,FZD7,FZD8,GLI1,GLI2,GLI3,GLIS2,GNAI1,GNAI2,HRAS,ICAM1,IL18,IL1R1,IL1R2,IL1RAP,IRAK2,IRAK3,IRS2,ITGA4,ITGA6,ITGA7,ITGA8,ITGB2,ITGB3,ITGB5,ITGB7,ITGB8,KDR,KLF9,LEPR,LRP1,LRP5,MAP2K6,MAPK10,…
FAK Signaling	0.622	0.16	5.339	ACKR1,ACKR4,ACVR1C,ACVR2B,ADCYAP1R1,ADGRA2,ADGRA3,ADGRB2,ADGRB3,ADGRD1,ADGRF1,ADGRG4,ADGRG5,ADGRL1,ADGRL4,ADRA1A,ADRA2A,ADRA2B,ADRB3,AGTR1,AKT3,C3AR1,C5AR1,C5AR2,CAPN2,CAPN8,CAPNS1,CCND1,CCR2,CCR4,CCR6,CCR7,CCR9,CD3D,CD3G,CDH5,CELSR1,CELSR2,CHRM2,CNR1,COL18A1,CSF2RB,CYSLTR1,CYSLTR2,ECM1,EFNA5,EFNB3,EGF,EGFR,F2R,F2RL3,FFAR3,FFAR4,FLT4,FZD10,FZD2,FZD4,FZD5,FZD7,FZD8,GALR1,GALR2,GLP2R,GPR108,GPR132,…
Colorectal Cancer Metastasis Signaling	8.45	0.292	4.906	ADCY1,ADCY5,AKT3,BAX,BCL2L1,BIRC5,CASP3,CCND1,EGF,EGFR,FZD10,FZD2,FZD4,FZD5,FZD7,FZD8,GNA12,GNA14,GNAI1,GNAI2,GNAL,GNAO1,GNAZ,GNB4,GNB5,HRAS,IL6R,IL6ST,LRP1,LRP5,MAPK10,MMP14,MMP15,MMP19,MMP2,MMP24,MMP25,MMP7,MRAS,MSH2,MYC,NOS2,PDGFC,PIK3CD,PIK3CG,PIK3R1,PIK3R2,PIK3R3,PIK3R5,PIK3R6,PRKACA,PRKAR1B,PTGER2,PTGS2,RAC2,RAP2B,RELA,RHOB,RHOBTB1,RHOBTB2,RHOH,RHOJ,RHOQ,RND1,RND3,RRAS,SMO,TCF7L1,TCF7L2,TGF…
Oxytocin Signaling Pathway	3.73	0.234	4.75	ABCC9,AKT3,ATP2B3,ATP2B4,CACNA1A,CACNA1C,CACNA1D,CACNA2D1,CACNA2D4,CACNB2,CREB3L1,CREB3L4,CREB5,EGFR,GJA1,GNA12,GNAI1,GNAI2,GNAL,GNAO1,GNB4,GNB5,HRAS,HSPB1,KCNA5,KCNJ8,KCNT2,LPL,MAPK10,MAPK11,MAPK4,MRAS,MYH10,MYH11,MYL6B,MYL9,MYLK,NPR1,NPR2,NPR3,PIK3CD,PIK3CG,PIK3R1,PIK3R2,PIK3R3,PIK3R5,PIK3R6,PLA2G2A,PLA2G3,PLA2G4D,PLCB1,PLCB2,PNPLA2,PPARG,PPP1R12B,PRKACA,PRKAR1B,PRKD3,PTGFR,PTGS2,RAP2B,RELA,RRA…
Human Embryonic Stem Cell Pluripotency	5.52	0.279	4.543	ACVR2B,ACVRL1,AKT3,APC2,BMP2,BMP4,BMP7,BMP8A,BMP8B,FGF2,FGFR1,FGFR2,FGFR3,FGFRL1,FOXD3,FZD10,FZD2,FZD4,FZD5,FZD7,FZD8,HRAS,HSP90B1,ID1,ID4,KLF2,KLK3,MAP2K6,MRAS,MYC,NGF,NTRK1,NTRK2,NTRK3,PDGFA,PDGFB,PDGFC,PDGFRB,PIK3CD,PIK3CG,PIK3R1,PIK3R2,PIK3R3,PIK3R5,PIK3R6,PRKD3,RAP2B,RRAS,SMAD9,SMO,TDGF1,TGFB2,TGFB3,TGFBR2,WNT11,WNT9A
Adrenomedullin signaling pathway	4.66	0.266	4.525	ADCY1,ADCY5,ADM,AKT3,BAX,C3,CASP3,CEBPB,CFH,GNA14,GPR182,GPR37,HRAS,IL18,KCNH2,KCNN3,KCNN4,KCNQ2,KCNQ3,MAP2K6,MAPK10,MAPK11,MAPK4,MATK,MMP2,MRAS,MYLK,NPR1,NPR2,NPR3,PIK3CD,PIK3CG,PIK3R1,PIK3R2,PIK3R3,PIK3R5,PIK3R6,PLCB1,PLCB2,PLCD1,PLCD3,PLCL1,PPARG,PRKACA,PRKAR1B,RAMP3,RAP2B,RELA,RRAS,SHC1,SHC2,SHC3,SHE
Pulmonary Healing Signaling Pathway	5.32	0.276	4.45	BLK,BMP4,CCNB1,CCND1,CDC25C,CHRNA7,EGF,EGFR,ETV5,FGFR1,FGFR2,FOXM1,FZD10,FZD2,FZD4,FZD5,FZD7,FZD8,HBEGF,HCK,HRAS,KDR,LCK,MAPK10,MAPK11,MMP14,MMP15,MMP19,MMP2,MMP24,MMP25,MMP7,MRAS,MYC,NFKBIA,NGFR,NOTCH1,PDGFC,PRKD3,RAP2B,RRAS,SMAD9,SMO,TCF7L1,TCF7L2,TGFB2,TGFB3,THBS1,TNFRSF1A,TNFRSF1B,VEGFD,WNT11,WNT9A,WWTR1,YAP1
Breast Cancer Regulation by Stathmin1	9.48	0.249	4.432	ACKR1,ACKR4,ADCYAP1R1,ADGRA2,ADGRA3,ADGRB2,ADGRB3,ADGRD1,ADGRF1,ADGRG4,ADGRG5,ADGRL1,ADGRL4,ADRA1A,ADRA2A,ADRA2B,ADRB3,AGTR1,ARHGEF1,ARHGEF10,ARHGEF17,ARHGEF19,ARHGEF3,AURKA,AURKB,C3AR1,C5AR1,C5AR2,CAMK2A,CAMK4,CCND1,CCR2,CCR4,CCR6,CCR7,CCR9,CDK1,CDK6,CELSR1,CELSR2,CHRM2,CNR1,CREB3L1,CREB3L4,CREB5,CYSLTR1,CYSLTR2,E2F1,E2F2,E2F8,EGF,F2R,F2RL3,FFAR3,FFAR4,FGF2,FOXM1,FZD10,FZD2,FZD4,FZD5,FZD7,FZD8,G…
Factors Promoting Cardiogenesis in Vertebrates	5.23	0.294	4.427	ACVR1C,ACVR2B,ACVRL1,APC2,BMP2,BMP4,BMP7,BMP8A,BMP8B,CAMK2A,CCND1,CREB3L1,CREB3L4,CREB5,DKK1,FZD10,FZD2,FZD4,FZD5,FZD7,FZD8,LRP1,LRP5,MAPK10,MYC,MYOCD,NOX4,PLCB1,PLCB2,PLCD1,PLCD3,PLCL1,PRKD3,SCN5A,SMAD9,SMO,TCF7L1,TCF7L2,TDGF1,TGFB2,TGFB3,TGFBR2,TGFBR3,WNT11,WNT9A
Tumor Microenvironment Pathway	7.76	0.318	4.371	AKT3,CCL2,CCND1,CSF1,CSPG4,CTLA4,EGF,FGF1,FGF13,FGF2,FGF5,FGF9,FOXO3,FOXO4,HGF,HLA-E,HRAS,ICAM1,IGF2,IL10,IL6R,ITGB3,LEPR,MAP3K14,MMP14,MMP15,MMP19,MMP2,MMP24,MMP25,MMP7,MRAS,MYC,NOS2,PDGFA,PDGFB,PDGFC,PIK3CD,PIK3CG,PIK3R1,PIK3R2,PIK3R3,PIK3R5,PIK3R6,PLAU,PTGS2,RAP2B,RELA,RRAS,SLC16A1,SLC1A4,SLC2A4,SPP1,TGFB2,TGFB3,TNFRSF1A,VEGFD
Regulation Of The Epithelial Mesenchymal Transition In Development Pathway	3.03	0.287	4.264	APH1B,AXIN2,BRCA1,FZD10,FZD2,FZD4,FZD5,FZD7,FZD8,GLI1,GLI2,GLI3,GLIS2,NCSTN,NOTCH1,PSEN2,PYGO1,RELA,SMO,SNAI1,SNAI2,TCF7L1,TCF7L2,WNT11,WNT9A
Cardiac Hypertrophy Signaling	5.73	0.264	4.258	ADCY1,ADCY5,ADRA1A,ADRA2A,ADRA2B,ADRB3,CACNA1A,CACNA1C,CACNA1D,CACNA2D1,CACNA2D4,CACNB2,EIF2B3,GNA12,GNA14,GNAI1,GNAI2,GNAL,GNAO1,GNAZ,GNB4,GNB5,HAND1,HAND2,HRAS,HSPB1,IGF1R,IL6R,IRS1,MAP2K6,MAP3K14,MAP3K3,MAP3K6,MAPK10,MAPK11,MAPKAPK2,MRAS,MYL6B,MYL9,NFATC4,PIK3CD,PIK3CG,PIK3R1,PIK3R2,PIK3R3,PIK3R5,PIK3R6,PLCB1,PLCB2,PLCD1,PLCD3,PLCL1,PRKACA,PRKAR1B,RAC2,RAP2B,RHOB,RHOBTB1,RHOBTB2,RHOH,RHOJ,RHOQ…
Glioblastoma Multiforme Signaling	8.12	0.327	4.221	AKT3,APC2,CCND1,CCNE2,CDK6,CDKN1A,E2F1,E2F2,E2F8,EGF,EGFR,FZD10,FZD2,FZD4,FZD5,FZD7,FZD8,HRAS,IGF1R,IGF2,MDM2,MRAS,MYC,PDGFA,PDGFB,PDGFC,PDGFRB,PIK3CD,PIK3CG,PIK3R1,PIK3R2,PIK3R3,PIK3R5,PIK3R6,PLCB1,PLCB2,PLCD1,PLCD3,PLCL1,RAC2,RAP2B,RHOB,RHOBTB1,RHOBTB2,RHOH,RHOJ,RHOQ,RND1,RND3,RRAS,SHC1,SHC2,SHC3,SMO,WNT11,WNT9A
Synaptic Long Term Depression	2.04	0.217	4.217	CACNA1A,CACNA1C,CACNA1D,CACNA1G,CACNA1H,CACNA2D1,CACNA2D4,CACNB2,GNA12,GNA14,GNAI1,GNAI2,GNAL,GNAO1,GNAZ,GRIA4,GRID1,HRAS,IGF1R,MRAS,NOS1,NOS2,NPR1,NPR2,NPR3,PLA2G2A,PLA2G3,PLA2G4D,PLA2R1,PLAAT3,PLCB1,PLCB2,PLCD1,PLCD3,PLCL1,PNPLA2,PNPLA4,PPM1L,PPP2R2C,PRKD3,RAP2B,RRAS,RYR2
SNARE Signaling Pathway	1.25	0.206	4.158	ADCY1,ADCY5,CACNA2D1,CACNB2,CAMK2A,CPLX2,MYH10,MYH11,MYL6B,MYL9,PRKACA,PRKAR1B,RAB3A,RIMS1,SNAP25,SNAP91,SNCA,SNCG,STX16,STXBP1,SYN1,SYN2,SYT1,SYT10,SYT11,SYT12,SYT17,SYT4
Dermatan Sulfate Biosynthesis	2.17	0.283	4.123	CHPF,CHST1,CHST10,CHST14,CHST15,CHST3,CHST7,CHSY3,CSGALNACT1,DSEL,GAL3ST2,HS3ST5,HS3ST6,HS6ST1,HS6ST3,SULT4A1,UST
Role Of Chondrocytes In Rheumatoid Arthritis Signaling Pathway	2.43	0.241	4.116	ADAMTS5,ASIC1,CAPN2,CASP3,CCL2,CEBPB,CEBPD,EGR1,FOXO3,IL18,IL1R1,IL1R2,IL1RAP,IL6R,IL6ST,LRP1,MAPK11,MMP14,MMP15,MMP19,MMP2,MMP24,MMP25,MMP7,NGFR,NOS2,PDGFC,PLAU,PTGS2,PYCARD,RUNX2,TNFRSF1A,TNFRSF1B,VEGFD
Chondroitin Sulfate Biosynthesis	1.95	0.276	4	CHPF,CHST1,CHST10,CHST15,CHST3,CHST7,CHST9,CHSY3,CSGALNACT1,GAL3ST2,HS3ST5,HS3ST6,HS6ST1,HS6ST3,SULT4A1,UST
Chondroitin Sulfate Biosynthesis (Late Stages)	2.65	0.32	4	CHPF,CHST1,CHST10,CHST15,CHST3,CHST7,CHST9,CHSY3,CSGALNACT1,GAL3ST2,HS3ST5,HS3ST6,HS6ST1,HS6ST3,SULT4A1,UST
Regulation Of The Epithelial Mesenchymal Transition By Growth Factors Pathway	7.79	0.312	3.983	AKT3,CD40LG,CD70,CDH2,DOCK10,EGF,EGFR,EGR1,FGF1,FGF13,FGF2,FGF5,FGF9,FGFR1,FGFR2,FGFR3,FGFRL1,HGF,HRAS,IL6R,LATS2,LTB,MAP2K6,MAPK10,MAPK11,MET,MMP2,MRAS,NGFR,PARD6G,PDGFA,PDGFB,PDGFC,PDGFRB,PIK3CD,PIK3CG,PIK3R1,PIK3R2,PIK3R3,PIK3R5,PIK3R6,RAP2B,RELA,RRAS,SHC1,SHC2,SHC3,SNAI1,SNAI2,TGFB2,TGFB3,TGFBR2,TNFRSF1A,TNFRSF1B,TNFSF15,TNFSF8,VIM,WWTR1,YAP1,ZEB1
Myelination Signaling Pathway	10.7	0.297	3.96	ACVR2B,ACVRL1,AKT3,APH1B,ARHGAP4,ARHGAP6,ARHGAP9,BLK,BMP2,BMP4,BMP7,BMP8A,BMP8B,CREB3L1,CREB3L4,CREB5,DLC1,EGFR,EIF4EBP1,FGF2,FGFR1,FGFR2,FGFR3,FGFRL1,FZD10,FZD2,FZD4,FZD5,FZD7,FZD8,GLI1,GLI2,GLI3,GLIS2,GPR37,HCK,HDAC11,HDAC5,HDAC7,HMGCR,HRAS,ID4,IGF1R,IGF2R,ILK,IRS1,ITGA6,ITGB2,ITGB3,ITGB5,ITGB7,ITGB8,KLK1,KLK3,LAMA2,LAMA4,LAMA5,LAMB1,LAMB2,LAMC1,LCK,LGI4,LINGO1,LMNB1,MRAS,MTHFD2,NCSTN,NFATC4,NG…
Granzyme A Signaling	0.796	0.2	3.873	F2R,H1-2,H1-3,H1-4,H1-5,HMGB2,LMNB1,NDUFA1,NDUFA10,NDUFA12,NDUFB3,NDUFB5,NDUFS1,NDUFS3,NDUFS4
Mouse Embryonic Stem Cell Pluripotency	3.54	0.288	3.78	AKT3,APC2,BMP4,FOXD3,FZD10,FZD2,FZD4,FZD5,FZD7,FZD8,HRAS,ID1,ID4,IL6ST,MAPK11,MRAS,MYC,PIK3CD,PIK3CG,PIK3R1,PIK3R2,PIK3R3,PIK3R5,PIK3R6,RAP2B,RRAS,SMAD9,SMO,TCF7L1,TCF7L2
Dermatan Sulfate Biosynthesis (Late Stages)	2.08	0.298	3.742	CHST1,CHST10,CHST14,CHST15,CHST3,CHST7,DSEL,GAL3ST2,HS3ST5,HS3ST6,HS6ST1,HS6ST3,SULT4A1,UST
PCP (Planar Cell Polarity) Pathway	1.49	0.25	3.742	CELSR1,CTHRC1,DAAM1,FZD10,FZD2,FZD4,FZD5,FZD7,FZD8,MAPK10,ROR2,RSPO3,SMO,WNT11,WNT9A
Wound Healing Signaling Pathway	5.36	0.262	3.693	ACVR1C,ACVR2B,CD40LG,CD70,CEBPB,CMA1,COL15A1,COL16A1,COL18A1,COL21A1,COL28A1,COL4A1,COL4A2,COL4A4,COL4A5,COL4A6,COL5A1,COL6A1,COL6A2,COL6A3,COL6A5,COL8A1,EGF,EGFR,FGF2,FGFR2,HBEGF,HRAS,IL18,IL1R1,IL1R2,IL1RAP,IL5,ITGA6,LAMA2,LAMA5,LAMB1,LAMC1,LTB,MAP2K6,MAP3K14,MAPK10,MRAS,NFKBIA,NFKBID,NGFR,PDGFA,PDGFB,PDGFC,RAP2B,RRAS,SHC1,SHC2,SHC3,SNAI2,TAC1,TGFB2,TGFB3,TGFBR2,TGFBR3,TNFRSF1A,TNFRSF1B,TNFSF15…
Phagosome Formation	7.36	0.229	3.683	ACKR1,ACKR4,ADCYAP1R1,ADGRA2,ADGRA3,ADGRB2,ADGRB3,ADGRD1,ADGRF1,ADGRG4,ADGRG5,ADGRL1,ADGRL4,ADRA1A,ADRA2A,ADRA2B,ADRB3,AGTR1,AKT3,C3,C3AR1,C5AR1,C5AR2,CARD9,CCR2,CCR4,CCR6,CCR7,CCR9,CD14,CELSR1,CELSR2,CHRM2,CNR1,COLEC12,CR1,CR2,CYSLTR1,CYSLTR2,F2R,F2RL3,FCAMR,FCER1A,FFAR3,FFAR4,FZD10,FZD2,FZD4,FZD5,FZD7,FZD8,GALR1,GALR2,GLP2R,GPR108,GPR132,GPR141,GPR156,GPR161,GPR162,GPR174,GPR18,GPR182,GPR183,GP…
Role Of Osteoclasts In Rheumatoid Arthritis Signaling Pathway	7.08	0.269	3.667	ADAM8,AKT3,BTK,CAMK4,CCND1,COL15A1,COL16A1,COL18A1,COL21A1,COL28A1,COL4A1,COL4A2,COL4A4,COL4A5,COL4A6,COL5A1,COL6A1,COL6A2,COL6A3,COL6A5,COL8A1,CREB3L1,CREB3L4,CREB5,CSF1,FOXO3,FOXO4,FRZB,GSN,HRAS,IL10,IL18,IL1R1,IL1R2,IL1RAP,ITGB3,LCP2,MAP2K6,MAP3K14,MAPK10,MAPK11,MITF,MMP14,MMP15,MMP19,MMP2,MMP24,MMP25,MMP7,MRAS,NFKBIA,NFKBID,NGFR,PIK3CD,PIK3CG,PIK3R1,PIK3R2,PIK3R3,PIK3R5,PIK3R6,RAC2,RAP2B,RELA…
Calcium Signaling	1.02	0.186	3.657	AKAP5,ATP2A3,ATP2B3,ATP2B4,CACNA1A,CACNA1C,CACNA1D,CACNA1G,CACNA1H,CACNA2D1,CACNA2D4,CACNB2,CAMK2A,CAMK4,CHRNA3,CHRNA7,CHRNB4,CREB3L1,CREB3L4,CREB5,GRIA4,HDAC11,HDAC5,HDAC7,HTR3A,MYH10,MYH11,MYL6B,MYL9,NFATC4,PRKACA,PRKAR1B,RAP2B,RYR2,SLC8A2,SLC8B1,TNNI1,TNNT3,TPM2,TRPC1,TRPC4
G-Protein Coupled Receptor Signaling	11.6	0.252	3.618	ACKR1,ACKR4,ADCY1,ADCY5,ADCYAP1R1,ADGRA2,ADGRA3,ADGRB2,ADGRB3,ADGRD1,ADGRF1,ADGRG4,ADGRG5,ADGRL1,ADGRL4,ADRA1A,ADRA2A,ADRA2B,ADRB3,AGTR1,AKT3,AMOT,C3AR1,C5AR1,C5AR2,CAMK2A,CAMK4,CARD10,CCND1,CCR2,CCR4,CCR6,CCR7,CCR9,CELSR1,CELSR2,CHRM2,CNR1,CREB3L1,CREB3L4,CREB5,CYSLTR1,CYSLTR2,DUSP6,F2R,F2RL3,FFAR3,FFAR4,FOXO3,FOXO4,FZD10,FZD2,FZD4,FZD5,FZD7,FZD8,GALR1,GALR2,GDPD3,GLP2R,GNA12,GNA14,GNAI1,GNAI2,G…
Oxytocin In Brain Signaling Pathway	2.21	0.221	3.592	AKT3,CACNA1A,CACNA1C,CACNA1D,CACNA1G,CACNA1H,CACNA2D1,CACNA2D4,CACNB2,CREB3L1,CREB3L4,CREB5,EGFR,GNAI1,GNAI2,GNAL,GNAO1,GNB4,GNB5,HRAS,KCNJ13,MRAS,NLRP1,NLRP12,PIK3CD,PIK3CG,PIK3R1,PIK3R2,PIK3R3,PIK3R5,PIK3R6,PLA2G2A,PLA2G3,PLA2G4D,PLA2R1,PLAAT3,PNPLA2,PNPLA4,PRKD3,PTGS1,PTGS2,PYCARD,RAP2B,RRAS
MSP-RON Signaling In Cancer Cells Pathway	4.05	0.279	3.569	AKT3,CCND1,CREB3L1,CREB3L4,CREB5,CSF2RB,EGFR,FLNA,HRAS,ITGA6,KLK1,KLK10,KLK11,KLK3,KLK4,KLK8,MET,MRAS,MYC,NFKBIA,PDGFC,PIK3CD,PIK3CG,PIK3R1,PIK3R2,PIK3R3,PIK3R5,PIK3R6,PLAUR,RAP2B,RELA,RPS6KA2,RRAS,SFN,TCF7L1,TCF7L2,VEGFD,VIM,YWHAQ
Role of JAK family kinases in IL-6-type Cytokine Signaling	2.91	0.291	3.545	BCL2L1,BIRC5,CCND1,CEBPD,CNTFR,CTF1,HSP90B1,IL10,IL6R,IL6ST,MAPK10,MAPK11,MYC,OSMR,PDGFC,SERPINA1,SERPINA3,SOCS3,TGFB2,TGFB3,TIMP1,VEGFD,VIP
Role of NFAT in Cardiac Hypertrophy	4.05	0.25	3.539	ADCY1,ADCY5,AKAP5,AKT3,CACNA1A,CACNA1C,CACNA1D,CACNA1G,CACNA1H,CACNA2D1,CACNA2D4,CACNB2,CAMK2A,CAMK4,CTF1,GNAI1,GNAI2,GNB4,GNB5,HAND1,HDAC11,HDAC5,HDAC7,HRAS,IGF1R,IL6R,IL6ST,MAP2K6,MAPK10,MAPK11,MRAS,NFATC4,PIK3CD,PIK3CG,PIK3R1,PIK3R2,PIK3R3,PIK3R5,PIK3R6,PLCB1,PLCB2,PLCD1,PLCD3,PLCL1,PRKACA,PRKAR1B,PRKD3,RAP2B,RRAS,SHC1,SHC2,SHC3,SLC8A2,TGFB2,TGFB3,TGFBR2
G Beta Gamma Signaling	3.13	0.264	3.536	ADCY1,AKT3,BTK,CACNA1A,CACNA1C,CACNA1D,CACNA1G,CACNA1H,CACNA2D1,CACNA2D4,CACNB2,CAV1,CAV2,EGFR,GNA12,GNA14,GNAI1,GNAI2,GNAL,GNAO1,GNAZ,GNB4,GNB5,HBEGF,HRAS,KCNJ6,MRAS,PIK3CG,PRKACA,PRKAR1B,PRKD3,RAP2B,RRAS,SHC1
IL-8 Signaling	7.01	0.295	3.501	AKT3,BAX,BCL2L1,CCND1,CR2,CSTB,DEFA1 (includes others),EGFR,EIF4EBP1,FLT4,GNA12,GNA14,GNAI1,GNAI2,GNAL,GNAO1,GNAZ,GNB4,GNB5,HBEGF,HRAS,ICAM1,IRAK2,IRAK3,ITGB2,ITGB3,KDR,MAP4K4,MAPK10,MMP2,MRAS,MYL9,NCF1,NFKBIA,NOX4,PDGFC,PIK3CD,PIK3CG,PIK3R1,PIK3R2,PIK3R3,PIK3R5,PIK3R6,PLCB2,PLD2,PLD3,PLD4,PRKD3,PTGS2,RAC2,RAP2B,RELA,RHOB,RHOBTB1,RHOBTB2,RHOH,RHOJ,RHOQ,RND1,RND3,RRAS,VEGFD
IL-4 Signaling	0	0.0884	3.501	AKT3,BCL2L1,CCL22,CD3D,CD3G,COL15A1,COL16A1,COL18A1,COL21A1,COL28A1,COL4A1,COL4A2,COL4A4,COL4A5,COL4A6,COL5A1,COL6A1,COL6A2,COL6A3,COL6A5,COL8A1,CREB3L1,CREB3L4,CREB5,EIF4EBP1,GATA3,GNAI1,GNAI2,HRAS,IL2RG,IL4R,IRF4,IRS1,IRS2,MAPK11,MRAS,PIK3CD,PIK3CG,PIK3R1,PIK3R2,PIK3R3,PIK3R5,PIK3R6,PRR5L,RAP2B,RRAS,TGFB2,TGFB3,TGM2,TIMP3,TRPC1
HIF1α Signaling	3.53	0.245	3.394	ADM,AKT3,CAMK2A,CAMK4,CDKN1A,EGF,EIF4EBP1,FGF2,FLT4,HGF,HK1,HK3,HRAS,IGF2,IL6R,KDR,LDHA,MAP2K6,MDM2,MET,MKNK2,MMP14,MMP15,MMP19,MMP2,MMP24,MMP25,MMP7,MRAS,NCF1,NOS2,NOX4,PDGFB,PDGFC,PIK3CD,PIK3CG,PIK3R1,PIK3R2,PIK3R3,PIK3R5,PIK3R6,PRKD3,RAC2,RACK1,RAP2B,RRAS,SERPINE1,SLC2A4,TGFB2,VEGFD,VIM
Estrogen Receptor Signaling	7.05	0.252	3.362	ADCY1,ADCY5,AKT3,ATP5F1A,ATP5F1B,ATP5F1C,ATP5MC1,CACNA1A,CACNA1C,CACNA1D,CACNA2D1,CACNA2D4,CACNB2,CARM1,CAV1,CCND1,CDKN1A,CREB3L1,CREB3L4,CREB5,CYC1,EGF,EGFR,EIF2B3,EIF4EBP1,ESR2,FBXO32,FOXO3,FOXO4,GNA12,GNA14,GNAI1,GNAI2,GNAL,GNAO1,GNAZ,GNB4,GNB5,HRAS,HSP90B1,IGF1R,IGF2,IGF2R,LEPR,MDK,MMP14,MMP15,MMP19,MMP2,MMP24,MMP25,MMP7,MRAS,MYC,MYL6B,MYL9,NCOR2,NDUFA10,NDUFA12,NDUFB3,NDUFB5,NDUFS1,NDUFS3,ND…
Xenobiotic Metabolism PXR Signaling Pathway	0.979	0.188	3.333	ALDH16A1,ALDH1A1,ALDH1A2,ALDH1A3,ALDH1L1,ALDH1L2,ALDH4A1,CAMK2A,CHST1,CHST10,CHST15,CHST3,CHST7,CITED2,CYP2B6,GAL3ST2,GSTM3,HS3ST5,HS3ST6,HS6ST1,HS6ST3,HSP90B1,MGST1,MGST2,MGST3,NCOR2,NOS2,PPP1R11,PPP1R14C,PPP1R3C,PPP1R3D,PRKACA,PRKAR1B,PRKD3,SULT4A1,UST
Oncostatin M Signaling	1.63	0.279	3.317	CHI3L1,EPAS1,HRAS,IL6ST,MRAS,MT2A,OSMR,PLAU,RAP2B,RRAS,SHC1,TIMP3
Pathogen Induced Cytokine Storm Signaling Pathway	3.59	0.221	3.313	ADRA1A,AIM2,C3,C5,CASP3,CCL2,CCL20,CCL22,CCL23,CCL28,CCL4,CCR6,CD163,CD40LG,CD70,COL15A1,COL16A1,COL18A1,COL21A1,COL28A1,COL4A1,COL4A2,COL4A4,COL4A5,COL4A6,COL5A1,COL6A1,COL6A2,COL6A3,COL6A5,COL8A1,CSF2RB,CXCL10,CXCL11,CXCL13,CXCL16,CXCL2,EOMES,FGB,GSDME,HMGCR,IL10,IL12RB1,IL18,IL1R1,IL1R2,IL1RAP,IL21R,IL5,IL6R,IL6ST,LTB,MAPK10,MAPK11,MAPK4,MYC,NGFR,NLRC3,NLRP12,NOD1,NOS2,P2RX7,PDGFC,PRDM1,PYCARD…
STAT3 Pathway	7.86	0.348	3.307	CDC25A,CDKN1A,CSF2RB,EGF,EGFR,FGF2,FGFR1,FGFR2,FGFR3,FLT4,HGF,HRAS,IGF1R,IGF2R,IL12RB1,IL13RA2,IL17RE,IL1R1,IL1R2,IL20RA,IL20RB,IL21R,IL2RG,IL4R,IL5RA,IL6R,IL6ST,KDR,MAP3K20,MAPK10,MAPK11,MRAS,MYC,NGFR,NTRK1,NTRK2,NTRK3,PDGFB,PDGFRB,PIM1,RAP2B,RRAS,SOCS3,TGFB2,TGFBR2,TGFBR3,TNFRSF11A
WNT/Ca+ pathway	2.44	0.288	3.3	CAMK2A,CREB3L1,CREB3L4,CREB5,FZD10,FZD2,FZD4,FZD5,FZD7,FZD8,NFATC4,PLCB1,PLCB2,PLCD1,PLCD3,PLCL1,RELA,ROR1,SMO
Thyroid Cancer Signaling	4.64	0.342	3.272	AKT3,ALK,CCND1,GDNF,HRAS,IRS1,IRS2,KLK3,MRAS,MYC,NGF,NTRK1,NTRK2,NTRK3,PIK3CD,PIK3CG,PIK3R1,PIK3R2,PIK3R3,PIK3R5,PIK3R6,RAP2B,RET,RRAS,SHC1,TCF7L1,TCF7L2
Signaling by Rho Family GTPases	7.67	0.285	3.266	ARHGEF1,ARHGEF10,ARHGEF17,ARHGEF19,ARHGEF3,BAIAP2,CDC42EP3,CDH10,CDH11,CDH16,CDH19,CDH2,CDH3,CDH5,CDH7,CIT,DES,DIAPH3,GFAP,GNA12,GNA14,GNAI1,GNAI2,GNAL,GNAO1,GNAZ,GNB4,GNB5,ITGA4,ITGA6,ITGA7,ITGA8,ITGB2,ITGB3,ITGB5,ITGB7,ITGB8,MAP3K20,MAPK10,MRAS,MYL6B,MYL9,MYLK,NCF1,NOX4,PAK3,PAK6,PIK3CD,PIK3CG,PIK3R1,PIK3R2,PIK3R3,PIK3R5,PIK3R6,PIP5K1C,PPP1R12B,RAC2,RDX,RELA,RHOB,RHOBTB1,RHOBTB2,RHOH,RHOJ,RHOQ,…
Mitochondrial Dysfunction	5.8	0.249	3.235	ADRB3,AIFM1,APH1B,APP,ATP1A3,ATP1B2,ATP5F1A,ATP5F1B,ATP5F1C,ATP5MC1,ATP5MC3,ATP5MG,ATP5PD,BAX,BBC3,CACNA1A,CACNA1C,CACNA1D,CACNA1G,CACNA1H,CACNA2D1,CACNA2D4,CACNB2,CAMK2A,CAPN2,CAPN8,CAPNS1,CASP3,COX10,COX5B,COX6B1,COX6C,COX7A2,COX8A,CPOX,CREB3L1,CREB3L4,CREB5,CYB5A,CYC1,DLAT,DNM1L,GPX1,GPX2,GPX3,GPX8,MAPK10,MAPT,MDM2,MGST1,MGST2,MGST3,NCSTN,NDUFA1,NDUFA10,NDUFA12,NDUFB3,NDUFB5,NDUFS1,NDUFS3,NDUF…
Neurovascular Coupling Signaling Pathway	2.87	0.228	3.221	APP,CACNA1A,CACNA1C,CACNA1D,CACNA1G,CACNA1H,CACNA2D1,CACNA2D4,CACNB2,CHRM2,ENTPD3,ENTPD6,GABRA5,GABRB2,GABRE,GABRG2,GABRP,GJA1,GRIA4,KCNJ12,KCNJ2,KCNJ6,KCNJ8,KCNMA1,KCNMB1,KCNN3,KCNN4,MAPT,NOS1,NPR1,NPR2,NPR3,PLA2G2A,PLA2G3,PLA2G4D,PLA2R1,PLAAT3,PLCB1,PLCB2,PLD2,PNPLA2,PNPLA4,PPP1R12B,PRKACA,PRKAR1B,PTGIR,PTGS1,PTGS2,RYR2,SLC16A1,SLC1A3,SLCO2A1,TRPV4
Coronavirus Pathogenesis Pathway	2.23	0.221	3.202	AGTR1,AR,BAX,BCL2L11,CASP3,CCL2,CCND1,CCNE2,CCR2,CTSL,E2F1,E2F2,E2F8,EEF1A2,FURIN,HDAC11,HDAC5,HDAC7,MAPK10,MAPK11,NFKBIA,NFKBID,NPC1,PTGS2,PYCARD,RBL1,RELA,RPS12,RPS13,RPS14,RPS18,RPS2,RPS20,RPS23,RPS25,RPS26,RPS27A,RPS27L,RPS8,RPSA,SERPINE1,STING1,SUV39H1,TFDP1,TGFBR2
Neuroinflammation Signaling Pathway	4.32	0.237	3.201	ACVR1C,ACVR2B,AKT3,APH1B,APP,BIRC5,CALB1,CALB2,CASP3,CCL2,CD200R1,CREB3L1,CREB3L4,CREB5,CXCL10,GABRA5,GABRB2,GABRE,GABRG2,GABRP,GDNF,GLS,GLUL,HLA-E,ICAM1,IL10,IL18,IL1R1,IL6R,IRAK2,IRAK3,KCNJ6,KLK1,KLK3,MAPK10,MAPK11,MAPK4,MAPT,MFGE8,MR1,NCF1,NCSTN,NFATC4,NGF,NOS2,NOX4,P2RX7,PIK3CD,PIK3CG,PIK3R1,PIK3R2,PIK3R3,PIK3R5,PIK3R6,PLA2G2A,PLA2G3,PLA2G4D,PSEN2,PTGS2,PYCARD,RAC2,RELA,S100B,SLC1A3,SNCA,SOD2…
ILK Signaling	5.87	0.284	3.175	ACTN1,AKT3,BMP2,CASP3,CCND1,CREB3L1,CREB3L4,CREB5,FERMT2,FLNA,FLNC,ILK,IRS1,IRS2,ITGB2,ITGB3,ITGB5,ITGB7,ITGB8,LIMS2,MAP2K6,MAPK10,MYC,MYH10,MYH11,MYL6B,MYL9,NOS2,PARVA,PDGFC,PIK3CD,PIK3CG,PIK3R1,PIK3R2,PIK3R3,PIK3R5,PIK3R6,PPM1L,PPP2R2C,PTGS2,PXN,RAC2,RELA,RHOB,RHOBTB1,RHOBTB2,RHOH,RHOJ,RHOQ,RND1,RND3,SNAI1,SNAI2,TGFB1I1,TNFRSF1A,VEGFD,VIM
cAMP-mediated signaling	2.27	0.216	3.13	ADCY1,ADCY5,ADRA2A,ADRA2B,ADRB3,AGTR1,AKAP12,AKAP5,AKAP7,CAMK2A,CAMK4,CCR4,CHRM2,CNR1,CREB3L1,CREB3L4,CREB5,DUSP6,FFAR3,GDPD3,GNAI1,GNAI2,GNAL,GNAO1,HRH2,HTR1D,LPAR1,MPPED2,NPR3,NPY1R,OPRL1,PDE10A,PDE1A,PDE1B,PDE4C,PDE4D,PDE7A,PDE7B,PKIB,PKIG,PRKACA,PRKAR1B,PTGER2,PTGIR,PTH1R,RGS12,RGS18,S1PR1,SMPDL3A,VIPR2,XCR1
Acute Phase Response Signaling	3.98	0.259	3.124	AKT3,ALB,C1QA,C1QB,C1QC,C1S,C3,C4A/C4B,C5,CEBPB,F8,FGB,HAMP,HRAS,IL18,IL1R1,IL1RAP,IL6R,IL6ST,MAP2K6,MAP3K14,MAPK11,MRAS,NFKBIA,NFKBID,NGFR,OSMR,PIK3CD,PIK3CG,PIK3R1,PIK3R2,PIK3R3,RAP2B,RBP2,RELA,RRAS,SERPINA1,SERPINA3,SERPINE1,SERPINF1,SERPINF2,SERPING1,SHC1,SOCS3,SOD2,TNFRSF1A,TNFRSF1B,TTR
IL-6 Signaling	3.8	0.279	3.087	AKT3,CD14,CEBPB,HRAS,HSPB1,IL18,IL1R1,IL1R2,IL1RAP,IL6R,IL6ST,MAP2K6,MAP3K14,MAP4K4,MAPK10,MAPK11,MAPKAPK2,MRAS,NFKBIA,NFKBID,NGFR,PIK3CD,PIK3CG,PIK3R1,PIK3R2,PIK3R3,PIK3R5,PIK3R6,RAP2B,RELA,RRAS,SHC1,SOCS3,SRF,TNFRSF1A,TNFRSF1B
FAT10 Cancer Signaling Pathway	1.83	0.28	3.051	ACVR1C,ACVR2B,AKT3,MAD2L1,NFKBIA,NGFR,RELA,TCF7L2,TGFB2,TGFB3,TGFBR2,TGFBR3,TNFRSF1A,TNFRSF1B
Antiproliferative Role of TOB in T Cell Signaling	0	0.0211	3	CCNA2,CCNE2,CD28,CD3D,CD3G,SKP2,TGFB2,TGFB3,TGFBR2
Netrin Signaling	1.14	0.222	3	ABLIM3,CACNA1A,CACNA1C,CACNA1D,CACNA1G,CACNA1H,CACNA2D1,CACNA2D4,CACNB2,NFATC4,NTN1,PRKACA,PRKAR1B,RAC2,RYR2,UNC5B
Heparan Sulfate Biosynthesis	0.587	0.182	3	CHST1,CHST10,CHST15,CHST3,CHST7,EXTL2,EXTL3,GAL3ST2,HS3ST5,HS3ST6,HS6ST1,HS6ST3,PLA1A,RPE65,SULT4A1,UST
Heparan Sulfate Biosynthesis (Late Stages)	0.788	0.198	3	CHST1,CHST10,CHST15,CHST3,CHST7,EXTL2,EXTL3,GAL3ST2,HS3ST5,HS3ST6,HS6ST1,HS6ST3,PLA1A,RPE65,SULT4A1,UST
Cholecystokinin/Gastrin-mediated Signaling	1.47	0.218	2.985	EGFR,EPHA4,GNA12,HRAS,IL18,MAP2K6,MAPK10,MRAS,PLCB1,PLCB2,PRKD3,PTGS2,PXN,RAC2,RAP2B,RHOB,RHOBTB1,RHOBTB2,RHOH,RHOJ,RHOQ,RND1,RND3,RRAS,SHC1,SRF
White Adipose Tissue Browning Pathway	3.19	0.261	2.959	ADCY1,ADCY5,ADRB3,BMP7,CACNA1A,CACNA1C,CACNA1D,CACNA1G,CACNA1H,CACNA2D1,CACNA2D4,CACNB2,CEBPB,CREB3L1,CREB3L4,CREB5,FCER1A,FGFR1,FGFR2,FGFR3,FGFRL1,KDR,KLB,LDHA,MAPK11,MS4A2,NDN,NPR1,PPARG,PRKACA,PRKAR1B,RUNX1T1,SLC16A1,THRA,THRB,VGF
ID1 Signaling Pathway	12.9	0.363	2.926	ACVR1C,ACVR2B,ACVRL1,AKT3,APP,ATAD5,AURKA,BAX,BCL2L1,BIRC5,BLK,BMP2,BMP4,CAV1,CCN2,CCND1,CDC20,CDKN1A,CDKN1C,CHRNA3,CHRNA7,CHRNB4,E2F1,EGF,EGFR,EGR1,FGF2,FGFR1,FGFR2,FGFR3,FGFRL1,FOXO3,GLI2,HCK,HRAS,ID1,IGF1R,IGF2,IL6R,KIF11,LCK,MAPK11,MCAM,MDM2,MMP2,MRAS,MYC,NGFR,PDGFC,PIK3CD,PIK3CG,PIK3R1,PIK3R2,PIK3R3,PIK3R5,PIK3R6,PTK7,RAP2B,RNF125,RRAS,S100A9,SEMA4C,SMAD9,TGFB2,TGFB3,TGFBR2,TGFBR3,TGM2,TNFRS…
GP6 Signaling Pathway	6.4	0.331	2.92	AKT3,BTK,COL15A1,COL16A1,COL18A1,COL21A1,COL28A1,COL4A1,COL4A2,COL4A4,COL4A5,COL4A6,COL5A1,COL6A1,COL6A2,COL6A3,COL6A5,COL8A1,FGB,FYB1,ITGB3,ITK,LAMA2,LAMA4,LAMA5,LAMB1,LAMB2,LAMC1,LAT,LCP2,PIK3CD,PIK3CG,PIK3R1,PIK3R2,PIK3R3,PIK3R5,PIK3R6,PRKD3,SCHIP1,TLN1,VAV1,VAV3
Bladder Cancer Signaling	4.08	0.293	2.887	CCND1,CDKN1A,E2F1,E2F2,EGF,EGFR,FGF1,FGF13,FGF2,FGF5,FGF9,FGFR3,HDAC11,HDAC5,HDAC7,HRAS,MDM2,MMP14,MMP15,MMP19,MMP2,MMP24,MMP25,MMP7,MRAS,MYC,PDGFC,RAP2B,RBL1,RRAS,SUV39H1,TFDP1,THBS1,VEGFD
Intrinsic Prothrombin Activation Pathway	1.7	0.286	2.887	COL18A1,F10,F13A1,F8,FGB,KLK1,KLK10,KLK11,KLK3,KLK4,KLK8,PROS1
p38 MAPK Signaling	2.17	0.242	2.858	CDC25B,CREB3L1,CREB3L4,CREB5,HSPB1,IL18,IL1R1,IL1R2,IL1RAP,IRAK2,IRAK3,MAP2K6,MAP4K1,MAPK11,MAPKAPK2,MAPT,MKNK2,MYC,PLA2G2A,PLA2G3,PLA2G4D,RPS6KA2,SRF,TGFB2,TGFB3,TGFBR2,TIFA,TNFRSF1A,TNFRSF1B
Sperm Motility	5.36	0.261	2.837	ALK,AXL,BLK,BMX,BTK,CACNA1G,CACNA1H,DDR2,EGFR,EPHA2,EPHA4,EPHB1,EPHB3,FGFR1,FGFR2,FGFR3,FLT4,GNA12,GNA14,GNAI1,GNAI2,GNAL,GNAO1,GNAZ,GNB4,GNB5,HCK,IGF1R,ITK,KDR,LCK,LMTK2,LTK,MAP2K6,MATK,MET,MRAS,NPR1,NTRK1,NTRK2,NTRK3,PDE1A,PDE1B,PDE4C,PDE4D,PDGFRB,PLA2G2A,PLA2G3,PLA2G4D,PLA2R1,PLAAT3,PLCB1,PLCB2,PLCD1,PLCD3,PLCL1,PNPLA2,PNPLA4,PRKACA,PRKAR1B,PRKD3,PTK7,RET,ROR1,ROR2,TYRO3,ZAP70
VEGF Signaling	1.64	0.232	2.837	ACTN1,AKT3,BCL2L1,EIF2B3,FLT4,FOXO3,HRAS,KDR,MRAS,PDGFC,PIK3CD,PIK3CG,PIK3R1,PIK3R2,PIK3R3,PIK3R5,PIK3R6,PXN,RAP2B,RRAS,SFN,SHC1,VEGFD
Sphingosine-1-phosphate Signaling	5.34	0.317	2.828	ACER2,ADCY1,ADCY5,AKT3,ASAH1,CASP3,CASP4,CASP6,GNA12,GNAI1,GNAI2,PDGFA,PDGFB,PDGFC,PDGFRB,PIK3CD,PIK3CG,PIK3R1,PIK3R2,PIK3R3,PIK3R5,PIK3R6,PLCB1,PLCB2,PLCD1,PLCD3,PLCL1,RAC2,RHOB,RHOBTB1,RHOBTB2,RHOH,RHOJ,RHOQ,RND1,RND3,S1PR1,SMPD1
Xenobiotic Metabolism CAR Signaling Pathway	1.15	0.194	2.795	ALDH16A1,ALDH1A1,ALDH1A2,ALDH1A3,ALDH1L1,ALDH1L2,ALDH4A1,CHST1,CHST10,CHST15,CHST3,CHST7,CITED2,CYP1A1,CYP2B6,EGFR,FMO2,FMO3,GAL3ST2,GSTM3,HS3ST5,HS3ST6,HS6ST1,HS6ST3,HSP90B1,MAP2K6,MGST1,MGST2,MGST3,NOS2,PPM1L,PPP2R2C,PRKD3,RACK1,SOD3,SULT4A1,UST
Endothelin-1 Signaling	5.69	0.284	2.714	ADCY1,ADCY5,CASP3,CASP4,CASP6,ECE1,GNA12,GNA14,GNAI1,GNAI2,GNAL,GNAO1,GNAZ,HRAS,MAPK10,MAPK11,MAPK4,MRAS,MYC,NOS1,NOS2,NPR1,NPR2,PIK3CD,PIK3CG,PIK3R1,PIK3R2,PIK3R3,PIK3R5,PIK3R6,PLA2G2A,PLA2G3,PLA2G4D,PLA2R1,PLAAT3,PLCB1,PLCB2,PLCD1,PLCD3,PLCL1,PLD2,PLD3,PLD4,PNPLA2,PNPLA4,PRKD3,PTGER2,PTGS1,PTGS2,RAP2B,RRAS,SHC1,SHC2,SHC3,SHE
HMGB1 Signaling	3.26	0.251	2.694	AKT3,CCL2,CD40LG,CD70,HRAS,ICAM1,IL18,IL1R1,IL5,LTB,MAP2K6,MAPK10,MAPK11,MRAS,NGFR,PIK3CD,PIK3CG,PIK3R1,PIK3R2,PIK3R3,PIK3R5,PIK3R6,PLAT,RAC2,RAP2B,RELA,RHOB,RHOBTB1,RHOBTB2,RHOH,RHOJ,RHOQ,RND1,RND3,RRAS,SERPINE1,TGFB2,TGFB3,TNFRSF1A,TNFRSF1B,TNFSF15,TNFSF8
ERK5 Signaling	2.56	0.284	2.683	CREB3L1,CREB3L4,CREB5,CTF1,EGF,EGFR,FOSL1,FOXO3,GNA12,HRAS,IL6ST,MAP3K3,MRAS,MYC,NGF,NTRK1,RAP2B,RPS6KA2,RRAS,SFN,YWHAQ
Neuregulin Signaling	1.8	0.231	2.668	AKT3,DCN,EGF,EGFR,ERRFI1,HBEGF,HRAS,HSP90B1,ITGA4,ITGA6,ITGA7,ITGA8,ITGB2,ITGB3,ITGB5,ITGB7,ITGB8,MATK,MRAS,MYC,PIK3R1,PIK3R2,PIK3R3,PRKD3,RAP2B,RRAS,SHC1
Ephrin B Signaling	2	0.264	2.668	ACP1,EFNB3,EPHB1,EPHB3,GNA12,GNA14,GNAI1,GNAI2,GNAL,GNAO1,GNAZ,GNB4,GNB5,HRAS,MRAS,PXN,RAC2,VAV1,VAV3
Gαs Signaling	1.41	0.214	2.668	ADCY1,ADCY5,ADD2,ADRB3,CNR1,CREB3L1,CREB3L4,CREB5,GNA12,GNA14,GNAI1,GNAI2,GNAL,GNAO1,GNAZ,GNB4,GNB5,HCK,HRH2,MRAS,PRKACA,PRKAR1B,PTGER2,PTGIR,PTH1R,RYR2,VIPR2
Oxytocin In Spinal Neurons Signaling Pathway	0.556	0.2	2.646	ABCC8,ABCC9,KCNJ8,NOS1,NPR1,NPR2,NPR3
Integrin Signaling	3.59	0.245	2.592	ACTN1,AKT3,CAPN2,CAPN8,CAPNS1,CAV1,GSN,HRAS,ILK,ITGA4,ITGA6,ITGA7,ITGA8,ITGB2,ITGB3,ITGB5,ITGB7,ITGB8,MRAS,MYL9,MYLK,PAK3,PAK6,PARVA,PDGFB,PIK3CD,PIK3CG,PIK3R1,PIK3R2,PIK3R3,PIK3R5,PIK3R6,PPP1R12B,PXN,RAC2,RAP2B,RHOB,RHOBTB1,RHOBTB2,RHOH,RHOJ,RHOQ,RND1,RND3,RRAS,SHC1,TLN1,TSPAN1,TSPAN2,TSPAN4,WAS,ZYX
GNRH Signaling	2.1	0.22	2.556	ADCY1,ADCY5,CACNA1A,CACNA1C,CACNA1D,CACNA1G,CACNA1H,CACNA2D1,CACNA2D4,CACNB2,CAMK2A,CREB3L1,CREB3L4,CREB5,EGFR,EGR1,GNA14,GNAI1,GNAI2,GNB4,GNB5,HBEGF,HRAS,MAP2K6,MAP3K14,MAP3K3,MAP3K6,MAPK10,MAPK11,MMP2,MRAS,PAK3,PAK6,PLCB1,PLCB2,PRKACA,PRKAR1B,PRKD3,PXN,RAP2B,RELA,RRAS
Role of WNT/GSK-3β Signaling in the Pathogenesis of Influenza	0.389	0.167	2.53	APC2,CSNK1E,FZD10,FZD2,FZD4,FZD5,FZD7,FZD8,SMO,TCF7L1,TCF7L2,WNT11,WNT9A
Ceramide Signaling	1.26	0.22	2.524	AKT3,HRAS,MRAS,NGFR,PIK3CD,PIK3CG,PIK3R1,PIK3R2,PIK3R3,PIK3R5,PIK3R6,PPM1L,PPP2R2C,RAP2B,RELA,RRAS,S1PR1,SMPD1,TNFRSF1A,TNFRSF1B
Androgen Signaling	0.567	0.172	2.5	AR,CACNA1A,CACNA1C,CACNA1D,CACNA1G,CACNA1H,CACNA2D1,CACNA2D4,CACNB2,CCND1,GNA12,GNA14,GNAI1,GNAI2,GNAL,GNAO1,GNAZ,GNB4,GNB5,GTF2F1,GTF2F2,MRAS,PRKACA,PRKAR1B,PRKD3,RELA,SHC1,TAF10,TGFB1I1
Cancer Drug Resistance By Drug Efflux	1.3	0.241	2.496	AKT3,FOXO3,FOXO4,HRAS,MDM2,MRAS,PIK3CD,PIK3CG,PIK3R1,PIK3R2,PIK3R3,PTGS2,RAP2B,RRAS
IL-33 Signaling Pathway	1.66	0.21	2.475	AKT3,BCL2L1,CASP3,CASP4,CASP6,CCL2,CMA1,CREB3L1,CREB3L4,CREB5,GATA3,H2AC20,H2AC21,H2AX,H2AZ1,H2BC15,H2BC17,H2BC8,ICAM1,IL18,IL1RAP,IL5,MAPK10,MAPK11,MAPKAPK2,MMP2,NFKBIA,NFKBID,PIK3CD,PIK3CG,PIK3R1,PIK3R2,PIK3R3,PIK3R5,PIK3R6,PRKACA,PRKAR1B,PRSS22,PTGS2
Opioid Signaling Pathway	3.34	0.229	2.449	ADCY1,ADCY5,AKT3,AP2A1,AP2S1,BLK,CACNA1A,CACNA1C,CACNA1D,CACNA1G,CACNA1H,CACNA2D1,CACNA2D4,CACNB2,CAMK2A,CAMK4,CLTCL1,CREB3L1,CREB3L4,CREB5,FOSB,GNA12,GNA14,GNAI1,GNAI2,GNAL,GNAO1,GNAZ,GNB4,GNB5,GRK5,GRK6,HCK,HRAS,KCNJ6,LCK,MAP2K6,MAPK4,MRAS,MYC,NFKBIA,NOS1,OPRL1,PDE1A,PDE1B,PENK,PIK3CG,PLCB1,PLD2,PRKACA,PRKAR1B,PRKD3,RAC2,RAP2B,RGS12,RGS13,RGS16,RGS18,RPS6KA2,RRAS,RYR2,SRF,TCF7L1,TCF7L2
Endocannabinoid Neuronal Synapse Pathway	2.04	0.228	2.414	ADCY1,ADCY5,CACNA1A,CACNA1C,CACNA1D,CACNA1G,CACNA1H,CACNA2D1,CACNA2D4,CACNB2,CNR1,DNAH10,DNAH3,GNA14,GNAI1,GNAI2,GNAL,GNAO1,GNB4,GNB5,GRIA4,KCNJ6,MAPK10,MAPK11,MAPK4,PLCB1,PLCB2,PLCD1,PLCD3,PLCL1,PRKACA,PRKAR1B,PTGS2,RIMS1
IGF-1 Signaling	2.76	0.267	2.4	AKT3,CCN2,FOXO3,HRAS,IGF1R,IGFBP4,IGFBP5,IGFBP6,IRS1,IRS2,MRAS,PIK3CD,PIK3CG,PIK3R1,PIK3R2,PIK3R3,PIK3R5,PIK3R6,PRKACA,PRKAR1B,PXN,RAP2B,RRAS,SFN,SHC1,SOCS3,SRF,YWHAQ
Chronic Myeloid Leukemia Signaling	5.6	0.259	2.357	AKT3,AURKA,AURKB,BCL2L1,BCL2L11,BIRC5,BLK,CCND1,CDK6,CDKN1A,E2F1,E2F2,E2F8,FOXM1,FOXO3,FZD10,FZD2,FZD4,FZD5,FZD7,FZD8,GLI1,GLI2,GLI3,GLIS2,HCK,HDAC11,HDAC5,HDAC7,HRAS,HSP90B1,IRF8,MDM2,MRAS,MYC,NFATC4,NOTCH1,PAX5,PIK3CD,PIK3CG,PIK3R1,PIK3R2,PIK3R3,PIK3R5,PIK3R6,PLCB1,PLCB2,PLCD1,PLCD3,PLCL1,PLK1,PTPN13,RAC2,RAP2B,RBL1,RCC1,RELA,RRAS,SKP2,SMO,SPP1,SPRED1,SUV39H1,TCF7L1,TCF7L2,TFDP1,TGFB2,TGFB3,TGF…
GDNF Family Ligand-Receptor Interactions	1.46	0.237	2.357	DOK5,GDNF,HRAS,IRS1,IRS2,MAPK10,MRAS,PIK3CD,PIK3CG,PIK3R1,PIK3R2,PIK3R3,PIK3R5,PIK3R6,RAP2B,RET,RRAS,SHC1
BMP signaling pathway	2.07	0.253	2.357	ACVR2B,ACVRL1,BMP2,BMP4,BMP7,BMP8A,BMP8B,CAMK4,CHRD,FST,GREM1,HRAS,MAPK10,MAPK11,MRAS,PRKACA,PRKAR1B,RAP2B,RELA,RRAS,RUNX2,SMAD9,ZNF423
Neuropathic Pain Signaling In Dorsal Horn Neurons	2.38	0.257	2.353	CAMK2A,CAMK4,GPR37,GRIA4,KCNH2,KCNN3,KCNN4,KCNQ2,KCNQ3,NTRK2,PIK3CD,PIK3CG,PIK3R1,PIK3R2,PIK3R3,PIK3R5,PIK3R6,PLCB1,PLCB2,PLCD1,PLCD3,PLCL1,PRKACA,PRKAR1B,PRKD3,TAC1
NGF Signaling	2.17	0.242	2.353	AKT3,BAX,CREB3L1,CREB3L4,CREB5,HRAS,MAP3K14,MAP3K3,MAP3K6,MAPK10,MRAS,NGF,NGFR,NTRK1,PIK3CD,PIK3CG,PIK3R1,PIK3R2,PIK3R3,PIK3R5,PIK3R6,RAP2B,RELA,RPS6KA2,RRAS,SHC1,SHC2,SHC3,SMPD1
IL-15 Production	4.27	0.293	2.333	ALK,AXL,BLK,BMX,BTK,DDR2,EGFR,EPHA2,EPHA4,EPHB1,EPHB3,FGFR1,FGFR2,FGFR3,FLT4,HCK,IGF1R,ITK,KDR,LCK,LMTK2,LTK,MAP2K6,MATK,MET,NTRK1,NTRK2,NTRK3,PDGFRB,PTK7,RELA,RET,ROR1,ROR2,TYRO3,ZAP70
Role of JAK2 in Hormone-like Cytokine Signaling	0	0.145	2.333	BCL2L1,CCND1,IRS1,IRS2,LEPR,PDGFC,SHC1,SOCS3,VEGFD
Basal Cell Carcinoma Signaling	3.12	0.306	2.324	APC2,BMP2,BMP4,BMP7,BMP8A,BMP8B,FZD10,FZD2,FZD4,FZD5,FZD7,FZD8,GLI1,GLI2,GLI3,GLIS2,KIF7,SMO,TCF7L1,TCF7L2,WNT11,WNT9A
α-Adrenergic Signaling	1.43	0.22	2.309	ADCY1,ADCY5,ADRA1A,ADRA2A,CAMK4,EPM2A,GNA12,GNA14,GNAI1,GNAI2,GNAL,GNAO1,GNAZ,GNB4,GNB5,HRAS,MRAS,PHKG1,PRKACA,PRKAR1B,PRKD3,RAP2B,RRAS,SLC8A2
CDK5 Signaling	3.08	0.27	2.268	ADCY1,ADCY5,CACNA1A,EGR1,FOSB,GNAL,HRAS,ITGA6,LAMA2,LAMA5,LAMB1,LAMC1,MAPK10,MAPK11,MAPK4,MAPT,MRAS,NGF,NGFR,NTRK2,PPM1L,PPP1R11,PPP1R14C,PPP1R1B,PPP1R3C,PPP1R3D,PPP2R2C,PRKACA,PRKAR1B,RAP2B,RRAS
Ephrin Receptor Signaling	4.16	0.257	2.268	ACP1,AKT3,CREB3L1,CREB3L4,CREB5,EFNA5,EFNB3,EGF,EPHA2,EPHA4,EPHA7,EPHB1,EPHB3,FGF1,GNA12,GNA14,GNAI1,GNAI2,GNAL,GNAO1,GNAZ,GNB4,GNB5,HRAS,ITGA4,ITGA6,ITGA7,ITGA8,ITGB2,ITGB3,ITGB5,ITGB7,ITGB8,MAP3K14,MAP4K4,MRAS,PAK3,PAK6,PDGFA,PDGFB,PDGFC,PIK3CG,PTPN13,PXN,RAC2,RAP2B,RRAS,SDC2,SHC1,SORBS1,VEGFD,WAS
Ferroptosis Signaling Pathway	1.84	0.227	2.268	ABCA1,ALOX5,CARS1,CDKN1A,CTSB,FANCD2,FDFT1,H2AC20,H2AC21,H2AX,H2AZ1,H2BC15,H2BC17,H2BC8,HMGCR,HRAS,HSPB1,MRAS,NOX4,RAP2B,RBL1,RRAS,SLC11A2,SLC1A5,SLC39A8,SQSTM1,STEAP3,TFRC,WWTR1,YAP1
AMPK Signaling	3.39	0.236	2.263	ADIPOQ,ADRA1A,ADRA2A,ADRA2B,ADRB3,AK1,AK2,AK4,AK8,AK9,AKT3,CCNA2,CCND1,CDKN1A,CHRNA3,CHRNA7,CHRNB4,CPT1C,CREB3L1,CREB3L4,CREB5,EIF4EBP1,EPM2A,FOXO3,FOXO4,GNA12,GNA14,GNAI1,GNAI2,GNAL,GNAO1,GNAZ,GNB4,GNB5,HMGCR,IRS1,IRS2,MAPK11,MRAS,PFKFB1,PFKM,PIK3CD,PIK3CG,PIK3R1,PIK3R2,PIK3R3,PIK3R5,PIK3R6,PPAT,PPM1L,PPP2R2C,PRKACA,PRKAR1B,RAB3A,SLC2A4,SMARCD3,ULK1
Relaxin Signaling	3.07	0.252	2.236	ADCY1,ADCY5,AKT3,GDPD3,GNA12,GNA14,GNAI1,GNAI2,GNAL,GNAO1,GNAZ,GNB4,GNB5,MPPED2,MRAS,NFKBIA,NFKBID,NOS2,NPR1,NPR2,NPR3,PDE10A,PDE1A,PDE1B,PDE4C,PDE4D,PDE7A,PDE7B,PIK3CD,PIK3CG,PIK3R1,PIK3R2,PIK3R3,PIK3R5,PIK3R6,PRKACA,PRKAR1B,RELA,SMPDL3A
Melanocyte Development and Pigmentation Signaling	1.43	0.224	2.236	ADCY1,ADCY5,CREB3L1,CREB3L4,CREB5,HRAS,MITF,MRAS,PIK3CD,PIK3CG,PIK3R1,PIK3R2,PIK3R3,PIK3R5,PIK3R6,PRKACA,PRKAR1B,RAP2B,RPS6KA2,RRAS,SHC1,SOX10
Thrombin Signaling	5.53	0.271	2.214	ADCY1,ADCY5,AKT3,ARHGEF1,ARHGEF10,ARHGEF10L,ARHGEF17,ARHGEF19,ARHGEF25,ARHGEF26,ARHGEF3,ARHGEF39,CAMK2A,CAMK4,EGF,EGFR,F2R,F2RL3,GATA3,GNA12,GNA14,GNAI1,GNAI2,GNAL,GNAO1,GNAZ,GNB4,GNB5,HRAS,MAPK11,MRAS,MYL6B,MYL9,MYLK,PIK3CD,PIK3CG,PIK3R1,PIK3R2,PIK3R3,PIK3R5,PIK3R6,PLCB1,PLCB2,PLCD1,PLCD3,PLCL1,PPP1R12B,PRKD3,RAC2,RAP2B,RELA,RHOB,RHOBTB1,RHOBTB2,RHOH,RHOJ,RHOQ,RND1,RND3,RRAS,SHC1
NF-κB Signaling	0	0.107	2.213	AKT3,BMP2,BMP4,CARD10,CARD11,CD3D,CD3G,CD40LG,EGF,EGFR,FGFR1,FGFR2,FGFR3,FLT4,HRAS,IGF1R,IGF2R,IL18,IL1R1,IL1R2,IRAK3,KDR,LCK,LTBR,MAP2K6,MAP3K14,MAP3K3,MAP4K4,MRAS,NFKBIA,NFKBID,NGF,NGFR,NTRK1,NTRK2,NTRK3,PDGFRB,PIK3CD,PIK3CG,PIK3R1,PIK3R2,PIK3R3,PIK3R5,PIK3R6,PRKACA,RAP2B,RELA,RRAS,TGFBR2,TGFBR3,TIRAP,TLR10,TLR5,TLR9,TNFAIP3,TNFRSF11A,TNFRSF17,TNFRSF1A,TNFRSF1B,TNIP1,ZAP70
Glioma Signaling	6.15	0.328	2.2	AKT3,CAMK2A,CAMK4,CCND1,CDK6,CDKN1A,E2F1,E2F2,E2F8,EGF,EGFR,HDAC11,HDAC5,HDAC7,HRAS,IDH1,IDH3B,IDH3G,IGF1R,IGF2,IGF2R,MDM2,MRAS,PDGFA,PDGFB,PDGFC,PDGFRB,PIK3CD,PIK3CG,PIK3R1,PIK3R2,PIK3R3,PIK3R5,PIK3R6,PRKD3,RAP2B,RBL1,RRAS,SHC1,SUV39H1,TFDP1
eNOS Signaling	0.578	0.173	2.2	ADCY1,ADCY5,AKT3,CASP3,CAV1,CCNA2,CHRNA3,CHRNA7,CHRNB4,ESR2,FLT4,HSP90B1,KDR,LPAR1,LPAR2,PDGFC,PIK3CD,PIK3CG,PIK3R1,PIK3R2,PIK3R3,PIK3R5,PIK3R6,PRKACA,PRKAR1B,PRKD3,VEGFD
PEDF Signaling	4.56	0.333	2.2	AKT3,BCL2L1,GDNF,HNF1B,HRAS,MAPK11,MRAS,NFKBIA,NFKBID,NGF,PIK3CD,PIK3CG,PIK3R1,PIK3R2,PIK3R3,PIK3R5,PIK3R6,PNPLA2,PPARG,RAP2B,RELA,RRAS,SERPINF1,SOD2,SRF,TCF7L1,TCF7L2,ZEB1
Apelin Cardiomyocyte Signaling Pathway	2.2	0.253	2.2	AKT3,ATP2A3,GNAI1,GNAI2,MAPK10,MAPK11,MAPK4,MYL6B,MYL9,MYLK,PIK3CD,PIK3CG,PIK3R1,PIK3R2,PIK3R3,PIK3R5,PIK3R6,PLCB1,PLCB2,PLCD1,PLCD3,PLCL1,PRKD3,SLC8A2,SLC9A1
Osteoarthritis Pathway	9.94	0.318	2.177	ACVRL1,ADAMTS5,ADIPOQ,ALPL,BMP2,CASP3,CASP4,CASP6,CCN4,CEBPB,CREB3L1,CREB3L4,CREB5,DCN,DDIT4,DDR2,DKK1,EPAS1,FGF2,FGFR1,FGFR3,FOXO3,FRZB,FZD10,FZD2,FZD4,FZD5,FZD7,FZD8,GLI1,GLI2,GLI3,GLIS2,GREM1,HTRA1,IL1R1,IL1R2,IL1RAP,ITGA4,ITGA6,ITGA7,ITGA8,ITGB2,ITGB3,ITGB5,ITGB7,ITGB8,LRP1,MATN3,NKX3-2,NOS2,NOTCH1,P2RX7,PDGFC,PPARG,PRG4,PTGS2,PTH1R,RELA,RUNX2,S100A8,S100A9,SDC4,SLC39A8,SMAD9,SMO,SOX9,SPP1,TC…
IL-17 Signaling	2.26	0.225	2.16	AKT3,CCL2,CCL20,CCL22,CD40LG,CD70,CEBPB,DEFB1,HRAS,HSP90B1,IL17RE,IL18,IL5,LCN2,LTB,MAP2K6,MAP3K14,MAPK10,MAPK11,MMP2,MRAS,NOS2,PDGFC,PIK3CD,PIK3CG,PIK3R1,PIK3R2,PIK3R3,PIK3R5,PIK3R6,PTGS2,RAP2B,RELA,RGS13,RGS16,RRAS,SRSF1,TGFB2,TGFB3,TNFSF15,TNFSF8,VEGFD
MYC Mediated Apoptosis Signaling	1.83	0.28	2.138	ADRB3,BAX,BBC3,BCL2L1,BCL2L11,CASP3,MDM2,MYC,NGFR,PMAIP1,PRKACA,PRKAR1B,TNFRSF1A,TNFRSF1B
CSDE1 Signaling Pathway	0.312	0.161	2.121	AKT3,CCL2,EDC3,MYC,PIWIL2,SDC4,SNAI1,SNAI2,VIM
Macrophage Classical Activation Signaling Pathway	0.654	0.175	2.121	CCL20,CD14,CD40LG,CD70,CXCL10,CXCL11,DLAT,EZH2,IL10,IL18,IL5,IRF8,LTB,MTF2,NDUFS1,NFKBIA,NFKBID,NOS2,PDHA1,PDHB,PPARG,RELA,SDHA,SDHB,SDHC,SDHD,SOCS3,TGFB2,TGFB3,TLR9,TNFSF15,TNFSF8,UQCRC2
UVC-Induced MAPK Signaling	0.616	0.196	2.121	ATR,EGFR,HRAS,MAPK10,MAPK11,MRAS,PRKD3,RAP2B,RRAS,SMPD1
PFKFB4 Signaling Pathway	1.28	0.25	2.111	CREB3L1,CREB3L4,CREB5,FGF2,HK1,HK3,MAP2K6,PFKM,PRKACA,PRKAR1B,TGFB2,TGFB3
Role of MAPK Signaling in Promoting the Pathogenesis of Influenza	0.693	0.184	2.065	ATP6V0D1,ATP6V0D2,BAX,CASP3,HRAS,MAP2K6,MAPK10,MAPK11,MRAS,NFKBIA,NFKBID,PLA2G2A,PLA2G3,PLA2G4D,PLA2R1,PLAAT3,PNPLA2,PNPLA4,PTGS2,RAP2B,RRAS
P2Y Purigenic Receptor Signaling Pathway	2.59	0.248	2.043	ADCY1,ADCY5,AKT3,CREB3L1,CREB3L4,CREB5,GNAI1,GNAI2,GNB4,GNB5,HRAS,ITGB3,MRAS,MYC,P2RY4,PIK3CD,PIK3CG,PIK3R1,PIK3R2,PIK3R3,PIK3R5,PIK3R6,PLCB1,PLCB2,PLCD1,PLCD3,PLCL1,PRKACA,PRKAR1B,PRKD3,RAP2B,RELA,RRAS
Renin-Angiotensin Signaling	1.86	0.231	2.041	ADCY1,ADCY5,AGTR1,CCL2,HRAS,MAPK10,MAPK11,MRAS,PAK3,PAK6,PIK3CD,PIK3CG,PIK3R1,PIK3R2,PIK3R3,PIK3R5,PIK3R6,PRKACA,PRKAR1B,PRKD3,PTGER2,RAP2B,RELA,RRAS,SHC1,SHC2,SHC3,SHE
FGF Signaling	3.5	0.302	2.041	AKT3,CREB3L1,CREB3L4,CREB5,FGF1,FGF13,FGF2,FGF5,FGF9,FGFR1,FGFR2,FGFR3,FGFRL1,HGF,HRAS,MAP2K6,MAPK11,MAPKAPK2,MET,PIK3CD,PIK3CG,PIK3R1,PIK3R2,PIK3R3,PIK3R5,PIK3R6
Apelin Liver Signaling Pathway	0	0.148	2	COL18A1,IRS1,MAPK10,PDGFRB
Coronavirus Replication Pathway	0	0.0889	2	BAG3,CTSL,TUBB4A,TUBB6
HER-2 Signaling in Breast Cancer	3.61	0.242	1.98	AAAS,AKT3,BCL2L11,BIRC5,BLK,CASP3,CASP6,CCND1,CCNE2,CDKN1A,COX10,COX5B,COX6B1,COX6C,COX7A2,COX8A,CYB5A,EGF,EGFR,FCER1A,FOXO3,HBEGF,HCK,HRAS,ITGB2,ITGB3,ITGB5,ITGB7,ITGB8,LCK,MDM2,MMP2,MRAS,MS4A2,MTCL1,MYC,NFKBIA,NFKBID,NUP155,NUP205,NUP37,PARD6G,PIK3CD,PIK3CG,PIK3R1,PIK3R2,PIK3R3,PIK3R5,PIK3R6,PRKD3,PTGS2,RAP2B,RBL1,RELA,RRAS
Gαq Signaling	4.31	0.271	1.976	ADRA1A,AGTR1,AKT3,ARHGEF25,BTK,EPM2A,GNA12,GNA14,GNAI1,GNAI2,GNAL,GNAO1,GNAZ,GNB4,GNB5,HTR2A,HTR2B,MRAS,NFATC4,NFKBIA,NFKBID,PIK3CD,PIK3CG,PIK3R1,PIK3R2,PIK3R3,PIK3R5,PIK3R6,PLCB1,PLCB2,PLD2,PLD3,PLD4,PRKD3,RAC2,RELA,RGS16,RGS18,RHOB,RHOBTB1,RHOBTB2,RHOH,RHOJ,RHOQ,RND1,RND3
Ovarian Cancer Signaling	5.97	0.304	1.964	AKT3,BRCA1,BRCA2,CCND1,E2F1,E2F2,EGF,EGFR,FGF9,FZD10,FZD2,FZD4,FZD5,FZD7,FZD8,GJA1,HDAC11,HDAC5,HDAC7,HRAS,MMP2,MMP7,MRAS,MSH2,PDGFC,PIK3CD,PIK3CG,PIK3R1,PIK3R2,PIK3R3,PIK3R5,PIK3R6,PRKACA,PRKAR1B,PTGS1,PTGS2,RAD51,RAP2B,RBL1,RRAS,SMO,SUV39H1,TCF7L1,TCF7L2,TFDP1,VEGFD,WNT11,WNT9A
14-3-3-mediated Signaling	2.35	0.244	1.961	AKT3,BAX,EDC3,GFAP,HRAS,MAPK10,MAPT,MRAS,PIK3CD,PIK3CG,PIK3R1,PIK3R2,PIK3R3,PIK3R5,PIK3R6,PLCB1,PLCB2,PLCD1,PLCD3,PLCL1,PRKD3,RAP2B,RRAS,SFN,SNCA,TNFRSF1A,TUBB4A,TUBB6,VIM,YAP1,YWHAQ
Pancreatic Adenocarcinoma Signaling	6.05	0.325	1.961	AKT3,BCL2L1,BIRC5,BRCA2,CCND1,CCNE2,CDKN1A,E2F1,E2F2,E2F8,EGF,EGFR,HBEGF,HDAC11,HDAC5,HDAC7,MAPK10,MDM2,NOTCH1,PDGFC,PIK3CD,PIK3CG,PIK3R1,PIK3R2,PIK3R3,PIK3R5,PIK3R6,PLD2,PLD3,PLD4,PTGS2,RAD51,RALBP1,RBL1,RELA,SUV39H1,TFDP1,TGFB2,TGFB3,TGFBR2,VEGFD
Senescence Pathway	4.97	0.247	1.912	ACVR1C,ACVR2B,AKT3,ASXL3,ATR,CACNA1A,CACNA1C,CACNA1D,CACNA2D1,CACNA2D4,CACNB2,CAPN2,CAPN8,CAPNS1,CBX7,CCNB1,CCNB2,CCND1,CCNE2,CDC25A,CDC25B,CDC25C,CDK1,CDK6,CDKN1A,CEBPB,CHEK1,CHEK2,DLAT,E2F1,E2F2,E2F8,EIF4EBP1,EZH2,FOXO3,FOXO4,GADD45A,GADD45B,GADD45G,HRAS,MAP2K6,MAPK4,MAPKAPK2,MDM2,MRAS,NFATC4,PCGF2,PDHA1,PDHB,PIK3CD,PIK3CG,PIK3R1,PIK3R2,PIK3R3,PIK3R5,PIK3R6,PPM1L,PPP2R2C,RAD50,RAP2B,RASSF5,RBL1…
MIF Regulation of Innate Immunity	0.914	0.227	1.897	CD14,MAPK10,NFKBIA,NFKBID,NOS2,PLA2G2A,PLA2G3,PLA2G4D,PTGS2,RELA
HOTAIR Regulatory Pathway	2.91	0.245	1.897	AKT3,AR,CDKN1A,ESR2,EZH2,FOXM1,ICAM1,MDM2,MET,MEX3B,MMP14,MMP15,MMP19,MMP2,MMP24,MMP25,MMP7,MTF2,MYC,NFKBIA,PCDHB5,PIK3CD,PIK3CG,PIK3R1,PIK3R2,PIK3R3,PIK3R5,PIK3R6,RBM38,RELA,SNAI2,SPP1,SRF,TCF7L1,TCF7L2,TWIST2,VIM,WIF1,WNT11,WNT9A
iNOS Signaling	0.371	0.17	1.89	CD14,IRAK2,IRAK3,MAPK11,NFKBIA,NFKBID,NOS2,RELA
Nicotine Degradation II	0	0.106	1.89	AOX1,CSGALNACT1,CYP1A1,CYP1B1,CYP2B6,FMO2,FMO3
Estrogen-Dependent Breast Cancer Signaling	1.76	0.247	1.886	AKT3,CCND1,CREB3L1,CREB3L4,CREB5,EGFR,HRAS,HSD17B13,IGF1R,MRAS,PIK3CD,PIK3CG,PIK3R1,PIK3R2,PIK3R3,PIK3R5,PIK3R6,RAP2B,RELA,RRAS
UVA-Induced MAPK Signaling	1.69	0.235	1.886	BCL2L1,CASP3,EGFR,HRAS,MAPK10,MAPK11,MRAS,PIK3CD,PIK3CG,PIK3R1,PIK3R2,PIK3R3,PIK3R5,PIK3R6,PLCB1,PLCB2,PLCD1,PLCD3,PLCL1,RAP2B,RPS6KA2,RRAS,SMPD1
Synaptic Long Term Potentiation	1.01	0.197	1.877	ADCY1,CACNA1C,CAMK2A,CAMK4,CREB3L1,CREB3L4,CREB5,GNA14,GRIA4,HRAS,MRAS,PLCB1,PLCB2,PLCD1,PLCD3,PLCL1,PPP1R11,PPP1R14C,PPP1R1A,PPP1R3C,PPP1R3D,PRKACA,PRKAR1B,PRKD3,RAP2B,RRAS
Amyotrophic Lateral Sclerosis Signaling	4.08	0.293	1.877	AKT3,BAX,BCL2L1,CACNA1A,CACNA1C,CACNA1D,CACNA2D1,CACNA2D4,CACNB2,CAPN2,CAPN8,CAPNS1,CASP3,GDNF,GLUL,GPX1,GRIA4,GRID1,GRIK2,GRIK3,HECW1,NEFL,NEFM,NOS1,PDGFC,PIK3CD,PIK3CG,PIK3R1,PIK3R2,PIK3R3,PIK3R5,PIK3R6,PRPH,VEGFD
RHOA Signaling	1.28	0.21	1.877	ANLN,ARHGAP4,ARHGAP6,ARHGAP9,ARHGEF1,BAIAP2,CDC42EP3,CIT,DLC1,GNA12,IGF1R,LPAR1,LPAR2,MYL6B,MYL9,MYLK,NRP2,PIP5K1C,PPP1R12B,RDX,RND3,RTKN,SEPTIN10,SEPTIN5,SEPTIN9,WASF1
BEX2 Signaling Pathway	2.68	0.28	1.877	AKT3,BBC3,BEX2,CCND1,CDH2,CDKN1A,KLK1,KLK3,LDB1,MAP2,MAPK10,MMP2,NFKBIA,NGF,NGFR,PDGFC,PPM1L,PPP2R2C,RELA,SPP1,TCF7L1,TCF7L2,VEGFD
p70S6K Signaling	0	0.0637	1.859	AGTR1,AKT3,BTK,CD19,CD79A,CD79B,EGFR,F2R,F2RL3,GNAI1,GNAI2,HRAS,IL2RG,IL4R,IRS1,MAPT,MRAS,PIK3CD,PIK3CG,PIK3R1,PIK3R2,PIK3R3,PIK3R5,PIK3R6,PLCB1,PLCB2,PLCD1,PLCD3,PLCL1,PPM1L,PPP2R2C,PRKD3,RAP2B,RRAS,SFN,SHC1,YWHAQ
Actin Nucleation by ARP-WASP Complex	3.3	0.29	1.807	BAIAP2,GNA12,HRAS,ITGA4,ITGA6,ITGA7,ITGA8,ITGB2,ITGB3,ITGB5,ITGB7,ITGB8,MRAS,PPP1R12B,RAC2,RAP2B,RHOB,RHOBTB1,RHOBTB2,RHOH,RHOJ,RHOQ,RND1,RND3,RRAS,WAS,WASF1
Phospholipases	1.87	0.261	1.807	LIPC,LPL,PLA1A,PLA2G2A,PLA2G3,PLA2G4D,PLA2R1,PLAAT3,PLCB1,PLCB2,PLCD1,PLCD3,PLCL1,PLD2,PLD3,PLD4,PNPLA2,PNPLA4
IL-15 Signaling	0	0.0379	1.789	AKT3,BCL2L1,HRAS,IL2RG,IL5RA,LCK,MAPK11,MRAS,MYC,PIK3CD,PIK3CG,PIK3R1,PIK3R2,PIK3R3,PIK3R5,PIK3R6,RAP2B,RELA,RRAS,SHC1
Acute Myeloid Leukemia Signaling	3.08	0.286	1.789	AKT3,CCND1,CSF2RB,EIF4EBP1,FLT3,HRAS,IDH1,IDH3B,IDH3G,MAP2K6,MRAS,MYC,PIK3CD,PIK3CG,PIK3R1,PIK3R2,PIK3R3,PIK3R5,PIK3R6,PIM1,PIM2,RAP2B,RELA,RRAS,TCF7L1,TCF7L2
VEGF Family Ligand-Receptor Interactions	1.88	0.25	1.789	AKT3,FLT4,HRAS,KDR,MRAS,NRP2,PIK3CD,PIK3CG,PIK3R1,PIK3R2,PIK3R3,PIK3R5,PIK3R6,PLA2G2A,PLA2G3,PLA2G4D,PRKD3,RAP2B,RRAS,SHC1,VEGFD
PAK Signaling	4.79	0.308	1.732	ARHGAP10,CASP3,DSCAM,EPHB3,HRAS,ITGA4,ITGA6,ITGA7,ITGA8,ITGB2,ITGB3,ITGB5,ITGB7,ITGB8,MAPK10,MRAS,MYL6B,MYL9,MYLK,PAK3,PAK6,PDGFA,PDGFB,PDGFC,PDGFRB,PIK3CD,PIK3CG,PIK3R1,PIK3R2,PIK3R3,PIK3R5,PIK3R6,PXN,RAP2B,RRAS,SHC1
Necroptosis Signaling Pathway	0.578	0.173	1.732	AXL,CAMK2A,CAPN2,CAPN8,CAPNS1,DNM1L,GLUD1,GLUL,MDM2,NGFR,PLA2G2A,PLA2G3,PLA2G4D,PPIF,PYCARD,RBL1,SLC25A10,SLC25A13,TIMM8A,TIMM9,TNFRSF10B,TNFRSF1A,TNFRSF1B,TNIP1,TOMM40L,TYRO3,UBC
Complement System	5.04	0.459	1.732	C1QA,C1QB,C1QC,C1S,C3,C3AR1,C4A/C4B,C5,C5AR1,C7,C8G,CFD,CFH,CR1,CR2,ITGB2,SERPING1
Dendritic Cell Maturation	0	0.0755	1.718	AKT3,CCR7,CD1C,CD3D,CD3G,CD40LG,CD83,COL18A1,CREB3L1,CREB3L4,CREB5,DDR2,FSCN1,HLA-E,ICAM1,IL10,IL18,IRF8,JCHAIN,LEPR,LTB,LTBR,MAP3K14,MAPK10,MAPK11,MR1,NFKBIA,NFKBID,NGFR,PIK3CD,PIK3CG,PIK3R1,PIK3R2,PIK3R3,PIK3R5,PIK3R6,PLCB1,PLCB2,PLCD1,PLCD3,PLCL1,RELA,TLR9,TNFRSF1A,TNFRSF1B
Role of PKR in Interferon Induction and Antiviral Response	0.896	0.191	1.698	BAX,CASP3,COLEC12,CYC1,E2F1,HSP90B1,IL18,MAP2K6,MAPK10,MAPK11,MSR1,NFKBIA,NFKBID,NLRP1,NLRP12,PDGFA,PDGFB,PDGFC,PDGFRB,PYCARD,RELA,SCARA3,SCARA5,TIRAP,TLR9,TNFRSF1A
Systemic Lupus Erythematosus In T Cell Signaling Pathway	0	0.084	1.697	AKT3,BCL6,CAMK4,CASP3,CASP4,CASP6,CD28,CD3D,CD3G,CD40LG,CD70,CREB3L1,CREB3L4,CREB5,DNMT1,GADD45A,GNA12,GNAI1,GNAI2,HLA-E,HRAS,ICOS,IL10,IRF4,LAT,LEPR,MAP2K6,MR1,MRAS,NOS1,NOS2,PIK3CD,PIK3CG,PIK3R1,PIK3R2,PIK3R3,PIK3R5,PIK3R6,PPM1L,PPP2R2C,RAC2,RAP2B,RDX,RHOB,RHOBTB1,RHOBTB2,RHOH,RHOJ,RHOQ,RND1,RND3,RRAS,SELPLG,VAV1
CD27 Signaling in Lymphocytes	0.827	0.211	1.667	BCL2L1,CASP3,CD70,CYC1,MAP2K6,MAP3K14,MAP3K3,MAP3K6,MAPK10,NFKBIA,NFKBID,RELA
tRNA Splicing	1.09	0.239	1.667	GDPD3,MPPED2,PDE10A,PDE1A,PDE1B,PDE4C,PDE4D,PDE7A,PDE7B,SMPDL3A,TSEN54
Activation of IRF by Cytosolic Pattern Recognition Receptors	0	0.0923	1.633	IL10,MAPK10,NFKBIA,NFKBID,PIN1,RELA
Inhibition of Angiogenesis by TSP1	1.2	0.265	1.633	AKT3,CASP3,HSPG2,KDR,MAPK10,MAPK11,SDC2,TGFBR2,THBS1
Triacylglycerol Degradation	0	0.102	1.633	LIPC,LPL,PLA1A,PNPLA2,PNPLA4,RPE65
Dermatan Sulfate Degradation (Metazoa)	1.47	0.353	1.633	CEMIP,CEMIP2,FGFRL1,GM2A,HEXD,IDS
Nitric Oxide Signaling in the Cardiovascular System	2.46	0.25	1.633	ADRB3,AKT3,ATP2A3,CACNA1A,CACNA1C,CACNA1D,CACNA2D1,CACNA2D4,CACNB2,CAV1,FLT4,HSP90B1,KDR,NPR1,NPR2,PDE1A,PDE1B,PDGFC,PIK3CD,PIK3CG,PIK3R1,PIK3R2,PIK3R3,PIK3R5,PIK3R6,PRKACA,PRKAR1B,PRKD3,RYR2,VEGFD
Huntington's Disease Signaling	2.77	0.219	1.616	AKT3,ATP5F1A,ATP5F1B,ATP5F1C,ATP5MC1,BAX,BCL2L1,CAPN2,CAPN8,CAPNS1,CASP3,CASP4,CASP6,CLTCL1,CPLX2,CREB3L1,CREB3L4,CREB5,DNM1L,EGF,EGFR,GLS,GNA14,GNB4,GNB5,HDAC11,HDAC5,HDAC7,HRAS,IGF1R,NCOR2,NEUROD1,NGF,NTRK1,PENK,PIK3CD,PIK3CG,PIK3R1,PIK3R2,PIK3R3,PIK3R5,PIK3R6,PLCB1,PLCB2,PRKD3,PSMA6,RPS27A,SDHA,SDHB,SDHC,SDHD,SHC1,SHC2,SHC3,SNAP25,SNCA,STX16,TCERG1,TGM2,UBB,UBC,UBE2S
CXCR4 Signaling	3.2	0.25	1.616	ADCY1,ADCY5,AKT3,EGR1,GNA12,GNA14,GNAI1,GNAI2,GNAL,GNAO1,GNAZ,GNB4,GNB5,HRAS,MAPK10,MRAS,MYL6B,MYL9,PAK3,PAK6,PIK3CD,PIK3CG,PIK3R1,PIK3R2,PIK3R3,PIK3R5,PIK3R6,PLCB1,PLCB2,PRKD3,PXN,RAC2,RAP2B,RHOB,RHOBTB1,RHOBTB2,RHOH,RHOJ,RHOQ,RND1,RND3,RRAS
Insulin Receptor Signaling	2.49	0.243	1.616	AKT3,ASIC1,EIF2B3,EIF4EBP1,EPM2A,FOXO3,FOXO4,HRAS,INPP5D,INPP5F,INPP5J,IRS1,IRS2,MRAS,PIK3CD,PIK3CG,PIK3R1,PIK3R2,PIK3R3,PIK3R5,PIK3R6,PPP1R11,PPP1R14C,PPP1R3C,PPP1R3D,PRKACA,PRKAR1B,RAP2B,RHOQ,RRAS,SCNN1A,SHC1,SLC2A4,SOCS3
NRF2-mediated Oxidative Stress Response	0.488	0.165	1.604	AKR1A1,AOX1,CYP1A1,CYP2B6,DNAJB2,DNAJB7,DNAJC1,DNAJC18,DNAJC6,DNAJC9,ENC1,FKBP5,FOSL1,GPX2,GSTM3,HRAS,HSP90B1,HSPB8,MAFF,MAFK,MAP2K6,MGST1,MGST2,MGST3,MRAS,PIK3CD,PIK3CG,PIK3R1,PIK3R2,PIK3R3,PIK3R5,PIK3R6,PRKD3,RAP2B,RRAS,SOD2,SOD3,SQSTM1,UBB
CNTF Signaling	1.36	0.246	1.604	CNTFR,HRAS,IL6ST,MRAS,PIK3CD,PIK3CG,PIK3R1,PIK3R2,PIK3R3,PIK3R5,PIK3R6,RAP2B,RPS6KA2,RRAS
IL-1 Signaling	2.71	0.271	1.604	ADCY1,ADCY5,GNA12,GNA14,GNAI1,GNAI2,GNAL,GNAO1,GNAZ,GNB4,GNB5,IL1R1,IL1RAP,IRAK2,IRAK3,MAP2K6,MAP3K14,MAPK10,MAPK11,MRAS,NFKBIA,NFKBID,PRKACA,PRKAR1B,RELA,TOLLIP
ERB2-ERBB3 Signaling	0.959	0.215	1.604	CCND1,HRAS,MRAS,MYC,PIK3CD,PIK3CG,PIK3R1,PIK3R2,PIK3R3,PIK3R5,PIK3R6,RAP2B,RRAS,SHC1
Regulation of Cellular Mechanics by Calpain Protease	3.55	0.3	1.604	ACTN1,CAPN2,CAPN8,CAPNS1,CAST,CCNA2,CCND1,CCNE2,CDK1,CDK6,EGF,EGFR,HRAS,ITGA4,ITGA6,ITGA7,ITGA8,ITGB2,ITGB3,ITGB5,ITGB7,ITGB8,MRAS,PXN,RAP2B,RRAS,TLN1
Gαi Signaling	3.06	0.257	1.569	ADCY1,ADCY5,ADRA2A,ADRA2B,AGTR1,CAV1,CCR4,CHRM2,CNR1,FFAR3,GNA12,GNA14,GNAI1,GNAI2,GNAL,GNAO1,GNAZ,GNB4,GNB5,HRAS,HTR1D,LPAR1,MRAS,NPR3,NPY1R,OPRL1,PRKACA,PRKAR1B,RAP2B,RGS12,RRAS,S1PR1,SHC1,SHC2,SHC3,XCR1
Apelin Endothelial Signaling Pathway	1.92	0.227	1.569	ADCY1,ADCY5,AKT3,CCL2,GNA12,GNA14,GNAI1,GNAI2,GNAL,GNAO1,GNAZ,GNB4,GNB5,HDAC5,HRAS,ICAM1,KLF2,MAPK10,MRAS,PIK3CD,PIK3CG,PIK3R1,PIK3R2,PIK3R3,PIK3R5,PIK3R6,PLCB1,PLCB2,PRKD3,RAP2B,RELA,RRAS
Reelin Signaling in Neurons	3.84	0.275	1.512	AKT3,APBB1,APOE,APP,ARHGEF1,ARHGEF10,ARHGEF10L,ARHGEF17,ARHGEF19,ARHGEF25,ARHGEF26,ARHGEF3,ARHGEF39,BLK,CAMK2A,CDH2,CNR1,DNAH10,DNAH3,HCK,LCK,LRP8,MAP1B,MAP2K6,MAP4K1,MAPK10,MAPK8IP1,MAPK8IP2,MAPT,PIK3CD,PIK3CG,PIK3R1,PIK3R2,PIK3R3,PIK3R5,PIK3R6,VLDLR,WASF1
GPCR-Mediated Nutrient Sensing in Enteroendocrine Cells	2.01	0.237	1.512	ADCY1,ADCY5,CACNA1A,CACNA1C,CACNA1D,CACNA1G,CACNA1H,CACNA2D1,CACNA2D4,CACNB2,FFAR3,FFAR4,GCG,GIP,GNA14,GNAI1,GNAI2,PLCB1,PLCB2,PLCD1,PLCD3,PLCL1,PRKACA,PRKAR1B,PRKD3,PYY,TAS1R3,TRPM5
Endometrial Cancer Signaling	2.17	0.283	1.5	AKT3,APC2,CCND1,FOXO3,HRAS,ILK,MRAS,MYC,PIK3CD,PIK3CG,PIK3R1,PIK3R2,PIK3R3,PIK3R5,PIK3R6,RAP2B,RRAS
Macropinocytosis Signaling	5.5	0.368	1.5	CD14,CSF1,EGF,HGF,HRAS,ITGB2,ITGB3,ITGB5,ITGB7,ITGB8,MET,MRAS,MRC1,NGF,PDGFA,PDGFB,PDGFC,PIK3CD,PIK3CG,PIK3R1,PIK3R2,PIK3R3,PIK3R5,PIK3R6,PRKD3,RAB34,RAP2B,RRAS
T Cell Exhaustion Signaling Pathway	0	0.067	1.461	ACVR1C,ACVR2B,AKT3,BCL6,BTLA,CD28,CD3D,CD3G,CTLA4,EOMES,FOXP1,HLA-E,HRAS,IL10,IL12RB1,IL6R,IRF4,KDR,MAPK10,MRAS,NFATC4,PDCD1,PIK3CD,PIK3CG,PIK3R1,PIK3R2,PIK3R3,PIK3R5,PIK3R6,PPM1L,PPP2R2C,PRDM1,RAP2B,RRAS,TBX21,TGFBR2,TGFBR3,ZAP70
HGF Signaling	2.36	0.242	1.46	AKT3,CCND1,CDKN1A,HGF,HRAS,ITGA4,ITGA6,ITGA7,ITGA8,ITGB2,ITGB3,ITGB5,ITGB7,ITGB8,MAP3K14,MAP3K3,MAP3K6,MAPK10,MET,MRAS,PIK3CD,PIK3CG,PIK3R1,PIK3R2,PIK3R3,PIK3R5,PIK3R6,PRKD3,PTGS2,PXN,RAP2B,RRAS
PDGF Signaling	2.32	0.264	1.46	ACP1,CAV1,HRAS,INPP5D,INPP5F,INPP5J,MRAS,MYC,PDGFA,PDGFB,PDGFC,PDGFRB,PIK3CD,PIK3CG,PIK3R1,PIK3R2,PIK3R3,PIK3R5,PIK3R6,RAP2B,RRAS,SHC1,SRF
MIF-mediated Glucocorticoid Regulation	0.764	0.222	1.414	CD14,NFKBIA,NFKBID,PLA2G2A,PLA2G3,PLA2G4D,PTGS2,RELA
Serotonin Degradation	0	0.113	1.414	ADHFE1,AKR1A1,ALDH1A1,ALDH1A2,ALDH1A3,ALDH4A1,CSGALNACT1,DHRS2
Pyrimidine Ribonucleotides Interconversion	0.672	0.211	1.414	AK1,AK4,AK8,AK9,CMPK2,ENTPD3,ENTPD6,NUDT5
JAK/STAT Signaling	1.18	0.22	1.414	AKT3,BCL2L1,CDKN1A,CEBPB,HRAS,MRAS,PIK3CD,PIK3CG,PIK3R1,PIK3R2,PIK3R3,PIK3R5,PIK3R6,RAP2B,RELA,RRAS,SHC1,SOCS3
TGF-β Signaling	2.08	0.25	1.414	ACVR1C,ACVR2B,BMP2,BMP4,BMP7,HRAS,INHBB,MAP2K6,MAP4K1,MAPK11,MRAS,PMEPA1,RAP2B,RRAS,RUNX2,SERPINE1,SKI,SMAD9,TFE3,TGFB2,TGFB3,TGFBR2,TGIF1,ZNF423
Notch Signaling	2.06	0.316	1.414	APH1B,DLL1,DTX3,DTX4,FURIN,LFNG,MAML2,MAML3,NCSTN,NOTCH1,NUMBL,PSEN2
Dilated Cardiomyopathy Signaling Pathway	1.77	0.22	1.4	ABCC9,ADCY1,ADCY5,AKT3,BAG3,BAX,CACNA1A,CACNA1C,CACNA1D,CACNA1G,CACNA1H,CACNA2D1,CACNA2D4,CACNB2,CAMK2A,CAMK4,DES,ILK,LAMA4,LMNA,MAP3K3,MAPK11,MYH10,MYH11,MYL6B,MYL9,PRKACA,PRKAR1B,RBM20,RYR2,SCN5A,TNNI1,TNNT3
Glioma Invasiveness Signaling	6.47	0.397	1.4	F2R,HMMR,HRAS,ITGB3,MMP2,MRAS,PIK3CD,PIK3CG,PIK3R1,PIK3R2,PIK3R3,PIK3R5,PIK3R6,PLAU,PLAUR,RAC2,RAP2B,RHOB,RHOBTB1,RHOBTB2,RHOH,RHOJ,RHOQ,RND1,RND3,RRAS,TIMP1,TIMP2,TIMP3
Inhibition of ARE-Mediated mRNA Degradation Pathway	0.379	0.16	1.4	AKT3,CD40LG,CD70,DIS3,EDC3,EXOSC8,LTB,MAPK11,MAPK4,MAPKAPK2,NGFR,PPM1L,PPP2R2C,PRKACA,PRKAR1B,PSMA6,SFN,TNFRSF1A,TNFRSF1B,TNFSF15,TNFSF8,YWHAQ,ZFP36,ZFP36L1,ZFP36L2,ZNF331
MSP-RON Signaling In Macrophages Pathway	1.47	0.218	1.4	CREB3L1,CREB3L4,CREB5,HRAS,IL10,ITGB2,KLK1,KLK10,KLK11,KLK3,KLK4,KLK8,MRAS,NOS2,PIK3CD,PIK3CG,PIK3R1,PIK3R2,PIK3R3,PIK3R5,PIK3R6,PTGS2,RAP2B,RELA,RRAS,SOCS3
Immunogenic Cell Death Signaling Pathway	0	0.144	1.387	ANXA1,BAX,CASP3,CXCL10,GZMK,HSP90B1,LRP1,NGFR,P2RX7,PYCARD,STING1,TNFRSF1A,TNFRSF1B
Melatonin Signaling	0.701	0.194	1.387	CAMK2A,GNAI1,GNAI2,GNAO1,MAP2K6,PLCB1,PLCB2,PLCD1,PLCD3,PLCL1,PRKACA,PRKAR1B,PRKD3,SLC2A4
mTOR Signaling	2.72	0.229	1.347	AKT3,DDIT4,EIF3G,EIF4EBP1,HRAS,IRS1,MRAS,PDGFC,PIK3CD,PIK3CG,PIK3R1,PIK3R2,PIK3R3,PIK3R5,PIK3R6,PLD2,PLD3,PLD4,PPM1L,PPP2R2C,PRKD3,PRR5L,RAC2,RAP2B,RHOB,RHOBTB1,RHOBTB2,RHOH,RHOJ,RHOQ,RND1,RND3,RPS12,RPS13,RPS14,RPS18,RPS2,RPS20,RPS23,RPS25,RPS26,RPS27A,RPS27L,RPS6KA2,RPS8,RPSA,RRAS,ULK1,VEGFD
Differential Regulation of Cytokine Production in Intestinal Epithelial Cells by IL-17A and IL-17F	0.575	0.217	1.342	CCL2,CCL4,DEFB1,IL10,LCN2
Nicotine Degradation III	0	0.0862	1.342	AOX1,CSGALNACT1,CYP1A1,CYP1B1,CYP2B6
Prostanoid Biosynthesis	1.98	0.5	1.342	HPGDS,PTGDS,PTGIS,PTGS1,PTGS2
D-myo-inositol (1,4,5)-Trisphosphate Biosynthesis	0.441	0.192	1.342	PIP5K1C,PLCB1,PLCB2,PLCD1,PLCD3
Fatty Acid α-oxidation	0.686	0.238	1.342	ALDH1A1,ALDH1A2,ALDH1A3,ALDH4A1,PTGS2
Dopamine Receptor Signaling	0.481	0.175	1.342	ADCY1,ADCY5,NCS1,PPM1L,PPP1R11,PPP1R14C,PPP1R1B,PPP1R3C,PPP1R3D,PPP2R2C,PRKACA,PRKAR1B,SLC18A1,SPR
Glutamate Receptor Signaling	0.921	0.212	1.342	GLS,GLUL,GNB4,GNB5,GRIA4,GRID1,GRIK2,GRIK3,HOMER1,HOMER3,SLC17A7,SLC1A1,SLC1A3,SLC1A4
D-myo-inositol-5-phosphate Metabolism	1.2	0.195	1.3	ACP1,ALPL,CDC25A,CDC25B,CDC25C,DUSP14,DUSP6,EYA4,INPP5D,INPP5F,NUDT11,NUDT4,NUDT5,PALD1,PDCD1,PIP4P2,PLCB1,PLCB2,PLCD1,PLCD3,PLPP7,PPFIA4,PPM1L,PPP1R11,PPP1R12B,PPP1R14C,PPP1R1A,PPP1R1B,PPP1R3C,PPP1R3D,PPP2R2C,PTPN13,PTPN7,PTPRC,PTPRM,PTPRN,SOCS3,STYX
Thrombopoietin Signaling	1.32	0.238	1.291	HRAS,IRS2,MRAS,MYC,PIK3CD,PIK3CG,PIK3R1,PIK3R2,PIK3R3,PIK3R5,PIK3R6,PRKD3,RAP2B,RRAS,SHC1
[truncated: 455 more rows]

## Sheet: ST5
ST5: TBI-GT3-M_VS_TBI-GT3-F
Ensemble ID	Gene Name	FoldChange	pvalue	padj
[truncated: 106 more rows]

## Sheet: ST6
ST6: TBI-Veh-M_VS_TBI-Veh-F
[truncated: 14 more rows]

[truncated: 15 more sheets: ST7, ST8, ST9, ST10, ST11, ST12, ST13, ST14, ST15, ST16, ST17, ST18, ST19, ST20, ST21]
